# Supplementary material for: Chromosome-Contiguous Reference Genome for Spirometra to Underpin Future Discovery Research
Source: Int J Mol Sci. 2025 Jul 3;26(13):6417. doi: 10.3390/ijms26136417 (PMC12249497; doi:10.3390/ijms26136417)
Supplement: Supplementary file 1 [file ijms-26-06417-s001.zip]

Archive with 2 entries (2 files):
- ijms-3716493-supplementary.xlsx
- Supplementary_Figure_S1.pdf
