# Supplementary material for: Chromosome-Contiguous Reference Genome for Spirometra to Underpin Future Discovery Research
Source: Int J Mol Sci. 2025 Jul 3;26(13):6417. doi: 10.3390/ijms26136417 (PMC12249497; doi:10.3390/ijms26136417)
Supplement: Supplementary file 1 [file ijms-26-06417-s001.zip › ijms-3716493-supplementary.xlsx]

## Sheet: Table S1 Data
TABLE S1 Genomic sequence libraries constructed for Spirometra (isolate Spiro_Aus1).
	Number of sequences	Number of bases	N50	Read length	Genome coverage	Publication
DNA libraries
Short read sequencing
DNA - 500 base R1	213978230	32096734500	na	150	47.2011	This study
DNA - 500 base R2	213978230	32096734500	na	150	47.2011	This study
Long read sequencing
PacBio	4098398	71211333048	17351	na	104.723	This study
Long range sequencing
Hi-C DNA library R1	435960864	65394129600	na	150	53.5238	This study
Hi-C DNA library R2	435960864	65394129600	na	150	53.5238	This study
RNAseq libraries
Short read sequencing
RNA ~300 base R1	17592746	2638911900	na	150		This study
RNA ~300 base R2	17592746	2638911900	na	150		This study
Long read sequencing
Long RNAseq (direct RNA)	1890249	1791082015	1085	na		This study

## Sheet: Table S2 HiC
TABLE S2 Summary of Hi-C reads that mapped to the triploid genome (ComA) of Spirometra (isolate Spiro_Aus1), and inferred Hi-C contacts.
Sequenced Read Pairs:	435960864
Normal Paired:	305,974,353 (70.2%)
Chimeric Paired:	67,713,714 (15.5%)
Chimeric Ambiguous:	38,337,303 (8.8%)
Unmapped:	23,935,494 (5.5%)
Ligation Motif Present:	0
Alignable (Normal+Chimeric Paired):	373,688,067 (85.7%)
Unique Reads:	332,963,753 (76.4%)
PCR Duplicates:	40,060,307 (9.2%)
Optical Duplicates:	664,007 (0.2%)
Library Complexity Estimate:	1610014144
Intra-fragment Reads:	21,200,462 (4.86% / 6.37%)
Below MAPQ Threshold:	150,102,726 (34.43% / 45.08%)
Hi-C Contacts:	161,660,565 (37.08% / 48.55%)
Ligation Motif Present:	70,435,452 (16.16% / 21.15%)
3'Bias (Long Range):	46% - 54%
PairType %(L-I-O-R):	25%-25%-25%- 25%
Inter-chromosomal:	17,979,546 (4.12% / 5.40%)
Intra-chromosomal:	143,681,019 (32.96% / 43.15%)
ShortRange (<20Kb):	130,579,259 (29.95% / 39.22%)
LongRange (>20Kb):	13,095,196 (3.00% / 3.93%)

## Sheet: Table S3 Repeats
TABLE S3 Annotation of repeat elements within the complete triploid genome (ComA) of Spirometra (isolate Spiro_Aus1).
Feature	Number of elements	Total bases	Percentage of genome
Total interspersed repeats		920566984	53.20
Retroelements	879285	474154592	27.40
SINEs:	142033	17448043	1.01
Penelope	360377	160256084	9.26
LINEs:	651605	410798619	23.74
L2/CR1/Rex	159030	148307660	8.57
RTE/Bov-B	125616	99864565	5.77
LTR elements:	85647	45907930	2.65
BEL/Pao	2695	3281190	0.19
Gypsy/DIRS1	82952	42626740	2.46
DNA transposons	54841	24209660	1.40
hobo-Activator	2328	1611117	0.09
Tc1-IS630-Pogo	28681	12062880	0.70
MULE-MuDR	1975	767679	0.04
PiggyBac	0	0	0.00
Unclassified:	1683462	422202732	24.4
Rolling-circles	6536	4106164	0.24
Satellites:	1658	1430973	0.08
Simple repeats:	189161	21843812	1.26
Low complexity:	10579	642029	0.04

## Sheet: Table S4 Transcription
TABLE S4 Evidence of transcription, translation and annotation for each gene model predicted from the triploid genome (ComA) of Spirometra (isolate Spiro_Aus1).
Gene ID	Genome dataset			Long read TPM	Short-read TPM	Protein expression value	Number of transmembrane domains	Predicted signal peptide	Annotation using EggNOG	Annotation using InterProScan
Spau_g10	Complete	Representative	ChrXa	1797.2	814.922	75500000	0	-	Yes	Yes
Spau_g100	Complete	Representative	ChrXa	1.10856	0.761551	-	0	-	Yes	Yes
Spau_g1000	Complete	Representative	ChrXa	2.2461	119.926	659000	0	-	Yes	Yes
Spau_g10000	Complete	Representative	ChrXa	385.106	388.744	18300000	0	-	Yes	Yes
Spau_g10002	Complete	Representative	ChrXa	16.394	15.2601	-	7	-	Yes	Yes
Spau_g10003	Complete	Representative	ChrXa	0	1.44334	-	0	-	Yes	Yes
Spau_g10004	Complete	Representative	ChrXa	8.37083	9.96569	-	0	-	Yes	Yes
Spau_g10005	Complete	Representative	ChrXa	9.2212	15.086	-	0	-	Yes	Yes
Spau_g10006	Complete	Representative	ChrXa	9.79539	25.674	987000	0	-	Yes	Yes
Spau_g10007	Complete	Representative	ChrXa	0.607756	8.6799	987000	0	-	Yes	Yes
Spau_g10008	Complete	Representative	ChrXa	1.16854	1.47546	-	0	-	Yes	Yes
Spau_g10009	Complete	Representative	ChrXa	10.4725	13.5675	638000	0	-	Yes	Yes
Spau_g1001	Complete	Representative	ChrXa	1.10856	3.00394	-	0	-	Yes	Yes
Spau_g10010	Complete	Representative	ChrXa	36.1985	32.1909	-	0	-	Yes	Yes
Spau_g10012	Complete	Representative	ChrXa	804.409	736.627	121000000	0	-	Yes	Yes
Spau_g10013	Complete	Representative	ChrXa	41.2191	40.341	1420000	0	-	Yes	Yes
Spau_g10014	Complete	Representative	ChrXa	3.88504	2.70796	-	0	-	Yes	Yes
Spau_g10017	Complete	Representative	ChrXa	4.50608	6.70211	-	0	SP	Yes	Yes
Spau_g10018	Complete	Representative	ChrXa	12.947	13.7228	-	0	-	Yes	Yes
Spau_g10019	Complete	Representative	ChrXa	89.5046	92.3171	32200000	0	-	Yes	Yes
Spau_g10020	Complete	Representative	ChrXa	21.7692	39.5296	-	0	-	Yes	Yes
Spau_g10021	Complete	Representative	ChrXa	85.6775	68.5572	12800000	1	-	Yes	Yes
Spau_g10022	Complete	Representative	ChrXa	12.7175	17.5595	5400000	0	-	Yes	Yes
Spau_g10023	Complete	Representative	ChrXa	31.9353	23.1997	1990000	0	-	Yes	Yes
Spau_g10024	Complete	Representative	ChrXa	4.25896	4.93656	-	0	-	Yes	Yes
Spau_g10026	Complete	Representative	ChrXa	1.14315	1.25242	-	0	-	Yes	Yes
Spau_g10027	Complete	Representative	ChrXa	24.1766	22.2881	-	0	-	Yes	Yes
Spau_g10028	Complete	Representative	ChrXa	39.1516	35.1835	8720000	0	-	Yes	Yes
Spau_g1003	Complete	Representative	ChrXa	0.762333	0.458331	-	0	-	Yes	Yes
Spau_g10031	Complete	Representative	ChrXa	0	0	-	0	-	Yes	Yes
Spau_g10032	Complete	Representative	ChrXa	2.21008	1.04553	-	0	SP	Yes	Yes
Spau_g10034	Complete	Representative	ChrXa	9.11742	7.1063	-	4	-	Yes	Yes
Spau_g10035	Complete	Representative	ChrXa	2.28921	2.03034	-	0	-	Yes	Yes
Spau_g10036	Complete	Representative	ChrXa	0	0.719437	-	0	-	Yes	Yes
Spau_g10037	Complete	Representative	ChrXa	27.9338	13.0487	8280000	0	-	Yes	Yes
Spau_g1004	Complete	Representative	ChrXa	6.16219	5.74931	-	0	-	Yes	Yes
Spau_g10040	Complete	Representative	ChrXa	0	0.248184	-	12	-	Yes	Yes
Spau_g10042	Complete	Representative	ChrXa	10.2138	9.5154	634000	0	-	Yes	Yes
Spau_g10043	Complete	Representative	ChrXa	0.100334	2.13683	-	0	-	Yes	Yes
Spau_g10044	Complete	Representative	ChrXa	17.3597	13.4954	-	0	-	-	Yes
Spau_g10045	Complete	Representative	ChrXa	6.06601	4.44629	-	2	-	Yes	Yes
Spau_g10046	Complete	Representative	ChrXa	4.09314	1.66966	-	0	-	Yes	Yes
Spau_g10047	Complete	Representative	ChrXa	6.09375	8.56726	-	0	-	Yes	Yes
Spau_g10049	Complete	Representative	ChrXa	4.64424	6.83525	-	0	-	Yes	Yes
Spau_g10050	Complete	Representative	ChrXa	17.4944	15.0185	-	0	SP	-	Yes
Spau_g10051	Complete	Representative	ChrXa	1.22111	1.85548	-	0	-	Yes	Yes
Spau_g10052	Complete	Representative	ChrXa	40.5001	50.5443	-	0	-	Yes	Yes
Spau_g10053	Complete	Representative	ChrXa	29.2835	28.1812	-	0	-	Yes	Yes
Spau_g10054	Complete	Representative	ChrXa	0	0	-	0	-	Yes	Yes
Spau_g10055	Complete	Representative	ChrXa	0	0	1400000	0	-	Yes	Yes
Spau_g10056	Complete	Representative	ChrXa	20.2977	23.0422	-	3	-	Yes	Yes
Spau_g10057	Complete	Representative	ChrXa	4.58944	3.68542	-	4	-	Yes	Yes
Spau_g10058	Complete	Representative	ChrXa	107.476	117.393	50500000	4	-	Yes	Yes
Spau_g10059	Complete	Representative	ChrXa	3.32568	7.33516	-	0	-	Yes	Yes
Spau_g1006	Complete	Representative	ChrXa	0	0	-	0	-	Yes	Yes
Spau_g10061	Complete	Representative	ChrXa	87.1505	78.6153	27300000	2	SP	Yes	Yes
Spau_g10062	Complete	Representative	ChrXa	21.0981	15.2649	-	0	-	-	Yes
Spau_g10063	Complete	Representative	ChrXa	4.42635	10.6138	895000	0	-	-	Yes
Spau_g10065	Complete	Representative	ChrXa	522.491	378.737	1370000000	0	-	Yes	Yes
Spau_g10067	Complete	Representative	ChrXa	66.7423	111.059	11000000	0	-	Yes	Yes
Spau_g10068	Complete	Representative	ChrXa	0	0	-	0	-	Yes	Yes
Spau_g10069	Complete	Representative	ChrXa	1.30805	2.05123	-	0	-	Yes	Yes
Spau_g1007	Complete	Representative	ChrXa	0	0	-	0	-	Yes	Yes
Spau_g10072	Complete	Representative	ChrXa	17.4738	19.2118	-	0	-	Yes	Yes
Spau_g10073	Complete	Representative	ChrXa	4.45683	25.8837	10100000	0	-	Yes	Yes
Spau_g10074	Complete	Representative	ChrXa	1.10899	4.50639	-	0	-	Yes	Yes
Spau_g10075	Complete	Representative	ChrXa	335.373	249.797	195000000	0	-	Yes	Yes
Spau_g10076	Complete	Representative	ChrXa	182.543	302.634	1270000	0	-	Yes	Yes
Spau_g10078	Complete	Representative	ChrXa	2.44679	8.62517	810000	0	-	Yes	Yes
Spau_g10079	Complete	Representative	ChrXa	0.301414	1.96586	-	0	-	Yes	Yes
Spau_g1008	Complete	Representative	ChrXa	0	3.57898	-	0	-	-	Yes
Spau_g10081	Complete	Representative	ChrXa	33.0452	22.6062	-	0	-	Yes	Yes
Spau_g10082	Complete	Representative	ChrXa	16.012	17.4115	4390000	0	-	Yes	Yes
Spau_g10083	Complete	Representative	ChrXa	9.50126	9.94539	-	7	-	Yes	Yes
Spau_g10084	Complete	Representative	ChrXa	11.5515	14.7894	1100000	0	-	Yes	Yes
Spau_g10086	Complete	Representative	ChrXa	0	0	34200000	0	-	Yes	Yes
Spau_g10087	Complete	Representative	ChrXa	2.61465	2.80292	4240000	0	-	Yes	Yes
Spau_g10088	Complete	Representative	ChrXa	74.9073	70.091	34200000	0	-	Yes	Yes
Spau_g10089	Complete	Representative	ChrXa	106.571	75.5402	194000	0	-	Yes	Yes
Spau_g1009	Complete	Representative	ChrXa	1.10856	2.69319	-	0	-	Yes	Yes
Spau_g10090	Complete	Representative	ChrXa	25.2371	19.4988	-	0	-	Yes	Yes
Spau_g10091	Complete	Representative	ChrXa	221.777	158.002	42800000	0	-	Yes	Yes
Spau_g10092	Complete	Representative	ChrXa	9.6036	15.4424	-	0	-	Yes	Yes
Spau_g10093	Complete	Representative	ChrXa	8.17504	7.25539	-	9	-	Yes	Yes
Spau_g10094	Complete	Representative	ChrXa	8.18757	5.8106	-	0	-	Yes	Yes
Spau_g10095	Complete	Representative	ChrXa	15.8575	17.0762	-	12	-	Yes	Yes
Spau_g10096	Complete	Representative	ChrXa	8.80547	11.8278	-	0	-	Yes	Yes
Spau_g10097	Complete	Representative	ChrXa	0	0.056189	-	0	-	Yes	Yes
Spau_g10098	Complete	Representative	ChrXa	5.36637	2.29659	-	0	-	Yes	Yes
Spau_g10099	Complete	Representative	ChrXa	11.5921	18.4508	-	0	-	Yes	Yes
Spau_g101	Complete	Representative	ChrXa	60.6517	77.7585	6050000	4	-	Yes	Yes
Spau_g1010	Complete	Representative	ChrXa	0	0	-	1	-	Yes	Yes
Spau_g10101	Complete	Representative	ChrXa	4.22885	1.78643	-	1	-	Yes	Yes
Spau_g10102	Complete	Representative	ChrXa	0	0.20701	-	0	-	Yes	Yes
Spau_g10103	Complete	Representative	ChrXa	15.5057	16.3777	-	0	-	Yes	Yes
Spau_g10105	Complete	Representative	ChrXa	86.8783	591.492	135000000	0	-	Yes	Yes
Spau_g10106	Complete	Representative	ChrXa	5.5428	13.8978	-	0	-	Yes	Yes
Spau_g10107	Complete	Representative	ChrXa	21.7349	26.3813	2780000	0	-	Yes	Yes
Spau_g10109	Complete	Representative	ChrXa	9.96049	9.8025	-	0	-	Yes	Yes
Spau_g1011	Complete	Representative	ChrXa	52.2101	71.3975	5710000	0	-	Yes	Yes
Spau_g10110	Complete	Representative	ChrXa	0	3.97027	-	0	-	Yes	Yes
Spau_g10111	Complete	Representative	ChrXa	1.10856	2.40607	-	0	-	Yes	Yes
Spau_g10112	Complete	Representative	ChrXa	13.8623	10.8552	882000	0	-	Yes	Yes
Spau_g10113	Complete	Representative	ChrXa	12.5777	8.1713	-	0	-	Yes	Yes
Spau_g10114	Complete	Representative	ChrXa	12.9627	9.31915	5290000	0	-	Yes	Yes
Spau_g10115	Complete	Representative	ChrXa	0	3.00936	-	0	-	Yes	Yes
Spau_g10117	Complete	Representative	ChrXa	2.21712	3.52974	-	0	-	Yes	Yes
Spau_g10119	Complete	Representative	ChrXa	0.481983	0.493155	-	0	-	Yes	Yes
Spau_g1012	Complete	Representative	ChrXa	10.1046	10.3416	-	0	-	Yes	Yes
Spau_g10120	Complete	Representative	ChrXa	37.397	45.4905	3580000	3	SP	Yes	Yes
Spau_g10121	Complete	Representative	ChrXa	10.3759	6.33251	-	0	-	Yes	Yes
Spau_g10123	Complete	Representative	ChrXa	1.1746	1.31515	-	1	-	-	Yes
Spau_g10124	Complete	Representative	ChrXa	21.0322	26.1349	-	0	-	Yes	Yes
Spau_g10125	Complete	Representative	ChrXa	4.08542	6.96751	-	0	-	Yes	Yes
Spau_g10126	Complete	Representative	ChrXa	3.99032	7.50062	-	0	-	Yes	Yes
Spau_g10128	Complete	Representative	ChrXa	5.81826	7.06594	-	0	-	Yes	Yes
Spau_g10129	Complete	Representative	ChrXa	2.54343	6.58963	-	0	-	Yes	Yes
Spau_g1013	Complete	Representative	ChrXa	1.10856	1.92721	-	0	-	Yes	Yes
Spau_g10130	Complete	Representative	ChrXa	6.74402	4.82771	-	0	-	Yes	Yes
Spau_g10131	Complete	Representative	ChrXa	20.3777	47.6506	-	0	-	Yes	Yes
Spau_g10132	Complete	Representative	ChrXa	2.21712	4.1175	-	0	-	-	Yes
Spau_g10134	Complete	Representative	ChrXa	0	13.6407	-	0	SP	Yes	Yes
Spau_g10135	Complete	Representative	ChrXa	56.9632	46.0716	-	0	-	Yes	Yes
Spau_g10137	Complete	Representative	ChrXa	5.56436	5.448	-	0	-	Yes	Yes
Spau_g10139	Complete	Representative	ChrXa	16.6099	10.9036	-	2	-	Yes	Yes
Spau_g1014	Complete	Representative	ChrXa	9.53182	11.6459	4830000	0	-	Yes	Yes
Spau_g10140	Complete	Representative	ChrXa	3.11565	6.45066	-	0	SP	Yes	Yes
Spau_g10141	Complete	Representative	ChrXa	141.401	138.525	566000000	0	-	Yes	Yes
Spau_g10143	Complete	Representative	ChrXa	0	0	-	0	-	Yes	Yes
Spau_g10144	Complete	Representative	ChrXa	0	0	-	6	-	Yes	Yes
Spau_g10146	Complete	Representative	ChrXa	13.8221	18.301	-	4	-	Yes	Yes
Spau_g10148	Complete	Representative	ChrXa	16.2055	19.8947	822000	0	-	Yes	Yes
Spau_g1015	Complete	Representative	ChrXa	6.54399	5.90734	-	1	SP	-	Yes
Spau_g10150	Complete	Representative	ChrXa	4.22067	4.51553	-	0	-	Yes	Yes
Spau_g10151	Complete	Representative	ChrXa	2.40076	3.8948	-	8	-	Yes	Yes
Spau_g10152	Complete	Representative	ChrXa	3.21294	4.23361	-	0	-	Yes	Yes
Spau_g10154	Complete	Representative	ChrXa	1.10856	7.34546	-	0	-	Yes	Yes
Spau_g10155	Complete	Representative	ChrXa	9.43296	5.14885	-	0	-	Yes	Yes
Spau_g10156	Complete	Representative	ChrXa	801.722	509.906	11900000	0	-	Yes	Yes
Spau_g10159	Complete	Representative	ChrXa	77.0354	74.2825	88000000	0	-	Yes	Yes
Spau_g1016	Complete	Representative	ChrXa	7.96394	5.25904	-	0	-	Yes	Yes
Spau_g10160	Complete	Representative	ChrXa	2.45562	6.05854	-	20	-	Yes	Yes
Spau_g10162	Complete	Representative	ChrXa	13.9268	9.55902	-	2	-	Yes	Yes
Spau_g10163	Complete	Representative	ChrXa	5.53767	2.58959	-	0	-	Yes	Yes
Spau_g10165	Complete	Representative	ChrXa	66.1516	131.251	3580000	0	-	Yes	Yes
Spau_g10166	Complete	Representative	ChrXa	11.3957	9.2455	-	0	-	-	Yes
Spau_g10167	Complete	Representative	ChrXa	11.2903	10.0953	-	4	-	Yes	Yes
Spau_g10168	Complete	Representative	ChrXa	48.6722	49.569	9130000	10	-	Yes	Yes
Spau_g10169	Complete	Representative	ChrXa	16.4527	25.8987	35400000	0	-	Yes	Yes
Spau_g10170	Complete	Representative	ChrXa	0	0	-	0	-	Yes	Yes
Spau_g10171	Complete	Representative	ChrXa	160.459	328.125	103000000	1	SP	Yes	Yes
Spau_g10172	Complete	Representative	ChrXa	3.13987	2.43031	-	0	-	Yes	Yes
Spau_g10173	Complete	Representative	ChrXa	29.537	24.3954	71200000	0	-	Yes	Yes
Spau_g10174	Complete	Representative	ChrXa	116.046	85.2209	99800000	0	-	Yes	Yes
Spau_g10175	Complete	Representative	ChrXa	8.0636	4.94895	-	0	-	Yes	Yes
Spau_g10176	Complete	Representative	ChrXa	2.83839	2.79573	-	5	-	Yes	Yes
Spau_g10177	Complete	Representative	ChrXa	15.4593	9.09254	-	1	-	-	Yes
Spau_g10178	Complete	Representative	ChrXa	5.91533	11.6234	-	0	-	Yes	Yes
Spau_g10179	Complete	Representative	ChrXa	2.2555	4.11175	-	4	-	Yes	Yes
Spau_g10180	Complete	Representative	ChrXa	17.5565	12.6108	-	0	-	Yes	Yes
Spau_g10181	Complete	Representative	ChrXa	55.1466	49.1168	56300000	0	-	Yes	Yes
Spau_g10182	Complete	Representative	ChrXa	1.32275	0.453837	-	0	-	Yes	Yes
Spau_g10185	Complete	Representative	ChrXa	71.7238	48.7422	43800000	0	-	Yes	Yes
Spau_g10187	Complete	Representative	ChrXa	0	1.42273	-	0	-	Yes	Yes
Spau_g1019	Complete	Representative	ChrXa	5.61541	15.7612	-	0	-	Yes	Yes
Spau_g1020	Complete	Representative	ChrXa	0	0.580251	-	0	-	Yes	Yes
Spau_g1021	Complete	Representative	ChrXa	0	0.230809	-	1	SP	Yes	Yes
Spau_g1022	Complete	Representative	ChrXa	13.3788	7.7596	-	7	-	Yes	Yes
Spau_g1023	Complete	Representative	ChrXa	3.16309	4.24055	-	5	-	Yes	Yes
Spau_g10236	Complete	Representative	ChrXa	4.17186	6.90486	-	0	-	Yes	Yes
Spau_g10237	Complete	Representative	ChrXa	1.9165	2.27715	-	0	-	Yes	Yes
Spau_g10238	Complete	Representative	ChrXa	0.074109	2.55436	-	1	SP	Yes	Yes
Spau_g10239	Complete	Representative	ChrXa	0	0	-	0	-	Yes	Yes
Spau_g1024	Complete	Representative	ChrXa	6.70473	10.7138	-	0	-	Yes	Yes
Spau_g10240	Complete	Representative	ChrXa	16.6246	20.1209	-	0	-	Yes	Yes
Spau_g10241	Complete	Representative	ChrXa	1.47345	6.32554	-	0	-	Yes	Yes
Spau_g10243	Complete	Representative	ChrXa	16.8522	12.8302	-	0	-	Yes	Yes
Spau_g10244	Complete	Representative	ChrXa	3.68183	3.43922	-	10	-	Yes	Yes
Spau_g10245	Complete	Representative	ChrXa	0.943357	0.800559	-	0	-	-	Yes
Spau_g10247	Complete	Representative	ChrXa	0.914244	1.26357	-	0	-	-	Yes
Spau_g1025	Complete	Representative	ChrXa	8.20274	10.4887	311000	0	-	Yes	Yes
Spau_g10251	Complete	Representative	ChrXa	0	0	-	0	-	Yes	Yes
Spau_g10253	Complete	Representative	ChrXa	52.0204	51.3183	-	0	-	Yes	Yes
Spau_g10254	Complete	Representative	ChrXa	3.74726	0.752301	-	0	-	Yes	Yes
Spau_g10255	Complete	Representative	ChrXa	4.127	3.39599	-	0	-	Yes	Yes
Spau_g10256	Complete	Representative	ChrXa	30.2705	36.758	17100000	9	-	Yes	Yes
Spau_g10258	Complete	Representative	ChrXa	0.742244	9.27298	-	0	-	Yes	Yes
Spau_g10259	Complete	Representative	ChrXa	1.66661	4.75031	-	0	-	Yes	Yes
Spau_g1026	Complete	Representative	ChrXa	6.18774	6.39579	-	0	-	Yes	Yes
Spau_g10262	Complete	Representative	ChrXa	0	0	-	1	-	Yes	Yes
Spau_g10263	Complete	Representative	ChrXa	20.3221	20.7116	-	4	-	Yes	Yes
Spau_g10265	Complete	Representative	ChrXa	0	0	-	0	-	Yes	Yes
Spau_g10268	Complete	Representative	ChrXa	84.2431	79.6069	47200000	0	-	-	Yes
Spau_g1027	Complete	Representative	ChrXa	4.25417	2.97004	-	0	-	Yes	Yes
Spau_g10270	Complete	Representative	ChrXa	3.55983	4.38378	-	0	-	Yes	Yes
Spau_g10273	Complete	Representative	ChrXa	1.10856	35.1389	-	0	-	Yes	Yes
Spau_g10274	Complete	Representative	ChrXa	22.935	31.678	7230000	2	-	Yes	Yes
Spau_g10275	Complete	Representative	ChrXa	1.75876	2.22394	-	0	-	Yes	Yes
Spau_g10276	Complete	Representative	ChrXa	5.8729	3.53241	-	0	-	Yes	Yes
Spau_g10278	Complete	Representative	ChrXa	32.026	25.7351	-	1	-	Yes	Yes
Spau_g10279	Complete	Representative	ChrXa	49.4884	43.4877	32700000	0	-	Yes	Yes
Spau_g1028	Complete	Representative	ChrXa	9.10728	11.0882	-	7	-	Yes	Yes
Spau_g10282	Complete	Representative	ChrXa	5.50213	8.67525	-	4	-	Yes	Yes
Spau_g10284	Complete	Representative	ChrXa	16.746	17.7374	-	0	-	Yes	Yes
Spau_g10285	Complete	Representative	ChrXa	19.3234	16.8926	5830000	0	-	Yes	Yes
Spau_g10286	Complete	Representative	ChrXa	11.069	14.319	-	0	-	Yes	Yes
Spau_g10287	Complete	Representative	ChrXa	2.45358	3.25794	-	12	-	Yes	Yes
Spau_g10288	Complete	Representative	ChrXa	10.8262	8.24945	-	0	-	Yes	Yes
Spau_g10289	Complete	Representative	ChrXa	12.9215	5.78581	-	1	-	Yes	Yes
Spau_g1029	Complete	Representative	ChrXa	7.10406	5.11449	-	0	-	Yes	Yes
Spau_g10290	Complete	Representative	ChrXa	5.58451	7.10473	-	0	-	Yes	Yes
Spau_g10291	Complete	Representative	ChrXa	9.94783	8.48384	-	6	-	Yes	Yes
Spau_g10293	Complete	Representative	ChrXa	6.04322	6.37482	-	13	-	Yes	Yes
Spau_g10294	Complete	Representative	ChrXa	5.61524	5.94889	-	0	-	Yes	Yes
Spau_g10295	Complete	Representative	ChrXa	1.10856	2.63716	-	0	-	Yes	Yes
Spau_g10296	Complete	Representative	ChrXa	26.0029	23.06	17100000	0	-	Yes	Yes
Spau_g10297	Complete	Representative	ChrXa	4.24436	10.5538	-	0	-	Yes	Yes
Spau_g10298	Complete	Representative	ChrXa	3.61999	5.16294	-	0	-	Yes	Yes
Spau_g10299	Complete	Representative	ChrXa	9.13989	6.43824	-	0	-	Yes	Yes
Spau_g103	Complete	Representative	ChrXa	7.80382	8.63039	-	0	-	Yes	Yes
Spau_g1030	Complete	Representative	ChrXa	7.19747	3.7561	-	0	-	Yes	Yes
Spau_g10300	Complete	Representative	ChrXa	1.0299	1.29574	-	0	-	Yes	Yes
Spau_g10301	Complete	Representative	ChrXa	0	0	-	0	-	Yes	Yes
Spau_g10302	Complete	Representative	ChrXa	23.3565	22.2682	3210000	2	-	Yes	Yes
Spau_g10303	Complete	Representative	ChrXa	1002.33	399.365	537000000	0	-	Yes	Yes
Spau_g10304	Complete	Representative	ChrXa	54.1552	54.9346	7360000	0	-	Yes	Yes
Spau_g10305	Complete	Representative	ChrXa	5.40462	175.064	-	0	-	Yes	Yes
Spau_g10306	Complete	Representative	ChrXa	6.50355	10.107	17600000	0	-	Yes	Yes
Spau_g10307	Complete	Representative	ChrXa	0	0.350942	-	0	-	Yes	Yes
Spau_g10308	Complete	Representative	ChrXa	13.0777	13.8749	-	0	-	Yes	Yes
Spau_g10309	Complete	Representative	ChrXa	1127.65	803.826	3620000	0	-	Yes	Yes
Spau_g1031	Complete	Representative	ChrXa	19.0364	21.3409	-	0	-	Yes	Yes
Spau_g10310	Complete	Representative	ChrXa	14.9272	10.8974	2320000	0	-	Yes	Yes
Spau_g10312	Complete	Representative	ChrXa	6.45564	6.25564	-	0	-	Yes	Yes
Spau_g10313	Complete	Representative	ChrXa	4.26552	5.25552	-	0	-	Yes	Yes
Spau_g10314	Complete	Representative	ChrXa	1.22403	3.51788	-	0	-	Yes	Yes
Spau_g10315	Complete	Representative	ChrXa	30.5921	37.5504	1080000	0	-	Yes	Yes
Spau_g10318	Complete	Representative	ChrXa	13.2637	11.0427	-	0	-	Yes	Yes
Spau_g10319	Complete	Representative	ChrXa	54.2816	36.9229	-	0	-	Yes	Yes
Spau_g1032	Complete	Representative	ChrXa	0	0	-	0	-	Yes	Yes
Spau_g10320	Complete	Representative	ChrXa	342.027	265.789	26000000	0	-	Yes	Yes
Spau_g10321	Complete	Representative	ChrXa	4.29004	5.99998	-	0	SP	-	Yes
Spau_g10322	Complete	Representative	ChrXa	0	0	-	1	SP	-	Yes
Spau_g10323	Complete	Representative	ChrXa	0	0	-	1	-	Yes	Yes
Spau_g10324	Complete	Representative	ChrXa	0	0.628802	-	0	-	-	Yes
Spau_g10325	Complete	Representative	ChrXa	0	0.962347	-	0	SP	-	Yes
Spau_g10326	Complete	Representative	ChrXa	0.963469	2.10838	-	0	-	-	Yes
Spau_g10329	Complete	Representative	ChrXa	10.4348	7.66473	-	0	-	Yes	Yes
Spau_g1033	Complete	Representative	ChrXa	0	4.17388	-	1	SP	Yes	Yes
Spau_g10330	Complete	-	-	8.86848	372.041	747000000	0	-	Yes	Yes
Spau_g10331	Complete	-	-	45.9296	45.183	5900000	0	-	Yes	Yes
Spau_g10332	Complete	-	-	26.4151	17.3774	-	0	-	Yes	Yes
Spau_g10333	Complete	-	-	3.04759	4.91972	-	0	-	Yes	Yes
Spau_g10334	Complete	-	-	8.77118	15.3606	7690000	0	-	Yes	Yes
Spau_g1034	Complete	Representative	ChrXa	3.3252	3.4236	-	1	-	Yes	Yes
Spau_g10340	Complete	-	-	183.757	230.945	7100000	0	-	Yes	Yes
Spau_g10341	Complete	-	-	1.03046	2.46349	-	0	-	Yes	Yes
Spau_g10342	Complete	-	-	0	0	-	0	-	Yes	Yes
Spau_g10343	Complete	-	-	21.0085	23.0301	204000000	0	-	Yes	Yes
Spau_g10344	Complete	-	-	0	0	-	0	-	Yes	Yes
Spau_g10345	Complete	-	-	9.75742	8.9741	-	0	-	-	Yes
Spau_g10346	Complete	-	-	7.91909	3.26158	-	0	-	Yes	Yes
Spau_g10349	Complete	-	-	82.2522	77.6393	5070000	6	-	Yes	Yes
Spau_g1035	Complete	Representative	ChrXa	4.12194	6.77525	-	0	-	Yes	Yes
Spau_g10350	Complete	-	-	0	0	-	4	-	Yes	Yes
Spau_g10351	Complete	-	-	3.206	4.762	-	0	-	Yes	Yes
Spau_g10352	Complete	-	-	3.06372	3.28056	-	0	-	-	Yes
Spau_g10353	Complete	-	-	0	0	-	0	-	Yes	Yes
Spau_g10354	Complete	-	-	0	0	-	2	-	Yes	Yes
Spau_g10355	Complete	-	-	0.477827	0	-	0	-	Yes	Yes
Spau_g10356	Complete	-	-	2.90767	3.49003	-	0	-	Yes	Yes
Spau_g10357	Complete	-	-	26.0827	23.8829	9100000	0	-	Yes	Yes
Spau_g10358	Complete	-	-	75.2281	63.9501	-	0	-	Yes	Yes
Spau_g1036	Complete	Representative	ChrXa	12.569	13.9627	-	5	-	Yes	Yes
Spau_g10360	Complete	-	-	0	7.62453	-	0	-	Yes	Yes
Spau_g10362	Complete	-	-	0	0.473315	-	0	-	-	Yes
Spau_g10363	Complete	-	-	15.6097	16.3875	-	0	-	Yes	Yes
Spau_g10364	Complete	-	-	21.7017	22.3021	57000000	0	-	Yes	Yes
Spau_g10365	Complete	-	-	11.4322	14.2141	-	1	-	Yes	Yes
Spau_g10366	Complete	-	-	1053.04	932.104	56500000	0	-	Yes	Yes
Spau_g10367	Complete	-	-	0	41.6205	-	0	-	Yes	Yes
Spau_g10369	Complete	-	-	19.4388	23.5454	1230000	0	SP	-	Yes
Spau_g1037	Complete	Representative	ChrXa	20.0379	12.5629	-	0	-	Yes	Yes
Spau_g10373	Complete	-	-	6.91249	13.7907	-	0	-	Yes	Yes
Spau_g10376	Complete	-	-	3.34872	5.02146	-	0	-	Yes	Yes
Spau_g1038	Complete	Representative	ChrXa	1142.83	562.53	14600000	0	-	Yes	Yes
Spau_g10381	Complete	-	-	13.9724	9.34582	6670000	0	-	Yes	Yes
Spau_g10382	Complete	-	-	0.540522	3.56208	-	0	-	Yes	Yes
Spau_g10383	Complete	-	-	808.854	727.263	2500000000	0	-	Yes	Yes
Spau_g10384	Complete	-	-	6.65136	10.3529	-	0	-	Yes	Yes
Spau_g10385	Complete	-	-	8.16514	4.21146	-	0	-	Yes	Yes
Spau_g10386	Complete	-	-	1.10856	1.03692	-	0	-	Yes	Yes
Spau_g10387	Complete	-	-	202.935	131.921	-	2	-	Yes	Yes
Spau_g10388	Complete	-	-	11.6618	9.81126	-	0	-	Yes	Yes
Spau_g10389	Complete	-	-	1.37173	3.29252	-	0	-	Yes	Yes
Spau_g1039	Complete	Representative	ChrXa	0	3.73212	1900000000	0	-	Yes	Yes
Spau_g10391	Complete	-	-	98.0984	88.9251	556000	0	-	Yes	Yes
Spau_g10394	Complete	-	-	25.0618	18.1523	-	0	-	Yes	Yes
Spau_g10397	Complete	-	-	0.959937	1.0331	-	1	-	Yes	Yes
Spau_g10398	Complete	-	-	0.44985	0.09741	-	1	SP	Yes	Yes
Spau_g1040	Complete	Representative	ChrXa	9.41187	9.28957	182000	0	-	Yes	Yes
Spau_g10402	Complete	-	-	3.22573	4.50396	-	0	-	Yes	Yes
Spau_g10403	Complete	-	-	1.36855	5.21076	-	0	-	Yes	Yes
Spau_g10404	Complete	-	-	9.87043	5.77162	-	7	-	Yes	Yes
Spau_g10405	Complete	-	-	2.02754	0.527508	-	1	-	Yes	Yes
Spau_g10406	Complete	-	-	12.9924	13.2809	-	0	-	Yes	Yes
Spau_g10407	Complete	-	-	0	0	-	0	-	Yes	Yes
Spau_g10408	Complete	-	-	515.196	554.718	286000000	0	SP	Yes	Yes
Spau_g10409	Complete	-	-	112.345	116.873	2640000	0	-	Yes	Yes
Spau_g1041	Complete	Representative	ChrXa	0	233.199	1110000000	0	-	Yes	Yes
Spau_g10410	Complete	-	-	1.08709	0.79665	-	0	-	Yes	Yes
Spau_g10411	Complete	-	-	1.35964	3.65299	-	0	-	-	Yes
Spau_g10412	Complete	-	-	3.45922	5.57669	-	0	-	Yes	Yes
Spau_g10413	Complete	-	-	0	55.1007	-	0	-	Yes	Yes
Spau_g10414	Complete	-	-	1.09511	2.2024	-	0	-	Yes	Yes
Spau_g10415	Complete	-	-	24.6871	11.8717	15900000	0	-	Yes	Yes
Spau_g10416	Complete	-	-	68.1099	34.6073	-	0	-	Yes	Yes
Spau_g10417	Complete	-	-	8.23789	4.15028	-	0	-	Yes	Yes
Spau_g10418	Complete	-	-	0	0.018674	-	11	-	Yes	Yes
Spau_g10419	Complete	-	-	19.3122	8.49732	-	0	-	Yes	Yes
Spau_g1042	Complete	Representative	ChrXa	0	1.14566	-	0	-	Yes	Yes
Spau_g10420	Complete	-	-	1.80839	0.39628	-	0	-	Yes	Yes
Spau_g10422	Complete	-	-	8.34743	11.0559	-	0	-	Yes	Yes
Spau_g10423	Complete	-	-	0.581671	1.8119	-	1	-	Yes	Yes
Spau_g10424	Complete	-	-	0	0	-	0	-	Yes	Yes
Spau_g10425	Complete	-	-	0	3.82225	-	0	-	Yes	Yes
Spau_g10427	Complete	-	-	18.8274	14.4266	-	0	-	Yes	Yes
Spau_g10428	Complete	-	-	6.2048	5.94092	-	12	-	Yes	Yes
Spau_g10429	Complete	-	-	144.88	121.263	63700000	0	-	Yes	Yes
Spau_g1043	Complete	Representative	ChrXa	0	1.14557	-	0	-	Yes	Yes
Spau_g10430	Complete	-	-	2.05415	7.33754	-	0	-	Yes	Yes
Spau_g10431	Complete	-	-	3.10581	2.10501	-	0	-	Yes	Yes
Spau_g10432	Complete	-	-	0.666108	1.28833	-	0	-	Yes	Yes
Spau_g10435	Complete	-	-	17.7414	25.0297	-	0	-	-	Yes
Spau_g10436	Complete	-	-	7.75992	6.72104	-	0	-	Yes	Yes
Spau_g10437	Complete	-	-	456.254	376.941	106000000	2	-	Yes	Yes
Spau_g10438	Complete	-	-	44.6261	56.9815	17100000	0	-	Yes	Yes
Spau_g1044	Complete	Representative	ChrXa	0	233.76	1110000000	0	-	Yes	Yes
Spau_g10440	Complete	-	-	5.81797	5.1279	-	0	-	Yes	Yes
Spau_g10441	Complete	-	-	7.69803	7.69705	-	0	-	Yes	Yes
Spau_g10442	Complete	-	-	15.0786	13.978	-	0	-	Yes	Yes
Spau_g10443	Complete	-	-	1.10856	2.18065	-	0	-	Yes	Yes
Spau_g10444	Complete	-	-	11.114	21.3329	1590000	0	-	Yes	Yes
Spau_g10448	Complete	-	-	15.5198	11.9135	-	0	-	Yes	Yes
Spau_g10449	Complete	-	-	23.2228	30.8029	11500000	0	-	Yes	Yes
Spau_g1045	Complete	Representative	ChrXa	1379.12	1218.2	7570000	0	-	Yes	Yes
Spau_g10450	Complete	-	-	3.04179	2.67761	-	0	-	Yes	Yes
Spau_g10452	Complete	-	-	20.8247	28.8825	-	0	-	Yes	Yes
Spau_g10453	Complete	-	-	25.4015	27.9965	-	0	-	Yes	Yes
Spau_g10454	Complete	-	-	3.96261	5.41321	-	0	-	Yes	Yes
Spau_g10455	Complete	-	-	25.697	23.6553	-	0	-	Yes	Yes
Spau_g10456	Complete	-	-	28.8004	23.9341	4510000	1	-	Yes	Yes
Spau_g10457	Complete	-	-	14.1129	14.4932	-	0	-	Yes	Yes
Spau_g1046	Complete	Representative	ChrXa	40.7083	49.7604	1660000	0	-	Yes	Yes
Spau_g10463	Complete	-	-	3.82977	4.93763	-	7	-	Yes	Yes
Spau_g10464	Complete	-	-	2.71813	3.45117	-	0	-	Yes	Yes
Spau_g10465	Complete	-	-	0	0	-	7	-	Yes	Yes
Spau_g10466	Complete	-	-	7.77117	7.53847	-	11	-	Yes	Yes
Spau_g10467	Complete	-	-	21.4358	23.1745	1040000	9	-	Yes	Yes
Spau_g10468	Complete	-	-	0	0.302725	1040000	11	-	Yes	Yes
Spau_g10469	Complete	-	-	16.971	12.3604	1980000	0	-	Yes	Yes
Spau_g1047	Complete	Representative	ChrXa	2.21712	3.14229	-	10	-	Yes	Yes
Spau_g10470	Complete	-	-	961.175	752.125	-	0	-	Yes	Yes
Spau_g10471	Complete	-	-	219.998	272.312	100000000	0	-	Yes	Yes
Spau_g10472	Complete	-	-	5.66093	11.7331	-	0	-	Yes	Yes
Spau_g10474	Complete	-	-	53.1657	65.6747	25000000	0	-	Yes	Yes
Spau_g10475	Complete	-	-	27.7505	22.2996	-	0	-	Yes	Yes
Spau_g10476	Complete	-	-	10.1893	11.9739	-	1	-	Yes	Yes
Spau_g10477	Complete	-	-	7.38348	6.56493	-	0	-	Yes	Yes
Spau_g10478	Complete	-	-	50.9968	40.6157	30600000	0	-	Yes	Yes
Spau_g10479	Complete	-	-	46.3474	41.4171	16400000	0	-	Yes	Yes
Spau_g1048	Complete	Representative	ChrXa	20.3135	17.3021	-	10	-	Yes	Yes
Spau_g10480	Complete	-	-	0	0.215137	16400000	0	-	Yes	Yes
Spau_g10481	Complete	-	-	109.976	93.239	275000000	0	-	Yes	Yes
Spau_g10482	Complete	-	-	2.4319	3.59483	-	0	-	Yes	Yes
Spau_g10483	Complete	-	-	0	0	-	0	-	Yes	Yes
Spau_g10484	Complete	-	-	0	0	-	0	-	Yes	Yes
Spau_g10485	Complete	-	-	1.50468	5.94241	134000	0	-	Yes	Yes
Spau_g10486	Complete	-	-	1.89125	3.65118	-	0	-	Yes	Yes
Spau_g10487	Complete	-	-	0	0	-	5	-	Yes	Yes
Spau_g10488	Complete	-	-	3.62214	4.13776	-	0	-	Yes	Yes
Spau_g10489	Complete	-	-	1.72795	2.09566	-	0	-	Yes	Yes
Spau_g1049	Complete	Representative	ChrXa	0	0	-	0	-	Yes	Yes
Spau_g10491	Complete	-	-	2.17199	1.97996	-	0	-	Yes	Yes
Spau_g10493	Complete	-	-	8.56868	11.37	-	1	-	Yes	Yes
Spau_g10494	Complete	-	-	11.1857	15.2673	2130000	0	-	Yes	Yes
Spau_g10495	Complete	-	-	2.32823	6.81322	2130000	0	-	Yes	Yes
Spau_g10496	Complete	-	-	4.43424	2.08598	-	0	-	Yes	Yes
Spau_g10498	Complete	-	-	34.7379	51.7558	109000000	0	-	Yes	Yes
Spau_g10501	Complete	-	-	15.5631	28.7842	3210000	0	-	Yes	Yes
Spau_g10502	Complete	-	-	1.5689	7.51546	-	0	-	Yes	Yes
Spau_g10503	Complete	-	-	59.1764	79.0068	-	0	-	Yes	Yes
Spau_g10504	Complete	-	-	0	0	-	1	SP	Yes	Yes
Spau_g10505	Complete	-	-	11.577	7.71345	-	0	-	Yes	Yes
Spau_g10506	Complete	-	-	0	0	-	0	-	Yes	Yes
Spau_g10507	Complete	-	-	13.4126	16.1946	2040000	0	-	Yes	Yes
Spau_g10508	Complete	-	-	9.35474	6.71733	-	0	-	Yes	Yes
Spau_g10509	Complete	-	-	0	0	-	0	-	Yes	Yes
Spau_g1051	Complete	Representative	ChrXa	0	3.13908	-	0	-	Yes	Yes
Spau_g10510	Complete	-	-	0	0.053536	-	0	-	Yes	Yes
Spau_g10513	Complete	-	-	7.66829	4.70781	-	0	-	Yes	Yes
Spau_g10514	Complete	-	-	5.76525	11.3329	-	0	-	Yes	Yes
Spau_g10515	Complete	-	-	1.23513	7.99496	3260000	0	-	Yes	Yes
Spau_g10516	Complete	-	-	0	72.6658	210000000	0	-	Yes	Yes
Spau_g10517	Complete	-	-	0	0	-	0	-	Yes	Yes
Spau_g10518	Complete	-	-	0.550062	1.35699	-	0	-	Yes	Yes
Spau_g1052	Complete	Representative	ChrXa	3.04163	7.14771	2610000	0	-	Yes	Yes
Spau_g10520	Complete	-	-	38.0552	24.289	-	0	-	Yes	Yes
Spau_g10521	Complete	-	-	27.9072	19.0043	-	0	-	Yes	Yes
Spau_g10522	Complete	-	-	4.03054	4.09058	-	0	-	Yes	Yes
Spau_g10525	Complete	-	-	14.4642	15.0218	-	0	-	Yes	Yes
Spau_g10526	Complete	-	-	19.9445	22.8284	-	1	-	Yes	Yes
Spau_g10527	Complete	-	-	92.1484	71.6551	4810000	0	-	Yes	Yes
Spau_g10529	Complete	-	-	6.05968	6.76131	-	0	-	Yes	Yes
Spau_g1053	Complete	Representative	ChrXa	0.56914	3.68435	-	1	-	Yes	Yes
Spau_g10530	Complete	-	-	0	0	-	0	-	Yes	Yes
Spau_g10532	Complete	-	-	2.64581	4.10634	-	0	-	Yes	Yes
Spau_g10535	Complete	-	-	13.5104	7.50101	-	0	-	Yes	Yes
Spau_g10537	Complete	-	-	14.5419	17.6407	-	0	-	Yes	Yes
Spau_g10539	Complete	-	-	8.37477	15.2028	-	0	-	Yes	Yes
Spau_g1054	Complete	Representative	ChrXa	0	0.988226	-	0	-	Yes	Yes
Spau_g10540	Complete	-	-	0	0	-	7	-	Yes	Yes
Spau_g10541	Complete	-	-	4.14023	1.65119	-	0	-	Yes	Yes
Spau_g10543	Complete	-	-	3.26746	3.65869	-	0	-	Yes	Yes
Spau_g10544	Complete	-	-	2.36434	4.18691	-	1	-	Yes	Yes
Spau_g10545	Complete	-	-	4.65542	7.86897	-	0	-	Yes	Yes
Spau_g10546	Complete	-	-	206.785	188.832	72600000	0	-	Yes	Yes
Spau_g10547	Complete	-	-	10.4427	11.5367	-	0	-	-	Yes
Spau_g10549	Complete	-	-	9.83153	6.87421	-	0	-	Yes	Yes
Spau_g1055	Complete	Representative	ChrXa	1.07953	1.89087	-	0	-	-	Yes
Spau_g10550	Complete	-	-	8.44839	12.5482	-	0	-	Yes	Yes
Spau_g10551	Complete	-	-	17.7826	21.8256	-	5	-	Yes	Yes
Spau_g10553	Complete	-	-	3.68038	3.74203	-	1	SP	Yes	Yes
Spau_g10554	Complete	-	-	18.6189	22.1352	-	0	-	Yes	Yes
Spau_g10556	Complete	-	-	0	1.51331	-	0	-	Yes	Yes
Spau_g10558	Complete	-	-	1.10143	1.62852	-	0	-	Yes	Yes
Spau_g10559	Complete	-	-	130.216	95.4544	56000000	0	-	Yes	Yes
Spau_g10560	Complete	-	-	8.38466	11.1492	1680000	0	-	Yes	Yes
Spau_g10562	Complete	-	-	0.573661	2.19034	-	0	-	Yes	Yes
Spau_g10563	Complete	-	-	3.3534	6.63376	-	0	SP	Yes	Yes
Spau_g10564	Complete	-	-	5.32389	4.9628	-	0	-	Yes	Yes
Spau_g10565	Complete	-	-	97.8276	74.4314	2990000	0	-	Yes	Yes
Spau_g10566	Complete	-	-	0	0.680018	-	1	SP	Yes	Yes
Spau_g10567	Complete	-	-	1.4195	2.88415	-	0	-	Yes	Yes
Spau_g1057	Complete	Representative	ChrXa	2.21712	1.60635	-	0	-	-	Yes
Spau_g1058	Complete	Representative	ChrXa	5.39854	2.26099	-	0	-	-	Yes
Spau_g10582	Complete	-	-	9.76013	12.7197	-	0	-	Yes	Yes
Spau_g10584	Complete	-	-	215.022	248.107	669000000	0	-	Yes	Yes
Spau_g10586	Complete	-	-	3.95349	7.45337	-	0	-	Yes	Yes
Spau_g10587	Complete	-	-	3.16914	8.14279	-	0	-	Yes	Yes
Spau_g10589	Complete	-	-	0	0.161049	-	0	-	Yes	Yes
Spau_g1059	Complete	Representative	ChrXa	0	8.65266	-	0	-	Yes	Yes
Spau_g10590	Complete	-	-	1.10856	2.11079	-	2	SP	Yes	Yes
Spau_g10591	Complete	-	-	2.92377	2.85635	-	0	-	Yes	Yes
Spau_g10592	Complete	-	-	49.0376	37.751	3130000	0	-	Yes	Yes
Spau_g10593	Complete	-	-	2.19986	2.34121	-	0	-	Yes	Yes
Spau_g10594	Complete	-	-	31.9221	26.8307	-	0	-	Yes	Yes
Spau_g10595	Complete	-	-	91.5034	67.8276	-	0	-	Yes	Yes
Spau_g10596	Complete	-	-	262.585	145.491	-	0	-	Yes	Yes
Spau_g10597	Complete	-	-	18.8944	25.0844	-	8	-	Yes	Yes
Spau_g10598	Complete	-	-	36.8104	27.8478	1350000	0	-	Yes	Yes
Spau_g10599	Complete	-	-	65.2206	89.1617	262000000	0	-	Yes	Yes
Spau_g106	Complete	Representative	ChrXa	82.4851	80.7356	1470000	0	-	Yes	Yes
Spau_g1060	Complete	Representative	ChrXa	1.10856	61.5362	44200000	0	-	Yes	Yes
Spau_g10600	Complete	-	-	4.43424	5.41278	-	6	-	Yes	Yes
Spau_g10601	Complete	-	-	10.8142	9.27235	-	0	-	Yes	Yes
Spau_g10602	Complete	-	-	5.45827	11.3935	-	0	-	Yes	Yes
Spau_g10603	Complete	-	-	9.95578	11.6984	982000	0	-	Yes	Yes
Spau_g10604	Complete	-	-	2.21712	4.2077	-	0	-	Yes	Yes
Spau_g10605	Complete	-	-	8.55211	4.95319	-	0	-	Yes	Yes
Spau_g10606	Complete	-	-	1.17785	2.51526	-	11	-	Yes	Yes
Spau_g10607	Complete	-	-	33.821	31.2141	2770000	0	-	Yes	Yes
Spau_g10608	Complete	-	-	0.392938	4.28192	-	0	-	Yes	Yes
Spau_g10609	Complete	-	-	0	0	-	0	-	Yes	Yes
Spau_g1061	Complete	Representative	ChrXa	119.32	108.966	38000000	0	-	Yes	Yes
Spau_g10610	Complete	-	-	0	0	-	0	-	-	Yes
Spau_g10611	Complete	-	-	1.39674	1.32929	-	0	-	-	Yes
Spau_g10614	Complete	-	-	43.7736	46.3899	-	0	-	-	Yes
Spau_g10615	Complete	-	-	0.680674	2.07975	-	1	SP	Yes	Yes
Spau_g10616	Complete	-	-	59.0367	54.5331	548000	0	-	Yes	Yes
Spau_g10617	Complete	-	-	0.936066	2.495	-	0	-	Yes	Yes
Spau_g10618	Complete	-	-	0	7.04614	-	0	-	Yes	Yes
Spau_g10619	Complete	-	-	2.98873	2.55593	-	0	-	Yes	Yes
Spau_g1062	Complete	Representative	ChrXa	0	1.5547	-	0	-	-	Yes
Spau_g10621	Complete	-	-	1.7913	3.52421	-	0	-	Yes	Yes
Spau_g10623	Complete	-	-	2.47846	2.56476	-	0	-	Yes	Yes
Spau_g10624	Complete	-	-	5.17759	8.30925	-	1	SP	Yes	Yes
Spau_g10625	Complete	-	-	6.60368	1.86225	-	2	-	Yes	Yes
Spau_g10626	Complete	-	-	7.62363	6.03982	-	0	-	Yes	Yes
Spau_g10627	Complete	-	-	2.70828	11.5503	-	0	-	Yes	Yes
Spau_g10629	Complete	-	-	4.99753	5.8504	-	0	-	Yes	Yes
Spau_g1063	Complete	Representative	ChrXa	1.09646	4.60371	-	0	-	Yes	Yes
Spau_g10630	Complete	-	-	0.588376	1.92501	1030000	0	-	Yes	Yes
Spau_g10632	Complete	-	-	3.56144	7.18342	-	0	-	Yes	Yes
Spau_g10633	Complete	-	-	28.3629	42.2845	61100000	0	-	Yes	Yes
Spau_g10634	Complete	-	-	7.51357	10.2865	-	0	-	Yes	Yes
Spau_g10635	Complete	-	-	0	1.06679	-	2	-	Yes	Yes
Spau_g10636	Complete	-	-	0	25.771	5810000	0	-	Yes	Yes
Spau_g10637	Complete	-	-	0	11.3583	-	0	-	Yes	Yes
Spau_g10638	Complete	-	-	0	10.1775	-	0	-	Yes	Yes
Spau_g10639	Complete	-	-	273.843	208.391	32200000	0	-	Yes	Yes
Spau_g1064	Complete	Representative	ChrXa	20.2237	14.2984	-	0	-	Yes	Yes
Spau_g10640	Complete	-	-	0	0.35356	-	0	-	Yes	Yes
Spau_g10641	Complete	-	-	210.994	201.836	98100000	0	-	Yes	Yes
Spau_g10642	Complete	-	-	1.14634	1.34488	-	7	-	Yes	Yes
Spau_g10643	Complete	-	-	6.57027	8.63978	-	0	-	Yes	Yes
Spau_g10644	Complete	-	-	28.3936	27.5793	5620000	0	-	Yes	Yes
Spau_g10645	Complete	-	-	10.4317	7.32473	-	0	-	Yes	Yes
Spau_g10646	Complete	-	-	5.11316	7.83637	-	0	-	Yes	Yes
Spau_g10647	Complete	-	-	4.57241	6.79455	-	0	-	Yes	Yes
Spau_g10649	Complete	-	-	9.07735	8.26855	-	0	-	Yes	Yes
Spau_g1065	Complete	Representative	ChrXa	22.8571	16.1632	-	0	-	Yes	Yes
Spau_g10650	Complete	-	-	22.9477	32.2959	407000	0	-	Yes	Yes
Spau_g10652	Complete	-	-	4.28833	5.67438	-	0	-	Yes	Yes
Spau_g10653	Complete	-	-	77.5581	443.963	-	0	-	Yes	Yes
Spau_g10657	Complete	-	-	0	0.111361	-	0	-	-	Yes
Spau_g1066	Complete	Representative	ChrXa	65.9155	45.7154	23800000	0	-	Yes	Yes
Spau_g10660	Complete	-	-	0	0.103187	-	0	-	-	Yes
Spau_g10663	Complete	-	-	13.2043	9.773	-	2	-	Yes	Yes
Spau_g10664	Complete	-	-	14.1596	11.5508	-	0	-	Yes	Yes
Spau_g10665	Complete	-	-	0	0	-	11	-	Yes	Yes
Spau_g10666	Complete	-	-	7.90855	9.64862	-	0	-	Yes	Yes
Spau_g10667	Complete	-	-	136.011	138.165	23300000	0	-	Yes	Yes
Spau_g10668	Complete	-	-	38.5714	47.3193	-	0	-	Yes	Yes
Spau_g10669	Complete	-	-	0	0	-	0	-	Yes	Yes
Spau_g1067	Complete	Representative	ChrXa	1.10856	13.9559	4860000	0	-	Yes	Yes
Spau_g10671	Complete	-	-	3.32274	5.49017	-	0	-	Yes	Yes
Spau_g10672	Complete	-	-	12.9498	17.9323	4830000	0	-	Yes	Yes
Spau_g10673	Complete	-	-	14.4823	6.70396	-	0	-	Yes	Yes
Spau_g10674	Complete	-	-	14.092	15.6603	1130000	0	-	Yes	Yes
Spau_g10675	Complete	-	-	0	2.8419	-	0	-	Yes	Yes
Spau_g10676	Complete	-	-	71.004	46.57	8510000	7	-	Yes	Yes
Spau_g10678	Complete	-	-	3.88056	8.38009	3550000	0	-	Yes	Yes
Spau_g10679	Complete	-	-	27.0242	28.5027	913000	0	-	Yes	Yes
Spau_g1068	Complete	Representative	ChrXa	5.43229	11.0499	-	0	-	Yes	Yes
Spau_g10680	Complete	-	-	13.2277	11.9915	-	1	SP	Yes	Yes
Spau_g10683	Complete	-	-	429.008	512.893	1050000000	0	-	Yes	Yes
Spau_g10684	Complete	-	-	2.68528	2.84379	-	0	-	-	Yes
Spau_g10685	Complete	-	-	23.6079	24.6308	-	4	-	Yes	Yes
Spau_g10686	Complete	-	-	32.7356	34.524	1450000	0	-	Yes	Yes
Spau_g10687	Complete	-	-	3.08576	6.58201	-	0	-	Yes	Yes
Spau_g10688	Complete	-	-	9.97704	8.5034	-	0	-	Yes	Yes
Spau_g10689	Complete	-	-	8.40903	9.12281	-	2	-	Yes	Yes
Spau_g1069	Complete	Representative	ChrXa	8.34864	17.8108	-	1	-	Yes	Yes
Spau_g10690	Complete	-	-	17.737	18.1872	-	0	-	Yes	Yes
Spau_g10691	Complete	-	-	0	0	-	1	SP	Yes	Yes
Spau_g10692	Complete	-	-	2.57638	2.47411	-	0	-	Yes	Yes
Spau_g10693	Complete	-	-	8.86406	5.27367	-	0	-	Yes	Yes
Spau_g10694	Complete	-	-	0.635493	3.78306	-	0	-	Yes	Yes
Spau_g10695	Complete	-	-	44.2565	38.5316	-	1	-	Yes	Yes
Spau_g10696	Complete	-	-	8.78106	7.56574	-	0	-	Yes	Yes
Spau_g10697	Complete	-	-	19.622	22.4094	-	0	-	Yes	Yes
Spau_g10698	Complete	-	-	1.40238	14.7239	-	5	-	Yes	Yes
Spau_g10699	Complete	-	-	1035.6	969.496	106000000	0	-	Yes	Yes
Spau_g107	Complete	Representative	ChrXa	29.5639	27.0809	3860000	0	-	Yes	Yes
Spau_g10700	Complete	-	-	0	0.716517	-	0	-	Yes	Yes
Spau_g10701	Complete	-	-	4.24525	11.0583	-	0	-	Yes	Yes
Spau_g10702	Complete	-	-	6.45307	9.4475	-	0	-	Yes	Yes
Spau_g10704	Complete	-	-	7.24893	4.45459	-	0	-	Yes	Yes
Spau_g10705	Complete	-	-	23.2224	24.9388	-	0	-	Yes	Yes
Spau_g10706	Complete	-	-	16.807	17.9078	1440000	0	-	Yes	Yes
Spau_g10707	Complete	-	-	4.30008	7.62054	-	0	-	Yes	Yes
Spau_g10708	Complete	-	-	5.82689	10.5594	-	2	-	Yes	Yes
Spau_g10709	Complete	-	-	5.16027	6.1685	-	0	-	Yes	Yes
Spau_g1071	Complete	Representative	ChrXa	0	983.735	150000000	0	-	Yes	Yes
Spau_g10710	Complete	-	-	0	2.41647	-	0	-	Yes	Yes
Spau_g10711	Complete	-	-	24.5597	56.0458	21400000	0	-	Yes	Yes
Spau_g10712	Complete	-	-	16.4148	31.6721	-	0	-	Yes	Yes
Spau_g10713	Complete	-	-	37.8592	32.1807	-	0	-	Yes	Yes
Spau_g10714	Complete	-	-	82.2627	101.276	127000000	0	-	Yes	Yes
Spau_g10716	Complete	-	-	10.9081	9.62281	8060000	0	-	Yes	Yes
Spau_g10718	Complete	-	-	11.5215	10.928	-	0	-	Yes	Yes
Spau_g10719	Complete	-	-	0	1.57519	-	0	-	Yes	Yes
Spau_g1072	Complete	Representative	ChrXa	1.08604	0.449805	-	0	-	Yes	Yes
Spau_g10720	Complete	-	-	14.0609	17.7212	6100000	0	-	Yes	Yes
Spau_g10721	Complete	-	-	4.06472	4.26902	-	0	-	Yes	Yes
Spau_g10724	Complete	-	-	59.5631	55.46	-	0	SP	Yes	Yes
Spau_g10726	Complete	-	-	102.12	88.8717	7060000	0	-	Yes	Yes
Spau_g10730	Complete	-	-	98.5364	71.8125	195000000	0	-	Yes	Yes
Spau_g10731	Complete	-	-	27.1088	25.9032	-	0	-	Yes	Yes
Spau_g10732	Complete	-	-	22.188	24.0951	26100000	0	-	Yes	Yes
Spau_g10734	Complete	-	-	25.2081	19.3783	-	0	-	Yes	Yes
Spau_g10735	Complete	-	-	9.89876	14.9393	-	0	-	Yes	Yes
Spau_g10736	Complete	-	-	35.9078	35.4374	-	0	-	Yes	Yes
Spau_g10737	Complete	-	-	35.353	41.0822	22400000	0	-	Yes	Yes
Spau_g10738	Complete	-	-	3.22234	10.6881	-	0	-	Yes	Yes
Spau_g10740	Complete	-	-	36.6628	31.9316	2850000	0	SP	Yes	Yes
Spau_g10741	Complete	-	-	0.654018	1.37038	-	0	-	Yes	Yes
Spau_g10742	Complete	-	-	146.845	109.628	74500000	0	-	Yes	Yes
Spau_g10743	Complete	-	-	4.27915	5.20522	-	0	-	Yes	Yes
Spau_g10744	Complete	-	-	587.072	527.856	251000000	0	-	Yes	Yes
Spau_g10747	Complete	-	-	113.254	83.1913	350000000	0	-	Yes	Yes
Spau_g10748	Complete	-	-	7.77042	12.9848	-	0	-	Yes	Yes
Spau_g10750	Complete	-	-	7.18709	7.57812	-	1	-	Yes	Yes
Spau_g10751	Complete	-	-	3.17374	2.67373	-	0	-	Yes	Yes
Spau_g10752	Complete	-	-	8.04767	9.00041	-	0	-	Yes	Yes
Spau_g10753	Complete	-	-	3.75934	5.07803	-	1	-	Yes	Yes
Spau_g10754	Complete	-	-	5.07826	4.19676	-	0	-	Yes	Yes
Spau_g10755	Complete	-	-	48.7766	35.1055	13500000	0	-	Yes	Yes
Spau_g10756	Complete	-	-	20.2242	18.693	13700000	0	-	Yes	Yes
Spau_g10758	Complete	-	-	5.60236	11.9236	-	0	-	Yes	Yes
Spau_g1076	Complete	Representative	ChrXa	0	0	-	0	-	Yes	Yes
Spau_g10760	Complete	-	-	1.10856	2.14307	-	0	-	Yes	Yes
Spau_g10762	Complete	-	-	10.1774	13.0449	2310000	0	-	Yes	Yes
Spau_g10764	Complete	-	-	31.2684	25.0628	-	0	-	Yes	Yes
Spau_g10766	Complete	-	-	51.2823	52.1942	1650000	0	-	-	Yes
Spau_g10767	Complete	-	-	10.6555	16.3805	-	0	-	Yes	Yes
Spau_g1077	Complete	Representative	ChrXa	0.588051	1.26747	-	0	-	-	Yes
Spau_g10771	Complete	-	-	9.47517	10.1322	11700000	0	-	Yes	Yes
Spau_g10773	Complete	-	-	1.07369	1.30229	-	0	-	Yes	Yes
Spau_g10774	Complete	-	-	6.32207	11.3757	-	0	-	Yes	Yes
Spau_g10781	Complete	-	-	0	7.38574	-	0	-	Yes	Yes
Spau_g10782	Complete	-	-	2.47039	1.02862	-	4	-	Yes	Yes
Spau_g10783	Complete	-	-	1.0645	0.451192	-	0	SP	Yes	Yes
Spau_g10784	Complete	-	-	61.3203	92.7804	-	0	-	Yes	Yes
Spau_g10785	Complete	-	-	6.05658	5.79325	-	0	-	Yes	Yes
Spau_g10786	Complete	-	-	11.1612	7.77813	-	0	-	Yes	Yes
Spau_g10787	Complete	-	-	8.85284	5.58479	-	0	-	Yes	Yes
Spau_g1079	Complete	Representative	ChrXa	0	6.50633	-	0	-	Yes	Yes
Spau_g10790	Complete	-	-	8.31833	10.1113	11000000	0	-	Yes	Yes
Spau_g10791	Complete	-	-	5.72347	3.19836	-	0	-	Yes	Yes
Spau_g10793	Complete	-	-	158.057	118.66	86100000	0	-	Yes	Yes
Spau_g10794	Complete	-	-	15.7737	16.1626	-	0	-	Yes	Yes
Spau_g10795	Complete	-	-	23.9288	20.1255	1690000	0	-	Yes	Yes
Spau_g10796	Complete	-	-	0	0.460474	-	0	-	Yes	Yes
Spau_g10797	Complete	-	-	6.26798	2.69063	-	0	-	Yes	Yes
Spau_g10798	Complete	-	-	2692.92	2537.42	7850000000	0	-	Yes	Yes
Spau_g10799	Complete	-	-	2.01931	1.7042	-	0	-	Yes	Yes
Spau_g108	Complete	Representative	ChrXa	7.85732	6.94717	-	0	-	Yes	Yes
Spau_g1080	Complete	Representative	ChrXa	1.60569	3.99322	-	0	-	Yes	Yes
Spau_g10800	Complete	-	-	0.843588	3.62638	-	0	-	Yes	Yes
Spau_g10801	Complete	-	-	18.6576	28.4839	-	0	-	Yes	Yes
Spau_g10802	Complete	-	-	7.06083	6.65798	-	0	-	Yes	Yes
Spau_g10803	Complete	-	-	3.41068	4.99226	-	0	-	Yes	Yes
Spau_g10804	Complete	-	-	0	0	-	0	-	Yes	Yes
Spau_g10805	Complete	-	-	13.281	12.8464	-	0	-	Yes	Yes
Spau_g10806	Complete	-	-	0	0	-	0	-	Yes	Yes
Spau_g10807	Complete	-	-	0	0.19481	-	0	-	Yes	Yes
Spau_g10809	Complete	-	-	11.8513	15.0099	-	0	-	Yes	Yes
Spau_g1081	Complete	Representative	ChrXa	50.4002	34.3297	1480000	0	-	Yes	Yes
Spau_g10810	Complete	-	-	6.49162	48.8995	67300000	0	-	Yes	Yes
Spau_g10812	Complete	-	-	5.08237	3.6135	-	1	-	-	Yes
Spau_g10813	Complete	-	-	2.76042	9.75132	-	1	-	Yes	Yes
Spau_g10815	Complete	-	-	21.5191	26.9727	-	0	-	Yes	Yes
Spau_g10817	Complete	-	-	0	0	-	5	SP	Yes	Yes
Spau_g10818	Complete	-	-	0	0	-	0	-	Yes	Yes
Spau_g10819	Complete	-	-	23.9106	16.0304	7890000	0	-	Yes	Yes
Spau_g1082	Complete	Representative	ChrXa	54.4182	54.3879	17700000	0	-	Yes	Yes
Spau_g10822	Complete	-	-	0.335541	0.203688	-	6	-	Yes	Yes
Spau_g10823	Complete	-	-	540.136	523.961	14100000	0	-	Yes	Yes
Spau_g10824	Complete	-	-	0	0.37063	-	0	-	Yes	Yes
Spau_g10825	Complete	-	-	66.5519	69.748	31900000	0	SP	Yes	Yes
Spau_g10826	Complete	-	-	7.64719	6.139	-	0	-	Yes	Yes
Spau_g10827	Complete	-	-	35.0597	35.0084	7180000	0	-	Yes	Yes
Spau_g10828	Complete	-	-	24.8834	28.1311	-	0	-	Yes	Yes
Spau_g1083	Complete	Representative	ChrXa	115.051	96.1335	-	6	-	Yes	Yes
Spau_g10832	Complete	-	-	1.23045	3.85197	-	0	-	Yes	Yes
Spau_g10833	Complete	-	-	17.7377	15.6116	-	1	-	Yes	Yes
Spau_g10835	Complete	-	-	16.6089	18.0068	4020000	0	-	Yes	Yes
Spau_g10836	Complete	-	-	1.08562	0.880379	-	0	-	Yes	Yes
Spau_g10837	Complete	-	-	7.04326	8.71428	-	0	-	Yes	Yes
Spau_g10838	Complete	-	-	0	0.830082	-	0	-	Yes	Yes
Spau_g10839	Complete	-	-	9.74025	8.95379	-	0	-	Yes	Yes
Spau_g1084	Complete	Representative	ChrXa	11.6061	19.2541	-	0	-	Yes	Yes
Spau_g10840	Complete	-	-	0	0	-	0	-	Yes	Yes
Spau_g10841	Complete	-	-	5.4946	5.99599	40700000	0	-	Yes	Yes
Spau_g10842	Complete	-	-	27.5754	19.8978	4640000	0	-	Yes	Yes
Spau_g10843	Complete	-	-	8.24054	5.96193	-	1	-	Yes	Yes
Spau_g10844	Complete	-	-	0.720852	2.78782	-	0	-	Yes	Yes
Spau_g10845	Complete	-	-	13.8185	22.0289	12300000	0	SP	Yes	Yes
Spau_g10846	Complete	-	-	11.9558	22.4064	-	0	-	Yes	Yes
Spau_g10847	Complete	-	-	2.93303	3.27014	-	0	-	Yes	Yes
Spau_g10848	Complete	-	-	198.897	169.471	91900000	1	-	Yes	Yes
Spau_g10849	Complete	-	-	7.3092	8.2462	-	0	-	Yes	Yes
Spau_g10850	Complete	-	-	53.0995	36.5752	8370000	0	-	Yes	Yes
Spau_g10851	Complete	-	-	12.3794	10.4229	-	0	-	Yes	Yes
Spau_g10852	Complete	-	-	3.71325	7.51135	-	0	-	Yes	Yes
Spau_g10854	Complete	-	-	1.10856	1.78945	-	0	-	Yes	Yes
Spau_g10855	Complete	-	-	0.780426	1.08557	-	0	-	Yes	Yes
Spau_g10856	Complete	-	-	3.53568	7.13935	-	0	-	Yes	Yes
Spau_g10857	Complete	-	-	18.2644	20.6341	-	0	-	Yes	Yes
Spau_g10858	Complete	-	-	24.2734	16.5049	1280000	0	-	Yes	Yes
Spau_g10859	Complete	-	-	11.4127	19.7844	-	0	-	Yes	Yes
Spau_g10860	Complete	-	-	21.5374	23.4629	1200000	0	-	Yes	Yes
Spau_g10861	Complete	-	-	0.335886	3.58476	-	0	-	Yes	Yes
Spau_g10862	Complete	-	-	67.4903	52.7235	55800000	0	-	Yes	Yes
Spau_g10864	Complete	-	-	4.17022	5.46485	-	0	-	Yes	Yes
Spau_g10865	Complete	-	-	8.35279	9.98593	-	0	-	Yes	Yes
Spau_g10867	Complete	-	-	2.80281	4.9191	-	4	-	Yes	Yes
Spau_g10869	Complete	-	-	52.4289	62.4844	-	0	-	Yes	Yes
Spau_g1087	Complete	Representative	ChrXa	158.531	156.118	6700000	0	-	Yes	Yes
Spau_g10870	Complete	-	-	5.49878	6.23274	-	0	-	Yes	Yes
Spau_g10871	Complete	-	-	1.81128	1.6932	-	1	SP	Yes	Yes
Spau_g10873	Complete	-	-	4.57362	12.0276	-	0	-	Yes	Yes
Spau_g10875	Complete	-	-	17.0018	18.3077	534000	1	SP	Yes	Yes
Spau_g10876	Complete	-	-	11.0489	15.414	-	0	-	Yes	Yes
Spau_g10877	Complete	-	-	6.26431	7.15592	-	0	-	Yes	Yes
Spau_g10879	Complete	-	-	3.59784	2.03929	-	0	-	Yes	Yes
Spau_g10880	Complete	-	-	15.2903	13.8405	-	10	-	Yes	Yes
Spau_g10881	Complete	-	-	57.0911	53.9135	31900000	0	-	Yes	Yes
Spau_g10882	Complete	-	-	15.23	9.82179	3330000	0	-	Yes	Yes
Spau_g10883	Complete	-	-	46.2738	71.4563	79900000	0	-	Yes	Yes
Spau_g10884	Complete	-	-	1.52758	6.3127	-	0	-	Yes	Yes
Spau_g10885	Complete	-	-	13.3668	12.9894	156000	0	-	Yes	Yes
Spau_g10886	Complete	-	-	134.635	111.182	8560000	0	-	Yes	Yes
Spau_g10887	Complete	-	-	2.20837	1.35561	-	0	-	Yes	Yes
Spau_g1089	Complete	Representative	ChrXa	0	0.761305	-	0	-	Yes	Yes
Spau_g10892	Complete	-	-	2.77892	5.6342	-	1	-	Yes	Yes
Spau_g10893	Complete	-	-	2.4188	2.72034	-	0	-	Yes	Yes
Spau_g10894	Complete	-	-	0	0	-	0	-	Yes	Yes
Spau_g10895	Complete	-	-	22.1712	14.0432	-	0	-	Yes	Yes
Spau_g10896	Complete	-	-	0	0	-	0	SP	Yes	Yes
Spau_g10897	Complete	-	-	73.2314	76.6271	78700000	0	-	Yes	Yes
Spau_g10898	Complete	-	-	3.01739	8.32417	-	1	-	Yes	Yes
Spau_g10899	Complete	-	-	11.3346	11.0086	-	12	-	Yes	Yes
Spau_g109	Complete	Representative	ChrXa	6.82191	5.34223	-	0	-	Yes	Yes
Spau_g10900	Complete	-	-	0	1.22505	-	4	-	Yes	Yes
Spau_g10901	Complete	-	-	16.2793	24.3748	1070000	0	-	Yes	Yes
Spau_g10902	Complete	-	-	1.272	4.72974	-	0	SP	Yes	Yes
Spau_g10903	Complete	-	-	10.1221	18.4571	32000000	0	-	Yes	Yes
Spau_g10904	Complete	-	-	54.9452	132.416	42500000	1	-	Yes	Yes
Spau_g10905	Complete	-	-	19.9333	119.168	435000	0	SP	Yes	Yes
Spau_g10907	Complete	-	-	42.7974	87.6931	84100000	0	SP	Yes	Yes
Spau_g10908	Complete	-	-	17.8533	34.2745	6970000	7	SP	Yes	Yes
Spau_g10909	Complete	-	-	11.9561	11.9747	-	0	-	Yes	Yes
Spau_g1091	Complete	Representative	ChrXa	3.32568	4.43364	-	0	-	Yes	Yes
Spau_g10911	Complete	-	-	47.627	30.224	36600000	0	-	Yes	Yes
Spau_g10912	Complete	-	-	70.4046	58.1005	-	2	-	Yes	Yes
Spau_g10913	Complete	-	-	507.758	637.936	234000000	0	-	Yes	Yes
Spau_g10916	Complete	-	-	9.49881	9.05837	-	0	-	Yes	Yes
Spau_g10917	Complete	-	-	4.68707	6.96313	-	0	-	Yes	Yes
Spau_g10918	Complete	-	-	26.8532	25.8493	-	0	-	Yes	Yes
Spau_g10919	Complete	-	-	0	0	-	0	-	Yes	Yes
Spau_g1092	Complete	Representative	ChrXa	0.536987	2.81235	-	0	-	Yes	Yes
Spau_g10921	Complete	-	-	8.25354	12.1503	-	0	-	Yes	Yes
Spau_g10922	Complete	-	-	9.32737	8.51895	-	0	-	Yes	Yes
Spau_g10923	Complete	-	-	12.1942	10.416	-	1	-	Yes	Yes
Spau_g10924	Complete	-	-	5.5519	8.10581	-	0	-	Yes	Yes
Spau_g10925	Complete	-	-	1.59355	31.3305	12400000	0	-	Yes	Yes
Spau_g10926	Complete	-	-	13.3218	11.0997	-	2	-	Yes	Yes
Spau_g10927	Complete	-	-	196.71	157.386	240000000	0	-	Yes	Yes
Spau_g10928	Complete	-	-	2.81653	3.49244	-	1	-	Yes	Yes
Spau_g1093	Complete	Representative	ChrXa	0	0.234973	-	0	-	-	Yes
Spau_g10930	Complete	-	-	19.0914	10.253	-	2	-	Yes	Yes
Spau_g10931	Complete	-	-	20.9191	36.0134	1460000	0	-	Yes	Yes
Spau_g10932	Complete	-	-	12.1942	11.6924	-	0	-	Yes	Yes
Spau_g10933	Complete	-	-	2.21581	2.03281	-	0	-	Yes	Yes
Spau_g10934	Complete	-	-	6.36956	6.25894	-	0	-	Yes	Yes
Spau_g10935	Complete	-	-	58.0565	56.9845	11400000	0	-	Yes	Yes
Spau_g10936	Complete	-	-	39.9686	40.8276	13400000	0	-	Yes	Yes
Spau_g10937	Complete	-	-	2.87875	4.07539	-	0	-	Yes	Yes
Spau_g10938	Complete	-	-	0.323223	24.2774	8360000	7	-	Yes	Yes
Spau_g10939	Complete	-	-	1.01052	2.499	-	0	-	Yes	Yes
Spau_g10940	Complete	-	-	0	0.345253	-	0	-	Yes	Yes
Spau_g10941	Complete	-	-	21.1268	12.0726	4730000	0	-	Yes	Yes
Spau_g10942	Complete	-	-	0	352.543	109000000	0	-	Yes	Yes
Spau_g10944	Complete	-	-	0	6.3683	-	0	-	Yes	Yes
Spau_g10945	Complete	-	-	5.27028	1.74105	-	6	-	Yes	Yes
Spau_g10946	Complete	-	-	6.36112	2.26059	-	0	-	Yes	Yes
Spau_g10947	Complete	-	-	22.1688	34.6865	-	0	-	Yes	Yes
Spau_g1095	Complete	Representative	ChrXa	5.87446	10.0975	-	0	-	Yes	Yes
Spau_g10950	Complete	-	-	134.93	119.498	233000000	0	-	Yes	Yes
Spau_g10951	Complete	-	-	1.27895	1.06717	-	0	-	Yes	Yes
Spau_g10952	Complete	-	-	6.42477	6.43349	-	0	-	Yes	Yes
Spau_g10953	Complete	-	-	3.91351	8.69791	-	0	-	-	Yes
Spau_g10954	Complete	-	-	8.85346	14.3531	-	0	-	Yes	Yes
Spau_g10955	Complete	-	-	2.21712	24.2021	-	0	-	Yes	Yes
Spau_g10958	Complete	-	-	1.18265	4.0119	-	0	-	Yes	Yes
Spau_g1096	Complete	Representative	ChrXa	1.10856	0.635187	-	1	SP	Yes	Yes
Spau_g10960	Complete	-	-	0	0	-	0	-	Yes	Yes
Spau_g10961	Complete	-	-	0	0	-	0	-	Yes	Yes
Spau_g10964	Complete	-	-	6.38033	4.06533	-	0	-	Yes	Yes
Spau_g10965	Complete	-	-	10.9386	7.53059	-	0	-	Yes	Yes
Spau_g10966	Complete	-	-	23.0143	36.7676	26700000	0	-	Yes	Yes
Spau_g10967	Complete	-	-	2.95174	1.92085	-	0	-	Yes	Yes
Spau_g1097	Complete	Representative	ChrXa	7.75992	5.97011	-	0	-	Yes	Yes
Spau_g10971	Complete	-	-	14.8924	19.9146	-	1	-	Yes	Yes
Spau_g10972	Complete	-	-	12.0495	8.48413	-	0	-	Yes	Yes
Spau_g10973	Complete	-	-	2.05306	8.1466	-	0	-	Yes	Yes
Spau_g10975	Complete	-	-	5.69736	4.47016	-	0	-	Yes	Yes
Spau_g10976	Complete	-	-	12.4139	9.79923	-	0	-	Yes	Yes
Spau_g10977	Complete	-	-	0.141076	2.05123	-	0	-	Yes	Yes
Spau_g10978	Complete	-	-	3.32568	6.16007	-	0	-	Yes	Yes
Spau_g10979	Complete	-	-	4.52998	4.70058	-	0	-	Yes	Yes
Spau_g1098	Complete	Representative	ChrXa	17.4395	16.4331	6490000	0	-	Yes	Yes
Spau_g10980	Complete	-	-	13.7756	23.0059	1820000	0	-	Yes	Yes
Spau_g10982	Complete	-	-	8.6541	11.9801	-	0	-	Yes	Yes
Spau_g10983	Complete	-	-	27.1103	34.6127	24600000	0	-	Yes	Yes
Spau_g10984	Complete	-	-	14.9604	10.7346	-	0	-	Yes	Yes
Spau_g10985	Complete	-	-	0	0.459264	-	0	-	Yes	Yes
Spau_g10986	Complete	-	-	5.2466	5.26371	-	0	-	Yes	Yes
Spau_g10987	Complete	-	-	1629.35	1552.21	60000000	0	-	Yes	Yes
Spau_g10988	Complete	-	-	1427.93	1319.8	55900000	0	-	Yes	Yes
Spau_g10989	Complete	-	-	2.21232	1.27767	-	0	-	Yes	Yes
Spau_g1099	Complete	Representative	ChrXa	2.21712	1.39022	-	0	-	Yes	Yes
Spau_g10990	Complete	-	-	0	0.178454	-	1	-	Yes	Yes
Spau_g10991	Complete	-	-	0	0	-	0	-	Yes	Yes
Spau_g10993	Complete	-	-	0	0	-	0	-	Yes	Yes
Spau_g10995	Complete	-	-	0	0	-	0	-	Yes	Yes
Spau_g10996	Complete	-	-	2.21712	0.479236	-	0	-	Yes	Yes
Spau_g10997	Complete	-	-	0	0	-	0	-	Yes	Yes
Spau_g10998	Complete	-	-	0	0.158838	-	1	-	Yes	Yes
Spau_g11	Complete	Representative	ChrXa	4.34135	7.91934	-	0	-	Yes	Yes
Spau_g110	Complete	Representative	ChrXa	18.4513	11.054	11000000	0	-	Yes	Yes
Spau_g1100	Complete	Representative	ChrXa	0	0.679663	-	0	-	Yes	Yes
Spau_g11001	Complete	-	-	0	0	-	0	-	Yes	Yes
Spau_g11003	Complete	-	-	0	0	-	0	-	Yes	Yes
Spau_g11004	Complete	-	-	0	0.334152	-	0	-	Yes	Yes
Spau_g11005	Complete	-	-	0	0	-	0	-	Yes	Yes
Spau_g11006	Complete	-	-	19.9734	14.6381	-	4	-	Yes	Yes
Spau_g11007	Complete	-	-	7.20542	8.96691	-	0	-	Yes	Yes
Spau_g11008	Complete	-	-	0	0	-	0	-	Yes	Yes
Spau_g1101	Complete	Representative	ChrXa	0	0	-	0	-	Yes	Yes
Spau_g11010	Complete	-	-	0	0	-	0	-	Yes	Yes
Spau_g11011	Complete	-	-	5.47355	9.88455	2470000	0	-	Yes	Yes
Spau_g11012	Complete	-	-	11.4439	24.0106	23000000	1	-	Yes	Yes
Spau_g11013	Complete	-	-	1.59853	2.39261	-	9	-	Yes	Yes
Spau_g11014	Complete	-	-	0.888554	2.22026	-	1	-	Yes	Yes
Spau_g11015	Complete	-	-	49.4132	39.775	-	0	-	Yes	Yes
Spau_g11016	Complete	-	-	1.39363	4.50079	-	0	-	Yes	Yes
Spau_g11017	Complete	-	-	1.22974	3.66217	-	0	-	Yes	Yes
Spau_g11018	Complete	-	-	0.556361	6.59281	-	0	-	Yes	Yes
Spau_g11022	Complete	-	-	57.9143	22.5842	-	0	-	Yes	Yes
Spau_g11023	Complete	-	-	15.2698	13.6922	4340000	0	-	Yes	Yes
Spau_g11028	Complete	-	-	1.10856	0.364356	-	0	-	-	Yes
Spau_g11029	Complete	-	-	3.28015	6.94411	-	0	-	Yes	Yes
Spau_g1103	Complete	Representative	ChrXa	27.4827	36.2519	4560000	0	-	-	Yes
Spau_g11030	Complete	-	-	6.00352	4.32037	-	0	-	Yes	Yes
Spau_g11031	Complete	-	-	34.6465	37.7244	503000	2	-	Yes	Yes
Spau_g11033	Complete	-	-	20.9688	23.351	6690000	0	SP	Yes	Yes
Spau_g11034	Complete	-	-	15.5597	11.2369	-	0	-	Yes	Yes
Spau_g11035	Complete	-	-	16.888	9.75167	-	0	-	Yes	Yes
Spau_g11036	Complete	-	-	2.16642	2.43746	-	0	-	Yes	Yes
Spau_g11037	Complete	-	-	17.4134	33.1838	26800000	0	-	Yes	Yes
Spau_g11038	Complete	-	-	5.97391	12.4999	-	0	-	Yes	Yes
Spau_g11039	Complete	-	-	0.6635	1.27749	-	0	-	Yes	Yes
Spau_g1104	Complete	Representative	ChrXa	10.5272	11.4013	533000	0	-	Yes	Yes
Spau_g11041	Complete	-	-	0.919503	2.59319	-	0	-	Yes	Yes
Spau_g11043	Complete	-	-	21.8603	17.2382	-	0	-	Yes	Yes
Spau_g11044	Complete	-	-	3.32568	0.84906	-	0	-	Yes	Yes
Spau_g11048	Complete	-	-	9.01911	7.89627	-	0	-	Yes	Yes
Spau_g11049	Complete	-	-	1.22827	4.48281	-	0	-	Yes	Yes
Spau_g1105	Complete	Representative	ChrXa	13.6984	18.9859	-	0	-	Yes	Yes
Spau_g11050	Complete	-	-	10.7381	17.345	-	0	-	Yes	Yes
Spau_g11051	Complete	-	-	100.428	101.038	51700000	0	-	Yes	Yes
Spau_g11052	Complete	-	-	16.2826	12.6492	-	0	-	Yes	Yes
Spau_g11053	Complete	-	-	26.961	8.20762	3600000	0	-	Yes	Yes
Spau_g11054	Complete	-	-	15.4955	12.0838	4820000	0	-	Yes	Yes
Spau_g11055	Complete	-	-	1.10856	11.7243	-	0	-	Yes	Yes
Spau_g11058	Complete	-	-	0	0	-	0	-	Yes	Yes
Spau_g11059	Complete	-	-	13.2409	11.1362	-	0	-	Yes	Yes
Spau_g1106	Complete	Representative	ChrXa	77.6077	63.4184	678000	0	-	Yes	Yes
Spau_g11060	Complete	-	-	0	0.870216	-	0	-	Yes	Yes
Spau_g11061	Complete	-	-	20.9966	26.09	1770000	6	-	Yes	Yes
Spau_g11062	Complete	-	-	0	0	-	7	-	Yes	Yes
Spau_g11065	Complete	-	-	0	0	-	0	-	Yes	Yes
Spau_g11066	Complete	-	-	2.92248	4.35405	-	0	-	Yes	Yes
Spau_g11067	Complete	-	-	36.8591	43.9841	15300	0	-	Yes	Yes
Spau_g11068	Complete	-	-	16.8098	19.1786	-	1	-	Yes	Yes
Spau_g11069	Complete	-	-	1.36461	5.75066	-	0	-	Yes	Yes
Spau_g1107	Complete	Representative	ChrXa	0	0	-	0	-	Yes	Yes
Spau_g11070	Complete	-	-	12.7364	9.16344	-	0	-	Yes	Yes
Spau_g11071	Complete	-	-	13.3027	11.4141	-	4	-	Yes	Yes
Spau_g11072	Complete	-	-	8.38418	5.04696	-	0	-	Yes	Yes
Spau_g11073	Complete	-	-	354.253	295.029	675000000	0	-	Yes	Yes
Spau_g11074	Complete	-	-	155.326	154.51	19800000	0	-	Yes	Yes
Spau_g11076	Complete	-	-	1.10856	1.03109	-	0	-	Yes	Yes
Spau_g11077	Complete	-	-	4.06921	5.1381	4580000	0	-	Yes	Yes
Spau_g11079	Complete	-	-	3.02092	53.8497	458000000	0	-	Yes	Yes
Spau_g11080	Complete	-	-	252.124	749.814	458000000	0	-	Yes	Yes
Spau_g11081	Complete	-	-	331.236	843.039	458000000	0	-	Yes	Yes
Spau_g11082	Complete	-	-	46.1183	428.024	987000000	0	-	Yes	Yes
Spau_g11083	Complete	-	-	0	424.049	987000000	0	-	Yes	Yes
Spau_g11084	Complete	-	-	1.51716	390.982	987000000	0	-	Yes	Yes
Spau_g11085	Complete	-	-	4.32233	4.81805	-	0	-	Yes	Yes
Spau_g11086	Complete	-	-	6.65136	5.56811	-	0	-	Yes	Yes
Spau_g11087	Complete	-	-	72.9197	55.2367	5700000	0	-	Yes	Yes
Spau_g11088	Complete	-	-	127.218	116.265	38300000	0	SP	Yes	Yes
Spau_g11089	Complete	-	-	2.49234	3.47117	-	0	-	Yes	Yes
Spau_g1109	Complete	Representative	ChrXa	2.21251	2.67715	-	2	SP	Yes	Yes
Spau_g11090	Complete	-	-	34.798	40.1029	10900000	0	SP	Yes	Yes
Spau_g11091	Complete	-	-	4.44147	5.35965	-	0	-	Yes	Yes
Spau_g11092	Complete	-	-	0	2.48646	-	0	-	Yes	Yes
Spau_g11093	Complete	-	-	4.16443	4.68507	-	0	-	Yes	Yes
Spau_g11094	Complete	-	-	13.1478	11.2366	-	1	-	Yes	Yes
Spau_g11095	Complete	-	-	1.31715	2.34915	-	0	-	Yes	Yes
Spau_g11096	Complete	-	-	201.191	237.365	99300000	0	-	Yes	Yes
Spau_g11097	Complete	-	-	29.3845	28.5861	2460000	1	-	Yes	Yes
Spau_g11098	Complete	-	-	11.9239	23.4046	-	3	-	Yes	Yes
Spau_g111	Complete	Representative	ChrXa	0	0	-	0	-	Yes	Yes
Spau_g1110	Complete	Representative	ChrXa	5.61843	6.23532	-	0	-	Yes	Yes
Spau_g11101	Complete	-	-	0	0	-	0	-	Yes	Yes
Spau_g11102	Complete	-	-	0	2.08751	-	0	-	Yes	Yes
Spau_g11103	Complete	-	-	4.49945	55.897	18600000	0	-	Yes	Yes
Spau_g11104	Complete	-	-	173.37	102.23	82200000	0	-	Yes	Yes
Spau_g11105	Complete	-	-	4.53106	3.55332	-	0	-	Yes	Yes
Spau_g11106	Complete	-	-	1.86117	2.88448	-	0	-	Yes	Yes
Spau_g11107	Complete	-	-	5.3942	5.1013	-	0	-	Yes	Yes
Spau_g11108	Complete	-	-	12.9341	13.5235	-	0	-	Yes	Yes
Spau_g1111	Complete	Representative	ChrXa	0	0	-	0	-	Yes	Yes
Spau_g11111	Complete	-	-	1.10856	1.42382	-	0	-	Yes	Yes
Spau_g11112	Complete	-	-	1.94109	3.8623	-	0	-	Yes	Yes
Spau_g11114	Complete	-	-	27.2834	25.7052	11700000	0	-	Yes	Yes
Spau_g11115	Complete	-	-	0	0	-	0	-	Yes	Yes
Spau_g11116	Complete	-	-	0	0	-	0	-	Yes	Yes
Spau_g11117	Complete	-	-	3.22615	4.78932	-	0	-	Yes	Yes
Spau_g11118	Complete	-	-	0.374006	3.37534	-	0	-	Yes	Yes
Spau_g11119	Complete	-	-	15.2247	7.28781	10400000	0	SP	Yes	Yes
Spau_g1112	Complete	Representative	ChrXa	27.184	32.3034	-	0	-	Yes	Yes
Spau_g11120	Complete	-	-	0	2.60186	-	0	-	Yes	Yes
Spau_g11121	Complete	-	-	44.8173	34.2669	886000	0	-	Yes	Yes
Spau_g11122	Complete	-	-	23.1906	12.2539	12100000	0	-	Yes	Yes
Spau_g11123	Complete	-	-	7.09531	8.66582	-	0	-	Yes	Yes
Spau_g11124	Complete	-	-	0	1.28318	-	0	-	Yes	Yes
Spau_g11125	Complete	-	-	28.9698	34.7162	15600000	0	-	Yes	Yes
Spau_g11126	Complete	-	-	32.7328	40.1762	1280000	0	-	Yes	Yes
Spau_g11127	Complete	-	-	4.62531	5.84156	-	0	-	Yes	Yes
Spau_g11129	Complete	-	-	8.81402	11.3498	-	0	-	-	Yes
Spau_g1113	Complete	Representative	ChrXa	2.93524	5.57278	-	0	-	Yes	Yes
Spau_g11130	Complete	-	-	3.93051	3.37323	-	0	-	Yes	Yes
Spau_g11131	Complete	-	-	3.30092	3.4224	-	0	-	Yes	Yes
Spau_g11132	Complete	-	-	7.03675	10.2305	-	0	-	Yes	Yes
Spau_g11134	Complete	-	-	12.7909	18.0844	6030000	0	-	Yes	Yes
Spau_g11135	Complete	-	-	50.0133	39.7501	-	0	-	Yes	Yes
Spau_g11136	Complete	-	-	4.18789	4.96544	-	0	-	Yes	Yes
Spau_g11138	Complete	-	-	10.5309	16.5602	-	0	-	Yes	Yes
Spau_g11139	Complete	-	-	7.05213	11.4851	3310000	0	-	Yes	Yes
Spau_g1114	Complete	Representative	ChrXa	0.154799	0.161808	-	0	-	Yes	Yes
Spau_g11140	Complete	-	-	5.53732	5.11862	-	0	-	Yes	Yes
Spau_g11141	Complete	-	-	9.26681	9.86242	-	0	-	Yes	Yes
Spau_g11142	Complete	-	-	10.9896	11.7892	-	0	-	-	Yes
Spau_g11143	Complete	-	-	0	0	-	0	-	Yes	Yes
Spau_g11145	Complete	-	-	3.27067	4.86568	-	0	-	Yes	Yes
Spau_g11146	Complete	-	-	644.726	605.228	101000000	0	-	Yes	Yes
Spau_g11147	Complete	-	-	35.9178	51.8676	3310000	0	-	Yes	Yes
Spau_g11149	Complete	-	-	24.4608	20.8133	22200000	0	-	Yes	Yes
Spau_g1115	Complete	Representative	ChrXa	147.407	134.089	299000000	0	-	Yes	Yes
Spau_g11150	Complete	-	-	93.0324	77.2551	41800000	0	-	Yes	Yes
Spau_g11153	Complete	-	-	31.2833	19.609	-	0	-	-	Yes
Spau_g11156	Complete	-	-	27.6196	29.995	5440000	0	-	Yes	Yes
Spau_g11157	Complete	-	-	1042.55	592.56	10500000	0	-	Yes	Yes
Spau_g11158	Complete	-	-	18.8403	17.0811	2070000	0	-	Yes	Yes
Spau_g1116	Complete	Representative	ChrXa	0.730204	1.43308	-	0	-	Yes	Yes
Spau_g11160	Complete	-	-	9.68397	11.2079	-	0	-	Yes	Yes
Spau_g11161	Complete	-	-	29.0444	33.0657	23400000	0	-	Yes	Yes
Spau_g11162	Complete	-	-	1.31868	3.14428	-	0	-	Yes	Yes
Spau_g11163	Complete	-	-	1.80781	3.42861	-	0	-	Yes	Yes
Spau_g11165	Complete	-	-	26.7863	12.8569	-	0	-	Yes	Yes
Spau_g11166	Complete	-	-	0	0	-	0	-	Yes	Yes
Spau_g11167	Complete	-	-	38.3281	26.6777	36500000	0	-	Yes	Yes
Spau_g11169	Complete	-	-	3.32568	8.45595	-	0	-	Yes	Yes
Spau_g11170	Complete	-	-	25.2064	18.6133	-	0	-	Yes	Yes
Spau_g11171	Complete	-	-	8.93786	9.64892	-	0	-	Yes	Yes
Spau_g11172	Complete	-	-	22.5954	27.5325	-	0	-	Yes	Yes
Spau_g11174	Complete	-	-	13.992	13.4814	-	0	-	Yes	Yes
Spau_g11176	Complete	-	-	1.6454	4.0465	-	1	SP	Yes	Yes
Spau_g11177	Complete	-	-	1.39659	3.73903	-	0	-	Yes	Yes
Spau_g11178	Complete	-	-	120.556	131.759	-	0	-	Yes	Yes
Spau_g11179	Complete	-	-	0	1.33434	4600000	0	-	Yes	Yes
Spau_g1118	Complete	Representative	ChrXa	8.1971	12.2412	-	0	-	Yes	Yes
Spau_g11180	Complete	-	-	0	14.6783	-	0	-	Yes	Yes
Spau_g11181	Complete	-	-	45.7045	40.8246	4600000	0	-	Yes	Yes
Spau_g11182	Complete	-	-	3.79957	6.53148	-	0	-	Yes	Yes
Spau_g11183	Complete	-	-	1.18799	1.22263	-	0	-	Yes	Yes
Spau_g11194	Complete	-	-	360.47	383.836	18300000	0	-	Yes	Yes
Spau_g11195	Complete	-	-	12.3893	13.7689	-	8	-	Yes	Yes
Spau_g11196	Complete	-	-	0	2.06879	-	0	-	Yes	Yes
Spau_g11197	Complete	-	-	9.28442	8.41196	-	0	-	Yes	Yes
Spau_g11198	Complete	-	-	11.9661	12.4237	-	0	-	Yes	Yes
Spau_g11199	Complete	-	-	4.22034	13.8238	987000	0	-	Yes	Yes
Spau_g112	Complete	Representative	ChrXa	2.13244	4.65761	-	0	-	Yes	Yes
Spau_g1120	Complete	Representative	ChrXa	1.53214	1.50199	-	1	-	Yes	Yes
Spau_g11200	Complete	-	-	1.03613	4.30846	987000	0	-	Yes	Yes
Spau_g11202	Complete	-	-	0.712627	1.12848	-	0	-	Yes	Yes
Spau_g11203	Complete	-	-	21.377	22.8367	638000	0	-	Yes	Yes
Spau_g11204	Complete	-	-	37.6261	35.272	-	0	-	Yes	Yes
Spau_g11206	Complete	-	-	0	0	-	0	-	Yes	Yes
Spau_g11207	Complete	-	-	642.705	742.772	121000000	0	-	Yes	Yes
Spau_g11208	Complete	-	-	26.7009	37.6287	1420000	0	-	Yes	Yes
Spau_g11209	Complete	-	-	2.55883	2.45336	-	0	-	Yes	Yes
Spau_g1121	Complete	Representative	ChrXa	4.19108	7.18457	-	3	-	Yes	Yes
Spau_g11212	Complete	-	-	8.53334	9.01502	-	0	SP	Yes	Yes
Spau_g11213	Complete	-	-	8.4603	6.67199	-	0	-	Yes	Yes
Spau_g11214	Complete	-	-	42.0098	53.0398	557000	0	-	Yes	Yes
Spau_g11215	Complete	-	-	26.7438	41.48	-	0	-	Yes	Yes
Spau_g11216	Complete	-	-	76.964	69.4278	12800000	1	-	Yes	Yes
Spau_g11217	Complete	-	-	31.6738	37.4371	5400000	0	-	Yes	Yes
Spau_g11218	Complete	-	-	1.50772	3.18343	-	0	-	Yes	Yes
Spau_g11219	Complete	-	-	2.54345	6.29573	-	0	-	Yes	Yes
Spau_g1122	Complete	Representative	ChrXa	47.6214	33.8588	-	0	-	Yes	Yes
Spau_g11221	Complete	-	-	41.4377	26.4274	-	0	-	Yes	Yes
Spau_g11222	Complete	-	-	49.5875	42.4703	2880000	0	-	Yes	Yes
Spau_g11225	Complete	-	-	0	0	-	0	-	Yes	Yes
Spau_g11226	Complete	-	-	0	1.07862	-	0	SP	Yes	Yes
Spau_g11228	Complete	-	-	9.64058	7.3451	-	4	-	Yes	Yes
Spau_g11229	Complete	-	-	2.87191	2.18837	-	0	-	Yes	Yes
Spau_g1123	Complete	Representative	ChrXa	8.05242	12.3842	-	1	-	Yes	Yes
Spau_g11230	Complete	-	-	2.20707	2.5109	-	0	-	Yes	Yes
Spau_g11231	Complete	-	-	2.21712	1.03715	-	0	-	Yes	Yes
Spau_g11232	Complete	-	-	5.85199	7.03068	8280000	0	-	Yes	Yes
Spau_g11233	Complete	-	-	0	0	-	0	-	Yes	Yes
Spau_g11235	Complete	-	-	34.2996	31.5235	-	0	-	Yes	Yes
Spau_g11237	Complete	-	-	0	0.12362	-	12	-	Yes	Yes
Spau_g1124	Complete	Representative	ChrXa	1.4494	6.82525	-	0	-	Yes	Yes
Spau_g11240	Complete	-	-	1.10856	2.33878	-	0	-	Yes	Yes
Spau_g11241	Complete	-	-	16.4224	22.112	-	0	-	-	Yes
Spau_g11242	Complete	-	-	9.10603	11.4627	-	0	-	Yes	Yes
Spau_g11244	Complete	-	-	4.10165	6.6615	-	0	-	Yes	Yes
Spau_g11245	Complete	-	-	11.2478	12.7066	-	0	-	Yes	Yes
Spau_g11248	Complete	-	-	0	0.879931	-	0	-	Yes	Yes
Spau_g11249	Complete	-	-	11.0201	9.05217	-	0	-	Yes	Yes
Spau_g1125	Complete	Representative	ChrXa	7.75992	8.17766	-	0	-	Yes	Yes
Spau_g11250	Complete	-	-	30.7107	16.0088	-	0	SP	-	Yes
Spau_g11251	Complete	-	-	3.28919	2.22088	-	0	-	Yes	Yes
Spau_g11252	Complete	-	-	33.4679	45.1108	-	0	-	Yes	Yes
Spau_g11253	Complete	-	-	33.8225	27.5783	-	0	-	Yes	Yes
Spau_g11254	Complete	-	-	1.10757	3.33614	-	0	-	-	Yes
Spau_g11255	Complete	-	-	0	0.285007	-	7	-	Yes	Yes
Spau_g11256	Complete	-	-	0	0	-	0	-	Yes	Yes
Spau_g11257	Complete	-	-	0	0	1400000	0	-	Yes	Yes
Spau_g11258	Complete	-	-	27.5692	28.7486	-	3	-	Yes	Yes
Spau_g11259	Complete	-	-	2.43356	2.22315	-	6	-	Yes	Yes
Spau_g1126	Complete	Representative	ChrXa	2.37901	10.7192	-	6	-	Yes	Yes
Spau_g11260	Complete	-	-	136.858	156.046	15700000	4	-	Yes	Yes
Spau_g11261	Complete	-	-	10.4655	8.77264	-	0	-	Yes	Yes
Spau_g11263	Complete	-	-	95.8896	88.3414	27300000	2	SP	Yes	Yes
Spau_g11264	Complete	-	-	18.8438	13.984	-	0	-	-	Yes
Spau_g11265	Complete	-	-	7.9682	12.0554	895000	0	-	-	Yes
Spau_g11267	Complete	-	-	59.1437	84.1412	11000000	0	-	Yes	Yes
Spau_g11268	Complete	-	-	0	0	-	0	-	Yes	Yes
Spau_g11269	Complete	-	-	2.18364	1.86967	-	0	-	Yes	Yes
Spau_g1127	Complete	Representative	ChrXa	12.1871	8.85206	-	0	-	Yes	Yes
Spau_g11271	Complete	-	-	4.65933	3.46441	-	0	-	Yes	Yes
Spau_g11272	Complete	-	-	21.6785	17.8811	-	0	-	Yes	Yes
Spau_g11273	Complete	-	-	39.4283	31.2385	10100000	1	-	Yes	Yes
Spau_g11274	Complete	-	-	3.32568	3.92685	-	0	-	Yes	Yes
Spau_g11275	Complete	-	-	210.433	114.213	195000000	0	-	Yes	Yes
Spau_g11276	Complete	-	-	1.0674	72.2806	195000000	0	-	Yes	Yes
Spau_g11278	Complete	-	-	227.374	367.71	619000000	0	-	Yes	Yes
Spau_g11279	Complete	-	-	2.61626	4.00305	1270000	0	-	Yes	Yes
Spau_g1128	Complete	Representative	ChrXa	0	14.0176	-	1	-	Yes	Yes
Spau_g11280	Complete	-	-	1.13953	10.2986	-	0	-	Yes	Yes
Spau_g11281	Complete	-	-	23.8356	32.9378	-	0	-	Yes	Yes
Spau_g11282	Complete	-	-	30.7575	22.698	-	0	-	Yes	Yes
Spau_g11283	Complete	-	-	26.2516	22.5419	4390000	0	-	Yes	Yes
Spau_g11284	Complete	-	-	5.44927	4.22806	-	10	-	Yes	Yes
Spau_g11285	Complete	-	-	15.6818	17.5349	1100000	0	-	Yes	Yes
Spau_g11287	Complete	-	-	0	0	-	0	-	Yes	Yes
Spau_g11288	Complete	-	-	12.7096	14.3838	4240000	0	-	Yes	Yes
Spau_g11289	Complete	-	-	42.4714	45.6459	34200000	0	-	Yes	Yes
Spau_g1129	Complete	Representative	ChrXa	13.6301	13.5162	-	0	-	Yes	Yes
Spau_g11290	Complete	-	-	96.4747	82.1926	30100000	0	-	Yes	Yes
Spau_g11291	Complete	-	-	33.7367	33.5639	26000000	0	-	Yes	Yes
Spau_g11292	Complete	-	-	194.827	160.669	42800000	0	-	Yes	Yes
Spau_g11293	Complete	-	-	22.8836	14.2189	-	0	-	Yes	Yes
Spau_g11294	Complete	-	-	19.7167	10.4334	-	0	-	Yes	Yes
Spau_g11295	Complete	-	-	9.35395	4.19747	-	9	-	Yes	Yes
Spau_g11296	Complete	-	-	3.52372	3.75572	-	0	-	Yes	Yes
Spau_g11297	Complete	-	-	4.52963	7.4747	-	12	-	Yes	Yes
Spau_g11298	Complete	-	-	16.2984	16.6084	-	0	-	Yes	Yes
Spau_g11299	Complete	-	-	0	0.289572	-	0	-	Yes	Yes
Spau_g113	Complete	Representative	ChrXa	73.2943	68.0666	-	0	SP	-	Yes
Spau_g1130	Complete	Representative	ChrXa	117.905	105.463	15300000	8	-	Yes	Yes
Spau_g11300	Complete	-	-	4.02534	1.0795	-	0	-	Yes	Yes
Spau_g11301	Complete	-	-	24.1924	17.2284	-	0	-	Yes	Yes
Spau_g11304	Complete	-	-	0.489641	2.43082	-	1	SP	Yes	Yes
Spau_g11305	Complete	-	-	14.5741	15.5816	-	0	-	Yes	Yes
Spau_g11306	Complete	-	-	50.5223	590.609	135000000	0	-	Yes	Yes
Spau_g11307	Complete	-	-	19.0189	19.4224	-	0	-	Yes	Yes
Spau_g11308	Complete	-	-	37.5926	22.612	2780000	0	-	Yes	Yes
Spau_g1131	Complete	Representative	ChrXa	2.93321	4.60756	-	0	-	Yes	Yes
Spau_g11310	Complete	-	-	13.2329	10.9531	-	0	-	Yes	Yes
Spau_g11311	Complete	-	-	4.18957	4.98578	-	0	-	Yes	Yes
Spau_g11312	Complete	-	-	2.21712	0.92735	-	0	-	Yes	Yes
Spau_g11313	Complete	-	-	5.75602	7.46579	882000	0	-	Yes	Yes
Spau_g11314	Complete	-	-	10.0334	3.4477	199000	0	-	Yes	Yes
Spau_g11315	Complete	-	-	10.932	9.51733	5290000	0	-	Yes	Yes
Spau_g11316	Complete	-	-	6.20853	2.52753	-	0	-	Yes	Yes
Spau_g11319	Complete	-	-	5.11536	5.58833	-	0	-	Yes	Yes
Spau_g1132	Complete	Representative	ChrXa	1.10199	1.95345	-	0	SP	Yes	Yes
Spau_g11321	Complete	-	-	33.2616	47.4523	296000	3	SP	Yes	Yes
Spau_g11322	Complete	-	-	8.18459	9.25613	-	0	-	Yes	Yes
Spau_g11324	Complete	-	-	0	0	-	0	-	-	Yes
Spau_g11325	Complete	-	-	38.2697	34.9857	-	0	-	Yes	Yes
Spau_g11326	Complete	-	-	4.38606	6.77345	-	0	-	Yes	Yes
Spau_g11327	Complete	-	-	5.37932	10.5948	-	0	-	Yes	Yes
Spau_g11328	Complete	-	-	0.537209	2.74145	-	0	-	Yes	Yes
Spau_g11329	Complete	-	-	2.20902	9.25743	-	0	-	Yes	Yes
Spau_g1133	Complete	Representative	ChrXa	6.07351	2.88058	-	0	-	Yes	Yes
Spau_g11330	Complete	-	-	4.54326	11.9498	-	0	-	Yes	Yes
Spau_g11331	Complete	-	-	4.71449	2.32781	-	0	-	Yes	Yes
Spau_g11332	Complete	-	-	27.2808	68.0383	-	0	-	Yes	Yes
Spau_g11334	Complete	-	-	2.21463	4.26281	-	0	-	-	Yes
Spau_g11336	Complete	-	-	62.7987	38.5919	-	4	-	Yes	Yes
Spau_g11338	Complete	-	-	13.3027	14.9846	-	0	-	Yes	Yes
Spau_g11339	Complete	-	-	0	0	-	0	-	Yes	Yes
Spau_g11341	Complete	-	-	21.477	25.3611	-	2	-	Yes	Yes
Spau_g11342	Complete	-	-	3.06411	7.45014	-	0	-	Yes	Yes
Spau_g11343	Complete	-	-	4.62438	8.49864	-	0	-	Yes	Yes
Spau_g11344	Complete	-	-	173.264	144.128	566000000	0	-	Yes	Yes
Spau_g11345	Complete	-	-	0	0	-	0	-	Yes	Yes
Spau_g11348	Complete	-	-	15.7089	19.343	-	4	-	Yes	Yes
Spau_g11350	Complete	-	-	16.5176	22.0486	822000	0	-	Yes	Yes
Spau_g11351	Complete	-	-	2.8306	4.85962	-	0	-	Yes	Yes
Spau_g11352	Complete	-	-	0.458079	2.33065	-	8	-	Yes	Yes
Spau_g11353	Complete	-	-	2.21712	4.35744	-	0	-	Yes	Yes
Spau_g11355	Complete	-	-	16.2568	16.7984	12300000	0	-	Yes	Yes
Spau_g11356	Complete	-	-	4.4195	3.94624	-	0	-	Yes	Yes
Spau_g11357	Complete	-	-	786.73	475.48	11900000	0	-	Yes	Yes
Spau_g1136	Complete	Representative	ChrXa	9.08664	10.2265	-	0	-	Yes	Yes
Spau_g11360	Complete	-	-	70.1977	63.1635	88000000	0	-	Yes	Yes
Spau_g11361	Complete	-	-	2.08618	4.36799	-	20	-	Yes	Yes
Spau_g11363	Complete	-	-	2.15964	7.84721	-	2	-	Yes	Yes
Spau_g11364	Complete	-	-	6.55385	3.85692	-	0	-	Yes	Yes
Spau_g11366	Complete	-	-	83.207	187.912	3580000	0	-	Yes	Yes
Spau_g11367	Complete	-	-	5.42788	7.08099	-	0	-	-	Yes
Spau_g11368	Complete	-	-	15.6448	16.852	-	4	-	Yes	Yes
Spau_g11369	Complete	-	-	67.1061	67.2574	9130000	9	-	Yes	Yes
Spau_g1137	Complete	Representative	ChrXa	11.9587	7.55656	-	0	-	Yes	Yes
Spau_g11370	Complete	-	-	0	0	-	0	-	Yes	Yes
Spau_g11371	Complete	-	-	193.737	388.952	103000000	1	SP	Yes	Yes
Spau_g11372	Complete	-	-	2.7408	3.14375	-	0	-	Yes	Yes
Spau_g11373	Complete	-	-	39.3187	41.6866	71200000	0	-	Yes	Yes
Spau_g11374	Complete	-	-	130.041	106.833	99800000	0	-	Yes	Yes
Spau_g11375	Complete	-	-	24.5496	13.3283	-	0	-	Yes	Yes
Spau_g11376	Complete	-	-	2.21712	2.47488	-	5	-	Yes	Yes
Spau_g11377	Complete	-	-	8.96676	6.06811	-	1	-	-	Yes
Spau_g11378	Complete	-	-	14.19	12.4404	-	0	-	Yes	Yes
Spau_g11379	Complete	-	-	17.7784	13.2394	-	0	-	Yes	Yes
Spau_g11380	Complete	-	-	44.7602	60.8722	56300000	0	-	Yes	Yes
Spau_g11381	Complete	-	-	3.82767	1.3195	-	0	-	Yes	Yes
Spau_g11383	Complete	-	-	54.8224	50.1634	43800000	0	-	Yes	Yes
Spau_g1139	Complete	Representative	ChrXa	9.06092	8.32698	-	0	-	-	Yes
Spau_g114	Complete	Representative	ChrXa	10.0409	31.9778	29800000	0	-	Yes	Yes
Spau_g1141	Complete	Representative	ChrXa	0	0	-	0	-	Yes	Yes
Spau_g1142	Complete	Representative	ChrXa	18.1356	13.8031	-	0	-	Yes	Yes
Spau_g1143	Complete	Representative	ChrXa	14.3664	10.8237	-	1	SP	Yes	Yes
Spau_g1144	Complete	Representative	ChrXa	5.909	6.43945	-	1	SP	Yes	Yes
Spau_g1145	Complete	Representative	ChrXa	34.0826	30.612	-	2	SP	Yes	Yes
Spau_g11476	Complete	-	-	1.10856	2.75139	-	1	SP	Yes	Yes
Spau_g11477	Complete	-	-	0	0	-	0	-	Yes	Yes
Spau_g11478	Complete	-	-	15.2939	17.586	-	0	-	Yes	Yes
Spau_g11479	Complete	-	-	8.92136	6.81828	-	0	-	Yes	Yes
Spau_g1148	Complete	Representative	ChrXa	104.521	81.9459	-	0	SP	Yes	Yes
Spau_g11480	Complete	-	-	0	0	-	2	-	Yes	Yes
Spau_g11483	Complete	-	-	12.8703	13.3742	-	0	-	Yes	Yes
Spau_g11484	Complete	-	-	0	2.19297	-	12	-	Yes	Yes
Spau_g11485	Complete	-	-	1.01386	0.530324	-	0	-	-	Yes
Spau_g11489	Complete	-	-	0	0	-	0	-	Yes	Yes
Spau_g1149	Complete	Representative	ChrXa	2.0555	2.47523	-	7	-	Yes	Yes
Spau_g11491	Complete	-	-	0	0	-	0	-	Yes	Yes
Spau_g11493	Complete	-	-	0	0	-	0	-	Yes	Yes
Spau_g11498	Complete	-	-	62.0595	51.6844	-	0	-	Yes	Yes
Spau_g115	Complete	Representative	ChrXa	5.2424	11.0362	198000	0	-	Yes	Yes
Spau_g11500	Complete	-	-	0	0	-	0	-	Yes	Yes
Spau_g11501	Complete	-	-	0	0	-	0	-	Yes	Yes
Spau_g11503	Complete	-	-	37.1886	34.0827	17100000	9	-	Yes	Yes
Spau_g11504	Complete	-	-	4.96502	5.9579	-	0	-	Yes	Yes
Spau_g11505	Complete	-	-	9.42006	7.44944	-	0	-	Yes	Yes
Spau_g11507	Complete	-	-	0	0	-	1	-	Yes	Yes
Spau_g11508	Complete	-	-	11.8337	13.3005	-	4	-	Yes	Yes
Spau_g11509	Complete	-	-	21.5266	18.9652	5620000	0	-	Yes	Yes
Spau_g11511	Complete	-	-	0	0	-	0	-	Yes	Yes
Spau_g11512	Complete	-	-	11.8507	9.41398	-	0	-	-	Yes
Spau_g11514	Complete	-	-	86.3216	92.2011	665000	0	-	-	Yes
Spau_g11515	Complete	-	-	0.441739	3.62696	-	0	-	Yes	Yes
Spau_g11518	Complete	-	-	0	35.1389	-	0	-	Yes	Yes
Spau_g11519	Complete	-	-	29.0641	23.4995	7230000	2	-	Yes	Yes
Spau_g1152	Complete	Representative	ChrXa	1.10856	0.475254	-	1	-	Yes	Yes
Spau_g11520	Complete	-	-	0.443133	1.23954	-	0	-	Yes	Yes
Spau_g11521	Complete	-	-	3.17294	3.61569	-	0	-	Yes	Yes
Spau_g11523	Complete	-	-	15.1616	20.9681	-	1	-	Yes	Yes
Spau_g11524	Complete	-	-	55.0462	43.1635	32700000	0	-	Yes	Yes
Spau_g11526	Complete	-	-	0	0	-	0	-	Yes	Yes
Spau_g11527	Complete	-	-	0.630315	2.89409	-	4	-	Yes	Yes
Spau_g11530	Complete	-	-	12.4105	16.1981	-	0	-	Yes	Yes
Spau_g11531	Complete	-	-	23.0314	19.7982	-	0	-	Yes	Yes
Spau_g11532	Complete	-	-	8.28441	12.0785	-	9	-	Yes	Yes
Spau_g11533	Complete	-	-	1.63094	3.30048	-	12	-	Yes	Yes
Spau_g11534	Complete	-	-	0	6.23815	-	0	-	Yes	Yes
Spau_g11535	Complete	-	-	0	3.89273	-	0	-	Yes	Yes
Spau_g11536	Complete	-	-	4.90516	6.52932	-	1	-	Yes	Yes
Spau_g11538	Complete	-	-	12.9614	8.95996	-	6	-	Yes	Yes
Spau_g1154	Complete	Representative	ChrXa	254.648	250.173	124000000	0	-	Yes	Yes
Spau_g11540	Complete	-	-	21.2583	13.9793	-	13	-	Yes	Yes
Spau_g11541	Complete	-	-	9.04682	5.10818	-	0	-	Yes	Yes
Spau_g11542	Complete	-	-	7.61107	7.69618	-	0	-	Yes	Yes
Spau_g11543	Complete	-	-	39.0537	39.8269	17100000	0	-	Yes	Yes
Spau_g11544	Complete	-	-	2.02346	12.2471	-	0	-	Yes	Yes
Spau_g11545	Complete	-	-	7.53933	6.85115	-	0	-	Yes	Yes
Spau_g11546	Complete	-	-	7.01892	6.81545	-	0	-	Yes	Yes
Spau_g11548	Complete	-	-	6.84226	2.46307	-	0	-	Yes	Yes
Spau_g11549	Complete	-	-	0	0	-	0	-	Yes	Yes
Spau_g1155	Complete	Representative	ChrXa	20.0652	28.5252	-	0	-	Yes	Yes
Spau_g11550	Complete	-	-	4.96035	5.59079	-	0	-	Yes	Yes
Spau_g11552	Complete	-	-	6.53396	5.1082	3210000	2	-	Yes	Yes
Spau_g11553	Complete	-	-	0	0	-	0	-	Yes	Yes
Spau_g11555	Complete	-	-	773.72	414.856	537000000	0	-	Yes	Yes
Spau_g11556	Complete	-	-	50.9937	35.8496	7360000	0	-	Yes	Yes
Spau_g11557	Complete	-	-	90.5043	281.313	17600000	0	-	Yes	Yes
Spau_g11558	Complete	-	-	1.10856	1.85102	-	0	-	Yes	Yes
Spau_g11559	Complete	-	-	9.3486	11.0342	-	0	-	Yes	Yes
Spau_g1156	Complete	Representative	ChrXa	8.80689	13.0326	-	0	-	Yes	Yes
Spau_g11560	Complete	-	-	1167.13	711.606	3620000	0	-	Yes	Yes
Spau_g11561	Complete	-	-	0	0	-	0	-	Yes	Yes
Spau_g11562	Complete	-	-	13.5903	11.6402	2320000	0	-	Yes	Yes
Spau_g11563	Complete	-	-	4.91763	7.21989	-	0	-	Yes	Yes
Spau_g11564	Complete	-	-	2.16857	4.54235	-	0	-	Yes	Yes
Spau_g11565	Complete	-	-	36.3955	42.702	1080000	0	-	Yes	Yes
Spau_g11568	Complete	-	-	6.50501	10.9689	-	0	-	Yes	Yes
Spau_g11569	Complete	-	-	69.369	42.4137	-	0	-	Yes	Yes
Spau_g1157	Complete	Representative	ChrXa	4.70736	11.07	-	4	-	Yes	Yes
Spau_g11570	Complete	-	-	403.273	282.15	26000000	0	SP	Yes	Yes
Spau_g11571	Complete	-	-	0	0	-	1	SP	-	Yes
Spau_g11572	Complete	-	-	0	0	-	1	-	Yes	Yes
Spau_g11573	Complete	-	-	0	0	-	0	-	Yes	Yes
Spau_g11574	Complete	-	-	1.79559	5.17462	-	0	SP	-	Yes
Spau_g11578	Complete	-	-	0	0	-	6	-	Yes	Yes
Spau_g1158	Complete	Representative	ChrXa	4.43176	2.55105	-	6	-	Yes	Yes
Spau_g11588	Complete	-	-	19.7471	18.9309	-	0	-	Yes	Yes
Spau_g11589	Complete	-	-	17.0899	32.6726	-	0	-	Yes	Yes
Spau_g1159	Complete	Representative	ChrXa	4.24811	4.04066	-	4	-	Yes	Yes
Spau_g11590	Complete	-	-	18.6506	373.246	747000000	0	-	Yes	Yes
Spau_g11591	Complete	-	-	50.5792	41.038	5900000	0	-	Yes	Yes
Spau_g11593	Complete	-	-	19.5123	21.3842	-	0	-	Yes	Yes
Spau_g11595	Complete	-	-	10.8001	16.1092	7690000	0	-	Yes	Yes
Spau_g116	Complete	Representative	ChrXa	2.3428	2.61659	-	0	-	Yes	Yes
Spau_g1160	Complete	Representative	ChrXa	6.01124	5.38358	-	0	-	Yes	Yes
Spau_g11601	Complete	-	-	185.151	218.024	104000000	0	-	Yes	Yes
Spau_g11602	Complete	-	-	4.95262	4.47853	-	0	-	Yes	Yes
Spau_g11603	Complete	-	-	1.57845	2.54566	-	0	-	Yes	Yes
Spau_g11604	Complete	-	-	0	0	-	0	-	Yes	Yes
Spau_g11605	Complete	-	-	17.3371	20.985	204000000	0	-	Yes	Yes
Spau_g11606	Complete	-	-	0	0	-	0	-	Yes	Yes
Spau_g11607	Complete	-	-	5.63217	5.92826	-	0	-	-	Yes
Spau_g11608	Complete	-	-	0	4.11083	-	0	-	Yes	Yes
Spau_g11611	Complete	-	-	0	0	-	1	-	Yes	Yes
Spau_g11613	Complete	-	-	0.453	0.606557	-	0	-	Yes	Yes
Spau_g11614	Complete	-	-	0	0	-	0	-	Yes	Yes
Spau_g11615	Complete	-	-	0	0.084726	-	1	-	Yes	Yes
Spau_g11616	Complete	-	-	90.1702	72.3255	5070000	6	-	Yes	Yes
Spau_g11617	Complete	-	-	0.312961	0.256551	-	6	-	Yes	Yes
Spau_g11618	Complete	-	-	10.0521	5.8795	-	0	-	Yes	Yes
Spau_g11619	Complete	-	-	4.22015	3.63868	-	0	-	-	Yes
Spau_g1162	Complete	Representative	ChrXa	2.37282	3.29086	-	0	-	Yes	Yes
Spau_g11620	Complete	-	-	0	0.101281	-	0	-	Yes	Yes
Spau_g11621	Complete	-	-	12.4474	6.42974	-	0	-	Yes	Yes
Spau_g11622	Complete	-	-	90.5496	98.4486	9100000	0	-	Yes	Yes
Spau_g11623	Complete	-	-	28.4586	21.9121	-	0	-	Yes	Yes
Spau_g11627	Complete	-	-	35.0591	29.2238	3300000	0	-	Yes	Yes
Spau_g11628	Complete	-	-	1.334	7.47861	-	0	-	Yes	Yes
Spau_g11629	Complete	-	-	2.21712	1.29139	-	0	-	-	Yes
Spau_g1163	Complete	Representative	ChrXa	32.5306	38.1842	-	0	-	Yes	Yes
Spau_g11630	Complete	-	-	11.0856	15.6745	-	0	-	Yes	Yes
Spau_g11631	Complete	-	-	37.5157	25.3719	57000000	0	-	Yes	Yes
Spau_g11633	Complete	-	-	0	0.083323	-	0	-	Yes	Yes
Spau_g11634	Complete	-	-	17.7962	18.4409	-	1	-	Yes	Yes
Spau_g11635	Complete	-	-	1092.48	972.714	56500000	0	-	Yes	Yes
Spau_g11636	Complete	-	-	0	41.6904	-	0	-	Yes	Yes
Spau_g11638	Complete	-	-	27.7576	28.7113	1230000	0	SP	-	Yes
Spau_g11642	Complete	-	-	2.66628	2.23586	-	0	-	Yes	Yes
Spau_g11644	Complete	-	-	6.01065	4.15128	-	0	-	Yes	Yes
Spau_g1165	Complete	Representative	ChrXa	16.702	16.1626	1940000	0	-	Yes	Yes
Spau_g11652	Complete	-	-	6.65136	19.3079	-	0	-	Yes	Yes
Spau_g11654	Complete	-	-	11.4111	10.3486	6670000	0	-	Yes	Yes
Spau_g11655	Complete	-	-	5.40388	4.2798	-	0	-	Yes	Yes
Spau_g11657	Complete	-	-	779.502	726.531	2500000000	0	-	Yes	Yes
Spau_g11658	Complete	-	-	8.84623	5.87117	-	0	-	Yes	Yes
Spau_g11659	Complete	-	-	4.81372	4.54412	-	0	-	Yes	Yes
Spau_g1166	Complete	Representative	ChrXa	2.90059	1.63332	-	0	-	Yes	Yes
Spau_g11660	Complete	-	-	1.10856	1.99259	-	0	-	Yes	Yes
Spau_g11661	Complete	-	-	240.82	145.101	-	2	-	Yes	Yes
Spau_g11662	Complete	-	-	18.4749	14.1678	-	0	-	Yes	Yes
Spau_g11663	Complete	-	-	0.921346	2.4473	-	0	-	Yes	Yes
Spau_g11664	Complete	-	-	108.088	106.86	16300000	0	-	Yes	Yes
Spau_g11668	Complete	-	-	24.3208	22.1869	-	0	-	Yes	Yes
Spau_g1167	Complete	Representative	ChrXa	16.3966	10.4085	-	0	-	Yes	Yes
Spau_g11670	Complete	-	-	0	0.617126	-	1	-	Yes	Yes
Spau_g11673	Complete	-	-	1.10856	1.96308	-	0	-	Yes	Yes
Spau_g11674	Complete	-	-	0.625084	2.47254	-	0	-	Yes	Yes
Spau_g11675	Complete	-	-	4.04822	5.80579	-	0	-	Yes	Yes
Spau_g11676	Complete	-	-	18.382	7.78626	-	7	-	Yes	Yes
Spau_g11677	Complete	-	-	1.10856	0.08235	-	0	-	Yes	Yes
Spau_g11678	Complete	-	-	9.47306	11.164	-	0	-	Yes	Yes
Spau_g11679	Complete	-	-	0	0	-	0	-	Yes	Yes
Spau_g1168	Complete	Representative	ChrXa	10.8116	9.91198	-	5	-	Yes	Yes
Spau_g11680	Complete	-	-	413.051	491.848	286000000	0	SP	Yes	Yes
Spau_g11681	Complete	-	-	110.535	112.026	2640000	0	-	Yes	Yes
Spau_g11682	Complete	-	-	0.966856	0.727791	-	0	-	Yes	Yes
Spau_g11684	Complete	-	-	7.35606	3.14745	-	0	-	Yes	Yes
Spau_g11685	Complete	-	-	17.9704	18.3019	-	0	-	Yes	Yes
Spau_g11686	Complete	-	-	0	55.3088	-	0	-	Yes	Yes
Spau_g11687	Complete	-	-	15.3967	15.6019	-	0	-	Yes	Yes
Spau_g11688	Complete	-	-	0	0.439157	-	0	-	Yes	Yes
Spau_g11689	Complete	-	-	17.3032	13.0863	15900000	0	-	Yes	Yes
Spau_g11690	Complete	-	-	94.3939	49.5627	-	0	-	Yes	Yes
Spau_g11691	Complete	-	-	6.5384	3.14384	-	0	-	Yes	Yes
Spau_g11692	Complete	-	-	0	0	-	11	-	Yes	Yes
Spau_g11693	Complete	-	-	4.36058	4.61563	-	0	-	Yes	Yes
Spau_g11696	Complete	-	-	1.3428	1.04814	-	0	-	Yes	Yes
Spau_g11698	Complete	-	-	8.68428	10.9452	-	0	-	Yes	Yes
Spau_g11699	Complete	-	-	0	1.94412	-	1	-	Yes	Yes
Spau_g1170	Complete	Representative	ChrXa	5.59041	6.96588	-	7	SP	Yes	Yes
Spau_g11700	Complete	-	-	0	0	-	0	-	Yes	Yes
Spau_g11701	Complete	-	-	1.10856	5.66626	-	0	-	Yes	Yes
Spau_g11702	Complete	-	-	17.1293	13.2841	-	0	-	Yes	Yes
Spau_g11703	Complete	-	-	3.32568	4.93572	-	12	-	Yes	Yes
Spau_g11704	Complete	-	-	142.445	105.57	63700000	0	-	Yes	Yes
Spau_g11705	Complete	-	-	4.20193	6.09717	-	0	-	Yes	Yes
Spau_g11706	Complete	-	-	3.32568	2.53144	-	0	-	Yes	Yes
Spau_g11707	Complete	-	-	1.77564	1.65625	-	0	-	Yes	Yes
Spau_g11709	Complete	-	-	15.2736	20.6479	-	0	-	-	Yes
Spau_g1171	Complete	Representative	ChrXa	28.2683	30.9658	37200000	0	-	Yes	Yes
Spau_g11710	Complete	-	-	6.65136	6.03812	-	0	-	Yes	Yes
Spau_g11712	Complete	-	-	378.453	341.402	106000000	2	-	Yes	Yes
Spau_g11714	Complete	-	-	47.7818	45.8862	17100000	0	-	Yes	Yes
Spau_g11716	Complete	-	-	14.4767	7.9742	-	0	-	Yes	Yes
Spau_g11717	Complete	-	-	17.3006	11.9958	-	0	-	Yes	Yes
Spau_g11719	Complete	-	-	7.75992	6.35093	-	0	-	Yes	Yes
Spau_g1172	Complete	Representative	ChrXa	3.2228	151.676	97600000	0	-	Yes	Yes
Spau_g11720	Complete	-	-	10.1741	17.8783	4690000	0	-	Yes	Yes
Spau_g11722	Complete	-	-	22.0711	24.746	-	0	-	Yes	Yes
Spau_g11723	Complete	-	-	3.70616	5.25204	-	7	-	Yes	Yes
Spau_g11729	Complete	-	-	17.261	15.5176	-	0	-	Yes	Yes
Spau_g1173	Complete	Representative	ChrXa	0	1170.5	235000000	0	-	Yes	Yes
Spau_g11730	Complete	-	-	27.4815	21.8449	4510000	1	-	Yes	Yes
Spau_g11731	Complete	-	-	19.2788	14.3424	-	0	-	Yes	Yes
Spau_g11732	Complete	-	-	5.85267	3.99325	-	0	-	Yes	Yes
Spau_g11733	Complete	-	-	2.21712	2.11931	-	0	-	Yes	Yes
Spau_g11734	Complete	-	-	23.0586	25.3263	-	0	-	Yes	Yes
Spau_g11735	Complete	-	-	21.9375	26.7843	-	0	-	Yes	Yes
Spau_g11736	Complete	-	-	4.9027	3.61259	-	0	-	Yes	Yes
Spau_g11737	Complete	-	-	21.4637	24.9184	11500000	0	-	Yes	Yes
Spau_g11739	Complete	-	-	0	0.136267	-	7	-	Yes	Yes
Spau_g1174	Complete	Representative	ChrXa	6.72651	7.78602	557000	0	-	Yes	Yes
Spau_g11740	Complete	-	-	1.40117	4.19661	-	11	-	Yes	Yes
Spau_g11741	Complete	-	-	0	0.107423	-	7	-	Yes	Yes
Spau_g11742	Complete	-	-	2.71368	3.56892	-	11	-	Yes	Yes
Spau_g11743	Complete	-	-	5.55128	5.6384	1040000	9	-	Yes	Yes
Spau_g11744	Complete	-	-	11.2374	11.5906	1980000	0	-	Yes	Yes
Spau_g11745	Complete	-	-	765.534	532.452	-	0	-	Yes	Yes
Spau_g11746	Complete	-	-	192.104	236.097	100000000	0	-	Yes	Yes
Spau_g11747	Complete	-	-	17.913	10.4341	-	0	-	Yes	Yes
Spau_g11748	Complete	-	-	16.31	14.6692	-	0	-	Yes	Yes
Spau_g11749	Complete	-	-	76.0183	74.1317	4920000	0	-	Yes	Yes
Spau_g1175	Complete	Representative	ChrXa	0	1.39772	-	0	-	Yes	Yes
Spau_g11750	Complete	-	-	28.4348	22.6315	-	0	-	Yes	Yes
Spau_g11751	Complete	-	-	4.67651	6.89162	-	0	-	Yes	Yes
Spau_g11752	Complete	-	-	11.0455	9.57535	-	0	-	Yes	Yes
Spau_g11753	Complete	-	-	70.2598	57.838	30600000	0	-	Yes	Yes
Spau_g11754	Complete	-	-	47.2846	42.4132	16400000	0	-	Yes	Yes
Spau_g11755	Complete	-	-	0	0	16400000	0	-	Yes	Yes
Spau_g11756	Complete	-	-	122.465	106.268	275000000	0	-	Yes	Yes
Spau_g11757	Complete	-	-	0.16109	1.01519	-	0	-	Yes	Yes
Spau_g11758	Complete	-	-	3.34065	3.82022	-	0	-	Yes	Yes
Spau_g11759	Complete	-	-	3.36312	7.77323	134000	0	-	Yes	Yes
Spau_g1176	Complete	Representative	ChrXa	6.49667	5.58925	-	0	-	Yes	Yes
Spau_g11760	Complete	-	-	4.27993	2.52531	-	0	-	Yes	Yes
Spau_g11761	Complete	-	-	0	0.372475	-	5	-	Yes	Yes
Spau_g11762	Complete	-	-	0	0	-	6	-	Yes	Yes
Spau_g11763	Complete	-	-	1.10856	3.19402	-	0	-	Yes	Yes
Spau_g11764	Complete	-	-	6.491	3.52876	-	0	-	Yes	Yes
Spau_g11765	Complete	-	-	4.66976	3.45588	-	0	-	Yes	Yes
Spau_g11767	Complete	-	-	21.6005	16.2061	-	1	-	Yes	Yes
Spau_g11768	Complete	-	-	0	8.80271	-	1	-	Yes	Yes
Spau_g11769	Complete	-	-	0	3.63796	2130000	0	-	Yes	Yes
Spau_g1177	Complete	Representative	ChrXa	2.20622	2.15751	-	1	-	-	Yes
Spau_g11770	Complete	-	-	12.0852	15.4135	-	0	-	Yes	Yes
Spau_g11771	Complete	-	-	15.4945	14.466	2130000	0	-	Yes	Yes
Spau_g11772	Complete	-	-	3.52426	4.20113	-	0	-	Yes	Yes
Spau_g11774	Complete	-	-	95.8372	111.039	109000000	0	-	Yes	Yes
Spau_g11777	Complete	-	-	12.3543	25.0905	3210000	0	-	Yes	Yes
Spau_g11778	Complete	-	-	9.13702	6.57779	-	0	-	Yes	Yes
Spau_g11779	Complete	-	-	67.7729	83.7642	-	0	-	Yes	Yes
Spau_g1178	Complete	Representative	ChrXa	7.96016	8.38462	-	1	SP	Yes	Yes
Spau_g11780	Complete	-	-	0	0	-	1	SP	Yes	Yes
Spau_g11782	Complete	-	-	7.75992	8.27268	-	0	-	Yes	Yes
Spau_g11783	Complete	-	-	0	0	-	0	-	Yes	Yes
Spau_g11784	Complete	-	-	9.81449	14.0865	2040000	0	-	Yes	Yes
Spau_g11785	Complete	-	-	6.3507	8.93132	-	0	-	Yes	Yes
Spau_g11787	Complete	-	-	0	0	-	0	-	Yes	Yes
Spau_g11788	Complete	-	-	0	0.216884	-	0	-	Yes	Yes
Spau_g11789	Complete	-	-	5.67799	5.13882	-	0	-	Yes	Yes
Spau_g11790	Complete	-	-	8.65207	7.60696	-	0	-	Yes	Yes
Spau_g11791	Complete	-	-	10.5714	9.03104	-	0	-	Yes	Yes
Spau_g11792	Complete	-	-	0.920063	7.98375	3260000	0	-	Yes	Yes
Spau_g11793	Complete	-	-	16.9635	74.1258	210000000	0	-	Yes	Yes
Spau_g11794	Complete	-	-	0	0	-	0	-	Yes	Yes
Spau_g11795	Complete	-	-	0	0	-	0	-	Yes	Yes
Spau_g11796	Complete	-	-	45.0302	36.9733	-	0	-	Yes	Yes
Spau_g11797	Complete	-	-	27.6072	15.8461	-	0	-	Yes	Yes
Spau_g11798	Complete	-	-	10.0291	6.93407	-	0	-	Yes	Yes
Spau_g118	Complete	Representative	ChrXa	125.595	104.564	9580000	0	-	Yes	Yes
Spau_g1180	Complete	Representative	ChrXa	8.13154	7.99273	2990000	0	-	Yes	Yes
Spau_g11803	Complete	-	-	8.20541	11.0796	-	0	-	Yes	Yes
Spau_g11804	Complete	-	-	14.6374	21.4293	-	1	-	Yes	Yes
Spau_g11805	Complete	-	-	76.5481	73.1882	4810000	0	-	Yes	Yes
Spau_g11807	Complete	-	-	9.21567	8.9845	-	0	-	Yes	Yes
Spau_g11808	Complete	-	-	1.10856	1.54152	-	0	-	Yes	Yes
Spau_g1181	Complete	Representative	ChrXa	0.702244	0.735796	-	0	-	Yes	Yes
Spau_g11810	Complete	-	-	17.6186	19.4992	-	0	-	Yes	Yes
Spau_g11811	Complete	-	-	7.75769	6.02303	-	0	-	Yes	Yes
Spau_g11813	Complete	-	-	1.10856	10.5435	-	0	-	Yes	Yes
Spau_g11814	Complete	-	-	676.231	830.286	180000000	0	-	Yes	Yes
Spau_g11815	Complete	-	-	0	0	-	8	-	Yes	Yes
Spau_g11816	Complete	-	-	2.21712	1.46847	-	0	-	Yes	Yes
Spau_g11817	Complete	-	-	4.85485	5.3205	-	0	-	Yes	Yes
Spau_g11818	Complete	-	-	2.74858	3.09959	-	1	-	Yes	Yes
Spau_g11820	Complete	-	-	181.793	174.583	72600000	0	-	Yes	Yes
Spau_g11821	Complete	-	-	14.6183	17.3402	-	0	-	-	Yes
Spau_g11822	Complete	-	-	21.7332	17.4893	-	0	-	Yes	Yes
Spau_g11823	Complete	-	-	7.15955	6.72528	-	0	-	Yes	Yes
Spau_g11825	Complete	-	-	13.5633	11.96	-	0	-	Yes	Yes
Spau_g11826	Complete	-	-	36.9786	33.8841	-	4	-	Yes	Yes
Spau_g11827	Complete	-	-	4.8219	4.47421	-	1	SP	Yes	Yes
Spau_g11828	Complete	-	-	0	0	-	0	-	Yes	Yes
Spau_g11829	Complete	-	-	30.6288	30.4279	-	0	-	Yes	Yes
Spau_g1183	Complete	Representative	ChrXa	3.77734	3.1229	-	0	-	Yes	Yes
Spau_g11831	Complete	-	-	20.1689	17.6442	-	0	-	Yes	Yes
Spau_g11833	Complete	-	-	2.20948	1.13401	-	0	-	Yes	Yes
Spau_g11834	Complete	-	-	134.088	105.285	56000000	0	-	Yes	Yes
Spau_g11835	Complete	-	-	7.75992	10.5658	1680000	0	-	Yes	Yes
Spau_g11837	Complete	-	-	6.86286	3.62816	-	0	-	Yes	Yes
Spau_g11838	Complete	-	-	5.46868	2.47604	-	0	-	Yes	Yes
Spau_g1184	Complete	Representative	ChrXa	5.1075	5.6112	-	0	-	Yes	Yes
Spau_g11840	Complete	-	-	94.2857	80.408	2990000	0	-	Yes	Yes
Spau_g11841	Complete	-	-	1.01998	0.415851	-	1	-	Yes	Yes
Spau_g11842	Complete	-	-	0	1.1869	-	0	-	Yes	Yes
Spau_g1185	Complete	Representative	ChrXa	7.79068	13.4186	-	0	-	Yes	Yes
Spau_g11859	Complete	-	-	11.1797	11.1184	-	0	-	Yes	Yes
Spau_g1186	Complete	Representative	ChrXa	2.41809	9.10003	-	0	-	Yes	Yes
Spau_g11860	Complete	-	-	283.59	263.533	669000000	0	-	Yes	Yes
Spau_g11862	Complete	-	-	6.91097	8.72502	-	0	-	Yes	Yes
Spau_g11864	Complete	-	-	0	3.24071	-	0	-	Yes	Yes
Spau_g11865	Complete	-	-	0.432302	2.22296	-	2	-	Yes	Yes
Spau_g11866	Complete	-	-	2.79251	2.47045	-	0	-	Yes	Yes
Spau_g11867	Complete	-	-	29.6754	27.4684	3130000	0	-	Yes	Yes
Spau_g11868	Complete	-	-	0	2.83169	-	0	SP	Yes	Yes
Spau_g11869	Complete	-	-	38.4687	33.8194	-	0	-	Yes	Yes
Spau_g1187	Complete	Representative	ChrXa	0	0.187192	515000	4	-	Yes	Yes
Spau_g11870	Complete	-	-	102.712	93.5211	-	0	-	Yes	Yes
Spau_g11871	Complete	-	-	313.893	156.512	-	0	-	Yes	Yes
Spau_g11872	Complete	-	-	29.5951	23.5036	-	8	SP	Yes	Yes
Spau_g11873	Complete	-	-	34.6798	29.0217	1350000	0	-	Yes	Yes
Spau_g11874	Complete	-	-	82.9486	100.303	-	0	-	Yes	Yes
Spau_g11876	Complete	-	-	6.48272	5.94081	-	6	-	Yes	Yes
Spau_g11877	Complete	-	-	5.93052	9.40456	-	0	-	Yes	Yes
Spau_g11878	Complete	-	-	21.0433	11.0565	-	0	-	Yes	Yes
Spau_g11879	Complete	-	-	10.9079	14.7032	982000	0	-	Yes	Yes
Spau_g1188	Complete	Representative	ChrXa	0	0	-	0	-	Yes	Yes
Spau_g11880	Complete	-	-	4.43424	4.79513	-	0	-	Yes	Yes
Spau_g11881	Complete	-	-	6.57796	5.2898	-	0	-	Yes	Yes
Spau_g11882	Complete	-	-	0.758738	2.98683	-	11	-	Yes	Yes
Spau_g11883	Complete	-	-	34.5842	28.2049	2770000	0	-	Yes	Yes
Spau_g11884	Complete	-	-	1.10809	3.67204	-	0	-	Yes	Yes
Spau_g11885	Complete	-	-	0	0	-	0	-	Yes	Yes
Spau_g11886	Complete	-	-	0	0	-	0	-	-	Yes
Spau_g11887	Complete	-	-	0.673967	1.59493	-	0	-	-	Yes
Spau_g1189	Complete	Representative	ChrXa	52.9322	68.7955	2230000	0	-	Yes	Yes
Spau_g11891	Complete	-	-	27.5022	35.8188	-	0	-	-	Yes
Spau_g11892	Complete	-	-	2.15461	1.5136	-	0	SP	Yes	Yes
Spau_g11893	Complete	-	-	78.666	62.0986	548000	0	SP	Yes	Yes
Spau_g11894	Complete	-	-	1.06946	1.81043	-	0	-	Yes	Yes
Spau_g11895	Complete	-	-	0	10.7141	-	0	-	Yes	Yes
Spau_g11897	Complete	-	-	0	10.7725	-	0	-	Yes	Yes
Spau_g11898	Complete	-	-	5.70598	2.61608	-	0	-	Yes	Yes
Spau_g119	Complete	Representative	ChrXa	1.1788	3.79168	-	0	-	Yes	Yes
Spau_g1190	Complete	Representative	ChrXa	12.8061	9.71836	-	0	-	Yes	Yes
Spau_g11900	Complete	-	-	2.73096	3.89772	-	0	-	Yes	Yes
Spau_g11902	Complete	-	-	2.61578	2.39809	-	0	-	Yes	Yes
Spau_g11903	Complete	-	-	2.75633	5.69101	-	1	SP	Yes	Yes
Spau_g11904	Complete	-	-	0	1.59193	-	2	-	Yes	Yes
Spau_g11905	Complete	-	-	8.58073	15.6153	-	0	-	Yes	Yes
Spau_g11907	Complete	-	-	2.46209	2.36597	1030000	0	-	Yes	Yes
Spau_g11909	Complete	-	-	6.65136	7.43378	-	0	-	Yes	Yes
Spau_g1191	Complete	Representative	ChrXa	520.553	448.358	1120000000	0	-	Yes	Yes
Spau_g11911	Complete	-	-	23.7702	34.4275	61100000	0	-	Yes	Yes
Spau_g11912	Complete	-	-	9.55352	10.8337	-	0	-	Yes	Yes
Spau_g11913	Complete	-	-	1.10856	1.85458	-	2	-	Yes	Yes
Spau_g11914	Complete	-	-	5.57344	4.45283	-	4	-	Yes	Yes
Spau_g11915	Complete	-	-	57.3427	51.4671	45000000	0	-	Yes	Yes
Spau_g11916	Complete	-	-	9.8938	7.78376	-	0	-	Yes	Yes
Spau_g11917	Complete	-	-	12.2692	11.3367	-	0	-	Yes	Yes
Spau_g11918	Complete	-	-	213.612	168.698	1490000	0	-	Yes	Yes
Spau_g11919	Complete	-	-	203.51	189.382	-	0	-	Yes	Yes
Spau_g1192	Complete	Representative	ChrXa	8.9567	7.85993	-	0	-	Yes	Yes
Spau_g11920	Complete	-	-	0	0.626545	-	0	-	Yes	Yes
Spau_g11921	Complete	-	-	292.555	222.751	5190000	0	-	Yes	Yes
Spau_g11922	Complete	-	-	4.1143	0.846781	-	7	-	Yes	Yes
Spau_g11923	Complete	-	-	16.9099	12.4642	-	0	-	Yes	Yes
Spau_g11924	Complete	-	-	23.6863	34.92	5620000	0	-	Yes	Yes
Spau_g11927	Complete	-	-	5.33005	2.23936	-	0	-	Yes	Yes
Spau_g11928	Complete	-	-	2.9462	7.13367	-	0	-	Yes	Yes
Spau_g11929	Complete	-	-	3.65376	6.77581	-	0	-	Yes	Yes
Spau_g1193	Complete	Representative	ChrXa	0.412776	0.491145	-	0	-	Yes	Yes
Spau_g11931	Complete	-	-	12.8051	15.0886	-	0	-	Yes	Yes
Spau_g11932	Complete	-	-	28.9772	38.4961	407000	0	-	Yes	Yes
Spau_g11934	Complete	-	-	2.14417	6.62057	-	0	-	Yes	Yes
Spau_g11935	Complete	-	-	589.328	461.017	-	0	-	Yes	Yes
Spau_g1194	Complete	Representative	ChrXa	2.513	2.62525	-	0	-	Yes	Yes
Spau_g11947	Complete	-	-	6.31616	7.53949	-	2	-	Yes	Yes
Spau_g11948	Complete	-	-	11.1543	12.1926	-	0	-	Yes	Yes
Spau_g11949	Complete	-	-	0	0.214909	-	12	-	Yes	Yes
Spau_g1195	Complete	Representative	ChrXa	34.294	37.6724	30300000	0	-	Yes	Yes
Spau_g11950	Complete	-	-	0	0	-	11	-	Yes	Yes
Spau_g11951	Complete	-	-	5.49202	7.09886	-	0	-	Yes	Yes
Spau_g11953	Complete	-	-	0	151.128	38600000	0	-	Yes	Yes
Spau_g11954	Complete	-	-	31.5874	21.0379	-	0	-	Yes	Yes
Spau_g11955	Complete	-	-	0	1.63098	-	0	-	Yes	Yes
Spau_g11957	Complete	-	-	6.80916	6.21238	-	0	-	Yes	Yes
Spau_g11958	Complete	-	-	21.903	19.2198	4830000	0	-	Yes	Yes
Spau_g11959	Complete	-	-	9.31362	6.16461	-	0	-	Yes	Yes
Spau_g1196	Complete	Representative	ChrXa	14.4113	21.414	13900000	0	-	Yes	Yes
Spau_g11960	Complete	-	-	13.0989	15.8775	1130000	0	-	Yes	Yes
Spau_g11962	Complete	-	-	39.772	41.9105	8510000	7	-	Yes	Yes
Spau_g11964	Complete	-	-	7.34756	10.9759	3550000	0	-	Yes	Yes
Spau_g11965	Complete	-	-	28.5787	28.0631	913000	0	-	Yes	Yes
Spau_g11966	Complete	-	-	12.2583	12.6145	-	1	SP	Yes	Yes
Spau_g1197	Complete	Representative	ChrXa	7.44514	8.35375	-	0	-	Yes	Yes
Spau_g11970	Complete	-	-	459.89	496.207	1050000000	0	-	Yes	Yes
Spau_g11972	Complete	-	-	24.8211	24.7479	-	4	-	Yes	Yes
Spau_g11973	Complete	-	-	17.1235	28.5529	1450000	0	-	Yes	Yes
Spau_g11974	Complete	-	-	6.6352	5.49007	-	0	-	Yes	Yes
Spau_g11975	Complete	-	-	5.98559	5.58609	-	2	-	Yes	Yes
Spau_g11976	Complete	-	-	20.9733	15.4736	-	0	-	Yes	Yes
Spau_g11977	Complete	-	-	0	0	-	1	SP	Yes	Yes
Spau_g11978	Complete	-	-	0	2.67395	-	0	-	Yes	Yes
Spau_g11979	Complete	-	-	4.43424	6.11687	-	0	-	Yes	Yes
Spau_g11980	Complete	-	-	4.33374	2.58271	-	0	-	Yes	Yes
Spau_g11981	Complete	-	-	37.5828	45.2087	-	1	-	Yes	Yes
Spau_g11982	Complete	-	-	11.8465	6.51948	-	0	-	Yes	Yes
Spau_g11983	Complete	-	-	21.6031	22.6482	-	0	-	Yes	Yes
Spau_g11985	Complete	-	-	6.38384	8.63735	-	5	-	Yes	Yes
Spau_g11986	Complete	-	-	1022.94	777.07	106000000	0	-	Yes	Yes
Spau_g11987	Complete	-	-	0	0.800631	-	0	-	Yes	Yes
Spau_g11988	Complete	-	-	12.1722	17.0246	-	0	-	Yes	Yes
Spau_g11989	Complete	-	-	3.35845	5.61723	-	0	-	Yes	Yes
Spau_g1199	Complete	Representative	ChrXa	1.03661	2.4449	-	0	-	Yes	Yes
Spau_g11990	Complete	-	-	2.39192	10.6115	-	0	-	Yes	Yes
Spau_g11991	Complete	-	-	7.59234	8.96412	-	0	-	Yes	Yes
Spau_g11992	Complete	-	-	7.22131	5.92051	-	0	-	Yes	Yes
Spau_g11993	Complete	-	-	22.3798	25.3854	-	0	-	Yes	Yes
Spau_g11994	Complete	-	-	15.0849	14.1694	-	7	-	Yes	Yes
Spau_g11995	Complete	-	-	10.3466	9.81767	-	0	-	Yes	Yes
Spau_g11996	Complete	-	-	9.86306	14.9871	1440000	0	-	Yes	Yes
Spau_g11997	Complete	-	-	4.15377	8.40036	-	0	-	Yes	Yes
Spau_g11998	Complete	-	-	6.44838	6.27707	-	2	-	Yes	Yes
Spau_g11999	Complete	-	-	8.86637	4.7846	-	0	-	Yes	Yes
Spau_g12	Complete	Representative	ChrXa	11.0357	13.803	-	0	-	Yes	Yes
Spau_g120	Complete	Representative	ChrXa	0	0.682094	-	0	-	Yes	Yes
Spau_g1200	Complete	Representative	ChrXa	12.7924	19.6161	701000	0	-	Yes	Yes
Spau_g12000	Complete	-	-	2.20478	2.34227	-	0	-	Yes	Yes
Spau_g12001	Complete	-	-	38.5648	56.0827	3410000	0	-	Yes	Yes
Spau_g12002	Complete	-	-	14.1905	22.9884	-	0	-	Yes	Yes
Spau_g12003	Complete	-	-	16.9524	18.962	-	0	-	Yes	Yes
Spau_g12004	Complete	-	-	55.2702	91.5482	6900000	0	-	Yes	Yes
Spau_g12006	Complete	-	-	11.1074	11.7213	8060000	0	-	Yes	Yes
Spau_g12008	Complete	-	-	21.2762	23.2649	-	0	-	Yes	Yes
Spau_g1201	Complete	Representative	ChrXa	62.4159	71.2755	181000000	0	-	Yes	Yes
Spau_g12010	Complete	-	-	5.34935	3.08639	-	0	-	Yes	Yes
Spau_g12011	Complete	-	-	23.4363	17.0808	6100000	0	-	Yes	Yes
Spau_g12012	Complete	-	-	6.01086	9.90943	-	0	-	Yes	Yes
Spau_g12015	Complete	-	-	37.0146	54.6982	-	0	SP	Yes	Yes
Spau_g12017	Complete	-	-	92.5433	79.8921	57400000	0	-	Yes	Yes
Spau_g1202	Complete	Representative	ChrXa	18.9235	13.9556	-	0	-	Yes	Yes
Spau_g12020	Complete	-	-	80.7041	101.761	195000000	0	-	Yes	Yes
Spau_g12021	Complete	-	-	20.7358	20.989	-	0	-	Yes	Yes
Spau_g12022	Complete	-	-	35.8697	34.3252	26100000	0	-	Yes	Yes
Spau_g12024	Complete	-	-	23.6555	31.0046	-	0	-	Yes	Yes
Spau_g12025	Complete	-	-	1.71494	4.04239	-	0	-	Yes	Yes
Spau_g12026	Complete	-	-	15.6901	15.872	-	0	-	Yes	Yes
Spau_g12027	Complete	-	-	36.1811	31.2877	-	0	-	Yes	Yes
Spau_g12028	Complete	-	-	35.2615	37.761	22400000	0	-	Yes	Yes
Spau_g12029	Complete	-	-	5.98265	9.43371	-	0	-	Yes	Yes
Spau_g12031	Complete	-	-	54.8217	47.9925	2850000	0	SP	Yes	Yes
Spau_g12032	Complete	-	-	3.11527	2.22782	-	0	-	Yes	Yes
Spau_g12033	Complete	-	-	143.343	116.373	74500000	0	-	Yes	Yes
Spau_g12034	Complete	-	-	4.58731	5.56209	-	0	-	Yes	Yes
Spau_g12035	Complete	-	-	577.494	411.806	251000000	0	-	Yes	Yes
Spau_g12038	Complete	-	-	0	67.4406	350000000	0	-	Yes	Yes
Spau_g12039	Complete	-	-	23.3384	22.5005	-	0	-	Yes	Yes
Spau_g1204	Complete	Representative	ChrXa	53.922	50.0217	-	0	-	Yes	Yes
Spau_g12041	Complete	-	-	9.97704	8.01822	-	1	-	Yes	Yes
Spau_g12042	Complete	-	-	4.01316	2.9709	-	0	-	Yes	Yes
Spau_g12043	Complete	-	-	8.03491	8.15234	-	0	-	Yes	Yes
Spau_g12044	Complete	-	-	4.1805	3.88091	-	1	-	Yes	Yes
Spau_g12045	Complete	-	-	6.45414	4.21373	-	0	-	Yes	Yes
Spau_g12046	Complete	-	-	34.3895	28.0767	13500000	0	-	Yes	Yes
Spau_g12047	Complete	-	-	10.9144	26.4632	13700000	0	-	Yes	Yes
Spau_g12049	Complete	-	-	1.53159	7.56661	-	0	-	Yes	Yes
Spau_g1205	Complete	Representative	ChrXa	1.79898	3.73405	-	0	-	Yes	Yes
Spau_g12051	Complete	-	-	0.91852	1.5781	-	0	-	Yes	Yes
Spau_g12053	Complete	-	-	13.5748	20.3736	2310000	0	-	Yes	Yes
Spau_g12056	Complete	-	-	39.9961	25.8105	-	0	-	Yes	Yes
Spau_g12058	Complete	-	-	69.3689	84.4575	1650000	0	-	-	Yes
Spau_g12059	Complete	-	-	7.08428	13.9311	-	0	-	Yes	Yes
Spau_g1206	Complete	Representative	ChrXa	4.72499	13.6931	2320000	0	-	Yes	Yes
Spau_g12061	Complete	-	-	0	1.59253	-	0	-	Yes	Yes
Spau_g12062	Complete	-	-	10.3077	12.652	-	0	-	Yes	Yes
Spau_g12066	Complete	-	-	7.75992	10.3374	-	0	-	Yes	Yes
Spau_g12067	Complete	-	-	0	0.638709	-	4	-	Yes	Yes
Spau_g12068	Complete	-	-	0	0.229324	-	0	SP	Yes	Yes
Spau_g12069	Complete	-	-	114.196	113.048	-	0	-	Yes	Yes
Spau_g1207	Complete	Representative	ChrXa	103.975	177.934	92400000	0	-	Yes	Yes
Spau_g12070	Complete	-	-	4.31402	2.95344	-	0	-	Yes	Yes
Spau_g12071	Complete	-	-	4.73763	6.2955	-	0	-	Yes	Yes
Spau_g12072	Complete	-	-	6.30095	3.51287	-	0	-	Yes	Yes
Spau_g12075	Complete	-	-	23.8268	23.0521	11000000	0	-	Yes	Yes
Spau_g12078	Complete	-	-	152.573	124.956	86100000	0	-	Yes	Yes
Spau_g12079	Complete	-	-	9.57646	17.9534	-	0	-	Yes	Yes
Spau_g1208	Complete	Representative	ChrXa	19.5509	17.4652	-	0	-	Yes	Yes
Spau_g12080	Complete	-	-	22.9725	25.0614	1690000	0	-	Yes	Yes
Spau_g12081	Complete	-	-	1.10856	0.630984	-	0	-	Yes	Yes
Spau_g12082	Complete	-	-	2.01394	3.15588	-	0	-	Yes	Yes
Spau_g12083	Complete	-	-	2608.57	2590.97	7850000000	0	-	Yes	Yes
Spau_g12084	Complete	-	-	45.3502	20.1355	-	0	-	Yes	Yes
Spau_g12085	Complete	-	-	2.2992	3.44299	-	0	-	Yes	Yes
Spau_g12086	Complete	-	-	4.78648	3.66869	-	0	-	Yes	Yes
Spau_g12088	Complete	-	-	8.50095	4.88998	-	0	-	Yes	Yes
Spau_g12089	Complete	-	-	4.02298	9.50529	-	0	-	Yes	Yes
Spau_g1209	Complete	Representative	ChrXa	10.3388	9.59223	-	0	-	Yes	Yes
Spau_g12090	Complete	-	-	0	0	-	0	-	Yes	Yes
Spau_g12091	Complete	-	-	9.28316	12.4143	-	0	-	Yes	Yes
Spau_g12092	Complete	-	-	0	0	-	0	-	Yes	Yes
Spau_g12093	Complete	-	-	1.10856	0.109604	-	0	-	Yes	Yes
Spau_g12095	Complete	-	-	21.2936	15.4655	-	0	-	Yes	Yes
Spau_g12096	Complete	-	-	73.6583	53.0881	67300000	0	-	Yes	Yes
Spau_g12098	Complete	-	-	4.65673	4.05222	-	1	-	-	Yes
Spau_g12100	Complete	-	-	26.2936	27.419	-	0	-	Yes	Yes
Spau_g12103	Complete	-	-	0	0	-	5	SP	Yes	Yes
Spau_g12104	Complete	-	-	0	0	-	4	-	Yes	Yes
Spau_g12105	Complete	-	-	0	0	-	0	-	Yes	Yes
Spau_g12106	Complete	-	-	1.10856	0	-	0	-	Yes	Yes
Spau_g12107	Complete	-	-	30.7137	21.89	7890000	0	-	Yes	Yes
Spau_g1211	Complete	Representative	ChrXa	38.997	482.748	24800000	0	-	Yes	Yes
Spau_g12110	Complete	-	-	0	0.203688	-	6	-	Yes	Yes
Spau_g12111	Complete	-	-	479.603	452.037	802000000	0	-	Yes	Yes
Spau_g12112	Complete	-	-	1.22696	1.09762	-	0	-	Yes	Yes
Spau_g12113	Complete	-	-	12.0696	42.8798	31900000	0	-	Yes	Yes
Spau_g12114	Complete	-	-	6.01651	6.80699	-	0	-	Yes	Yes
Spau_g12115	Complete	-	-	29.1383	37.6004	7180000	0	-	Yes	Yes
Spau_g12116	Complete	-	-	31.8014	30.4304	-	0	-	Yes	Yes
Spau_g12117	Complete	-	-	3.83519	5.907	-	1	-	Yes	Yes
Spau_g12119	Complete	-	-	6.39269	7.85705	-	0	-	Yes	Yes
Spau_g12121	Complete	-	-	2.19896	2.86888	-	0	-	Yes	Yes
Spau_g12122	Complete	-	-	20.1543	19.8761	-	1	-	Yes	Yes
Spau_g12124	Complete	-	-	30.6684	18.1419	4020000	0	-	Yes	Yes
Spau_g12126	Complete	-	-	2.55162	5.26519	-	0	-	Yes	Yes
Spau_g12127	Complete	-	-	8.9919	10.0271	-	0	-	Yes	Yes
Spau_g12128	Complete	-	-	0	0.602061	-	0	-	Yes	Yes
Spau_g12129	Complete	-	-	18.6665	9.27658	-	0	-	Yes	Yes
Spau_g12130	Complete	-	-	0	0	-	0	-	Yes	Yes
Spau_g12131	Complete	-	-	18.1574	10.1925	40700000	0	-	Yes	Yes
Spau_g12132	Complete	-	-	19.7957	17.9021	4640000	0	-	Yes	Yes
Spau_g12133	Complete	-	-	7.23704	6.62509	-	1	-	Yes	Yes
Spau_g12134	Complete	-	-	1.63782	1.72633	-	0	-	Yes	Yes
Spau_g12135	Complete	-	-	12.0967	23.788	12300000	0	SP	Yes	Yes
Spau_g12136	Complete	-	-	9.95294	11.269	-	0	-	Yes	Yes
Spau_g12137	Complete	-	-	4.43424	3.70292	-	0	-	Yes	Yes
Spau_g12138	Complete	-	-	86.5704	81.4548	91900000	3	-	Yes	Yes
Spau_g12139	Complete	-	-	7.56478	8.56901	-	0	-	Yes	Yes
Spau_g1214	Complete	Representative	ChrXa	0	9.60248	-	0	-	Yes	Yes
Spau_g12140	Complete	-	-	53.6479	35.87	20400000	0	-	Yes	Yes
Spau_g12141	Complete	-	-	22.0316	14.3928	-	0	-	Yes	Yes
Spau_g12142	Complete	-	-	9.31878	7.49353	-	0	-	Yes	Yes
Spau_g12143	Complete	-	-	1.06257	0.913335	-	0	-	Yes	Yes
Spau_g12144	Complete	-	-	0.780426	0.896185	-	0	-	Yes	Yes
Spau_g12145	Complete	-	-	10.6752	5.89278	-	0	-	Yes	Yes
Spau_g12146	Complete	-	-	10.5653	8.94094	-	0	-	Yes	Yes
Spau_g12147	Complete	-	-	15.9718	25.849	-	0	-	Yes	Yes
Spau_g12148	Complete	-	-	21.9946	18.5354	1280000	0	-	Yes	Yes
Spau_g12149	Complete	-	-	26.7523	20.8768	-	0	-	Yes	Yes
Spau_g1215	Complete	Representative	ChrXa	0	0.611807	-	0	-	Yes	Yes
Spau_g12150	Complete	-	-	41.8965	27.269	1200000	0	-	Yes	Yes
Spau_g12151	Complete	-	-	0.221402	4.63537	-	0	-	Yes	Yes
Spau_g12152	Complete	-	-	64.9157	45.7821	55800000	0	-	Yes	Yes
Spau_g12154	Complete	-	-	2.25955	10.6926	-	0	-	Yes	Yes
Spau_g12155	Complete	-	-	12.0391	9.45627	-	0	-	Yes	Yes
Spau_g12157	Complete	-	-	5.92063	5.43384	-	4	-	Yes	Yes
Spau_g12159	Complete	-	-	31.5888	37.6338	-	0	-	Yes	Yes
Spau_g1216	Complete	Representative	ChrXa	19.3098	19.1613	-	0	-	Yes	Yes
Spau_g12160	Complete	-	-	5.5428	6.48518	-	0	-	Yes	Yes
Spau_g12161	Complete	-	-	0.56887	1.46742	-	1	-	Yes	Yes
Spau_g12162	Complete	-	-	9.13909	10.9139	-	0	-	Yes	Yes
Spau_g12165	Complete	-	-	23.2482	21.8173	534000	0	-	Yes	Yes
Spau_g12166	Complete	-	-	6.65136	15.6438	-	0	-	Yes	Yes
Spau_g12167	Complete	-	-	8.45329	5.59386	-	0	-	Yes	Yes
Spau_g12169	Complete	-	-	0	2.44983	-	0	-	Yes	Yes
Spau_g1217	Complete	Representative	ChrXa	11.1883	9.0878	-	0	-	Yes	Yes
Spau_g12170	Complete	-	-	2.98762	1.74229	-	10	-	Yes	Yes
Spau_g12171	Complete	-	-	12.7444	15.5921	-	10	-	Yes	Yes
Spau_g12172	Complete	-	-	53.4327	43.4391	31900000	0	-	Yes	Yes
Spau_g12173	Complete	-	-	9.03968	9.65865	3330000	0	-	Yes	Yes
Spau_g12174	Complete	-	-	55.8829	70.5732	79900000	0	-	Yes	Yes
Spau_g12175	Complete	-	-	9.8107	12.0312	-	0	-	Yes	Yes
Spau_g12176	Complete	-	-	10.5479	12.2943	156000	0	-	Yes	Yes
Spau_g12177	Complete	-	-	141.674	127.046	8560000	0	-	Yes	Yes
Spau_g12179	Complete	-	-	0	0.460881	-	0	-	Yes	Yes
Spau_g1218	Complete	Representative	ChrXa	1.10566	0.263138	-	0	-	Yes	Yes
Spau_g12183	Complete	-	-	43.0706	32.7986	-	0	-	Yes	Yes
Spau_g12185	Complete	-	-	13.0839	23.2728	-	0	-	Yes	Yes
Spau_g12186	Complete	-	-	5.43746	7.48209	-	1	-	Yes	Yes
Spau_g12187	Complete	-	-	4.43424	3.32929	-	0	-	Yes	Yes
Spau_g12188	Complete	-	-	0	0	-	0	-	Yes	Yes
Spau_g12190	Complete	-	-	28.6192	32.3308	-	0	-	Yes	Yes
Spau_g12191	Complete	-	-	0	0.03647	-	0	SP	Yes	Yes
Spau_g12192	Complete	-	-	76.6893	72.7214	78700000	0	SP	Yes	Yes
Spau_g12193	Complete	-	-	4.67803	9.00802	-	1	SP	Yes	Yes
Spau_g12194	Complete	-	-	9.09806	12.2473	-	12	-	Yes	Yes
Spau_g12196	Complete	-	-	0	0	-	3	-	Yes	Yes
Spau_g12197	Complete	-	-	27.1031	27.5004	1070000	0	-	Yes	Yes
Spau_g12198	Complete	-	-	4.00494	3.33931	-	0	SP	Yes	Yes
Spau_g12199	Complete	-	-	16.1928	19.9444	32000000	0	-	Yes	Yes
Spau_g122	Complete	Representative	ChrXa	5.7209	4.04159	-	5	SP	-	Yes
Spau_g1220	Complete	Representative	ChrXa	53.2663	64.6371	-	0	-	Yes	Yes
Spau_g12201	Complete	-	-	43.272	132.412	42500000	0	-	Yes	Yes
Spau_g12202	Complete	-	-	20.8776	117.457	84100000	0	-	Yes	Yes
Spau_g12203	Complete	-	-	49.2604	81.5681	84100000	1	SP	Yes	Yes
Spau_g12204	Complete	-	-	19.2479	34.3744	6970000	7	SP	Yes	Yes
Spau_g12205	Complete	-	-	14.7679	10.3376	-	0	-	Yes	Yes
Spau_g12207	Complete	-	-	20.2878	43.2701	24600000	0	-	Yes	Yes
Spau_g12208	Complete	-	-	24.0112	27.7113	36600000	0	-	Yes	Yes
Spau_g12209	Complete	-	-	53.839	65.8612	-	2	-	Yes	Yes
Spau_g12210	Complete	-	-	1.10856	28.8788	-	2	-	Yes	Yes
Spau_g12211	Complete	-	-	737.559	653.609	234000000	0	-	Yes	Yes
Spau_g12212	Complete	-	-	9.72614	9.21311	-	0	-	Yes	Yes
Spau_g12213	Complete	-	-	5.98061	7.29598	-	0	-	Yes	Yes
Spau_g12214	Complete	-	-	2.19952	19.6379	-	0	-	Yes	Yes
Spau_g12216	Complete	-	-	11.2574	9.04927	-	0	-	Yes	Yes
Spau_g12217	Complete	-	-	11.5549	9.36297	-	0	-	Yes	Yes
Spau_g12218	Complete	-	-	5.5428	12.9705	-	1	-	Yes	Yes
Spau_g12219	Complete	-	-	2.22783	8.2365	-	0	-	Yes	Yes
Spau_g1222	Complete	Representative	ChrXa	4.91147	3.96229	-	0	-	Yes	Yes
Spau_g12220	Complete	-	-	27.9103	22.7042	12400000	0	-	Yes	Yes
Spau_g12221	Complete	-	-	7.27824	10.8093	-	2	-	Yes	Yes
Spau_g12222	Complete	-	-	50.9937	139.609	240000000	0	-	Yes	Yes
Spau_g12223	Complete	-	-	3.27358	1.88204	-	1	-	Yes	Yes
Spau_g12224	Complete	-	-	4.6574	5.06566	-	0	-	Yes	Yes
Spau_g12225	Complete	-	-	18.8518	16.9497	-	3	-	Yes	Yes
Spau_g12226	Complete	-	-	26.3164	37.1815	1460000	0	-	Yes	Yes
Spau_g12227	Complete	-	-	10.844	10.1018	-	0	-	Yes	Yes
Spau_g12228	Complete	-	-	3.80411	2.20758	-	0	-	Yes	Yes
Spau_g12229	Complete	-	-	4.43095	6.66829	-	0	-	Yes	Yes
Spau_g1223	Complete	Representative	ChrXa	0	3.75142	-	0	-	Yes	Yes
Spau_g12230	Complete	-	-	61.8974	54.775	11400000	0	-	Yes	Yes
Spau_g12231	Complete	-	-	45.0422	48.8265	13400000	0	-	Yes	Yes
Spau_g12232	Complete	-	-	5.28216	4.65747	-	0	-	Yes	Yes
Spau_g12233	Complete	-	-	0	24.359	8360000	7	-	Yes	Yes
Spau_g12236	Complete	-	-	1.10856	0	-	0	-	Yes	Yes
Spau_g12237	Complete	-	-	22.2885	13.7156	4730000	0	-	Yes	Yes
Spau_g12238	Complete	-	-	0	353.305	109000000	0	-	Yes	Yes
Spau_g12240	Complete	-	-	0	6.42257	-	0	-	Yes	Yes
Spau_g12241	Complete	-	-	5.42226	2.53506	-	0	-	Yes	Yes
Spau_g12242	Complete	-	-	3.32568	3.30996	-	0	-	Yes	Yes
Spau_g12243	Complete	-	-	28.8084	30.5505	-	0	-	Yes	Yes
Spau_g12245	Complete	-	-	121.48	108.4	1120000	0	-	Yes	Yes
Spau_g12246	Complete	-	-	0	0.861565	-	0	-	Yes	Yes
Spau_g12247	Complete	-	-	6.43987	8.10066	-	0	-	Yes	Yes
Spau_g12248	Complete	-	-	1.01673	1.55165	-	0	-	Yes	Yes
Spau_g12249	Complete	-	-	8.34204	9.08075	-	0	-	-	Yes
Spau_g1225	Complete	Representative	ChrXa	15.9941	14.1256	-	0	-	Yes	Yes
Spau_g12250	Complete	-	-	4.56905	7.22985	-	0	-	-	Yes
Spau_g12251	Complete	-	-	10.0638	13.2524	-	0	-	Yes	Yes
Spau_g12252	Complete	-	-	1.10856	23.9539	-	0	-	Yes	Yes
Spau_g12255	Complete	-	-	4.61059	5.77592	-	0	-	Yes	Yes
Spau_g12257	Complete	-	-	0	0	-	0	-	Yes	Yes
Spau_g1226	Complete	Representative	ChrXa	33.5255	66.9028	-	0	-	Yes	Yes
Spau_g12260	Complete	-	-	6.80632	4.06613	-	0	-	Yes	Yes
Spau_g12261	Complete	-	-	13.1358	8.40795	-	0	-	Yes	Yes
Spau_g12262	Complete	-	-	5.5428	3.9885	-	0	-	Yes	Yes
Spau_g12265	Complete	-	-	14.6632	17.4623	-	1	-	Yes	Yes
Spau_g12266	Complete	-	-	12.3975	8.5217	-	0	-	Yes	Yes
Spau_g12267	Complete	-	-	3.14456	9.89359	-	0	-	Yes	Yes
Spau_g12269	Complete	-	-	4.87504	7.47187	-	0	-	Yes	Yes
Spau_g1227	Complete	Representative	ChrXa	41.4744	66.889	-	0	-	Yes	Yes
Spau_g12271	Complete	-	-	5.0945	7.04677	-	0	-	Yes	Yes
Spau_g12272	Complete	-	-	0	1.32832	-	0	-	Yes	Yes
Spau_g12273	Complete	-	-	5.77495	5.02389	-	0	-	Yes	Yes
Spau_g12274	Complete	-	-	15.9097	21.0887	1820000	0	-	Yes	Yes
Spau_g12276	Complete	-	-	18.3155	15.9099	-	0	-	Yes	Yes
Spau_g12277	Complete	-	-	31.3251	32.6991	24600000	1	-	Yes	Yes
Spau_g12278	Complete	-	-	1.05292	0	-	0	-	Yes	Yes
Spau_g12279	Complete	-	-	3.99268	5.15599	-	0	-	Yes	Yes
Spau_g1228	Complete	Representative	ChrXa	22.0536	18.5714	-	1	-	-	Yes
Spau_g12280	Complete	-	-	760.987	1557.36	60000000	0	-	Yes	Yes
Spau_g12281	Complete	-	-	732.359	1380.59	55900000	0	-	Yes	Yes
Spau_g12282	Complete	-	-	0	0.262145	-	1	-	Yes	Yes
Spau_g12283	Complete	-	-	1.30619	1.25053	-	0	-	Yes	Yes
Spau_g12285	Complete	-	-	0	0.256876	-	0	-	Yes	Yes
Spau_g12287	Complete	-	-	0	0.378011	-	0	-	Yes	Yes
Spau_g1229	Complete	Representative	ChrXa	31.4333	21.0799	-	2	-	Yes	Yes
Spau_g12292	Complete	-	-	13.7425	9.34411	-	0	-	Yes	Yes
Spau_g12293	Complete	-	-	0	0	-	0	-	Yes	Yes
Spau_g12294	Complete	-	-	6.32811	10.015	2470000	0	-	Yes	Yes
Spau_g12295	Complete	-	-	22.8945	21.2143	23000000	1	-	Yes	Yes
Spau_g12296	Complete	-	-	3.42581	2.39904	-	9	-	Yes	Yes
Spau_g12298	Complete	-	-	2.4	2.78206	-	1	SP	Yes	Yes
Spau_g12299	Complete	-	-	30.8869	39.3965	-	0	-	Yes	Yes
Spau_g123	Complete	Representative	ChrXa	10.8439	10.0208	-	0	-	Yes	Yes
Spau_g1230	Complete	Representative	ChrXa	1.10856	0.25298	-	0	-	Yes	Yes
Spau_g12300	Complete	-	-	4.38081	6.73519	-	0	-	Yes	Yes
Spau_g12301	Complete	-	-	0.41653	2.38958	-	0	-	Yes	Yes
Spau_g12302	Complete	-	-	7.67683	7.95046	-	0	-	Yes	Yes
Spau_g12305	Complete	-	-	0	23.0743	-	0	-	Yes	Yes
Spau_g12306	Complete	-	-	18.1709	11.7027	4340000	0	-	Yes	Yes
Spau_g12309	Complete	-	-	0	0	-	1	-	-	Yes
Spau_g1231	Complete	Representative	ChrXa	37.8465	35.5997	2270000	0	-	Yes	Yes
Spau_g12310	Complete	-	-	11.0681	7.23298	-	0	-	Yes	Yes
Spau_g12312	Complete	-	-	2.74898	5.21732	-	0	-	Yes	Yes
Spau_g12313	Complete	-	-	32.9422	38.4088	503000	2	-	Yes	Yes
Spau_g12315	Complete	-	-	0.734844	1.5073	-	0	-	Yes	Yes
Spau_g12316	Complete	-	-	18.9214	21.8286	6690000	0	SP	Yes	Yes
Spau_g12318	Complete	-	-	13.9535	9.78635	-	0	-	Yes	Yes
Spau_g12319	Complete	-	-	7.31609	4.93206	-	0	-	Yes	Yes
Spau_g1232	Complete	Representative	ChrXa	0	0.314638	-	1	-	Yes	Yes
Spau_g12320	Complete	-	-	32.882	33.2508	26800000	0	-	Yes	Yes
Spau_g12321	Complete	-	-	9.32684	12.3175	-	0	-	Yes	Yes
Spau_g12322	Complete	-	-	0	1.64179	-	0	-	Yes	Yes
Spau_g12325	Complete	-	-	1.83901	2.81359	-	0	-	Yes	Yes
Spau_g12327	Complete	-	-	21.7898	36.7226	-	0	-	Yes	Yes
Spau_g12328	Complete	-	-	0	0.589406	-	0	-	Yes	Yes
Spau_g12332	Complete	-	-	3.31627	5.38753	-	0	-	Yes	Yes
Spau_g12333	Complete	-	-	10.7451	11.4482	-	0	-	Yes	Yes
Spau_g12334	Complete	-	-	3.15283	3.2092	-	0	-	Yes	Yes
Spau_g12335	Complete	-	-	10.3753	9.89863	-	0	-	Yes	Yes
Spau_g12337	Complete	-	-	113.32	99.3756	51700000	0	-	Yes	Yes
Spau_g12338	Complete	-	-	25.1853	15.4104	-	0	-	Yes	Yes
Spau_g12339	Complete	-	-	17.6428	10.6566	3600000	0	-	Yes	Yes
Spau_g1234	Complete	Representative	ChrXa	111.907	101.709	23100000	0	-	Yes	Yes
Spau_g12340	Complete	-	-	8.85606	12.0561	-	0	-	Yes	Yes
Spau_g12341	Complete	-	-	10.2407	10.6456	4820000	0	-	Yes	Yes
Spau_g12342	Complete	-	-	15.9817	6.37262	-	0	-	Yes	Yes
Spau_g12346	Complete	-	-	0	0	-	0	-	Yes	Yes
Spau_g12347	Complete	-	-	8.97311	11.3015	-	0	-	Yes	Yes
Spau_g12348	Complete	-	-	2.21712	1.67096	-	0	-	Yes	Yes
Spau_g1235	Complete	Representative	ChrXa	68.7307	56.2527	-	0	-	Yes	Yes
Spau_g12350	Complete	-	-	25.6868	24.4364	1770000	6	-	Yes	Yes
Spau_g12351	Complete	-	-	0	0.228375	-	7	-	Yes	Yes
Spau_g12352	Complete	-	-	4.51108	2.87873	-	0	-	-	Yes
Spau_g12354	Complete	-	-	5.23708	7.46075	-	0	-	Yes	Yes
Spau_g12355	Complete	-	-	0	0	-	0	-	Yes	Yes
Spau_g12356	Complete	-	-	6.65136	4.14081	-	0	-	Yes	Yes
Spau_g12357	Complete	-	-	65.5334	57.2041	9640000	0	-	Yes	Yes
Spau_g12358	Complete	-	-	33.7283	25.5408	-	1	-	Yes	Yes
Spau_g12359	Complete	-	-	5.9233	6.56074	-	0	-	Yes	Yes
Spau_g1236	Complete	Representative	ChrXa	23.4916	14.0036	1220000	0	-	Yes	Yes
Spau_g12361	Complete	-	-	9.43843	10.507	-	0	-	Yes	Yes
Spau_g12362	Complete	-	-	37.4129	30.5458	-	4	-	Yes	Yes
Spau_g12363	Complete	-	-	7.75992	4.55076	-	0	-	Yes	Yes
Spau_g12364	Complete	-	-	409.814	293.569	675000000	0	-	Yes	Yes
Spau_g12365	Complete	-	-	177.408	158.006	19800000	0	-	Yes	Yes
Spau_g12367	Complete	-	-	2.21712	1.47189	-	0	-	Yes	Yes
Spau_g12368	Complete	-	-	10.9328	6.48244	4580000	0	-	Yes	Yes
Spau_g12370	Complete	-	-	3.09517	29.3454	-	1	SP	Yes	Yes
Spau_g12371	Complete	-	-	0	54.5409	458000000	0	-	Yes	Yes
Spau_g12372	Complete	-	-	242.628	695.944	458000000	0	-	Yes	Yes
Spau_g12374	Complete	-	-	371.588	840.072	458000000	0	-	Yes	Yes
Spau_g12375	Complete	-	-	58.9438	484.922	987000000	0	-	Yes	Yes
Spau_g12376	Complete	-	-	63.1447	472.494	987000000	0	-	Yes	Yes
Spau_g12377	Complete	-	-	61.3699	437.188	987000000	0	-	Yes	Yes
Spau_g12378	Complete	-	-	73.6345	423.285	987000000	0	-	Yes	Yes
Spau_g12379	Complete	-	-	3.35482	3.92201	-	0	-	Yes	Yes
Spau_g1238	Complete	Representative	ChrXa	20.3591	12.3041	-	0	-	Yes	Yes
Spau_g12380	Complete	-	-	8.86029	7.64071	-	0	-	Yes	Yes
Spau_g12381	Complete	-	-	24.4559	35.2867	5700000	0	-	Yes	Yes
Spau_g12383	Complete	-	-	96.1658	108.162	38300000	0	SP	Yes	Yes
Spau_g12384	Complete	-	-	4.27189	2.62585	-	0	-	Yes	Yes
Spau_g12385	Complete	-	-	26.8794	34.5298	10900000	0	SP	Yes	Yes
Spau_g12386	Complete	-	-	1.10374	2.34789	-	0	SP	Yes	Yes
Spau_g12387	Complete	-	-	8.64423	6.63813	-	0	-	Yes	Yes
Spau_g12388	Complete	-	-	15.482	14.2029	-	1	-	Yes	Yes
Spau_g1239	Complete	Representative	ChrXa	131.219	121.015	1940000	0	-	Yes	Yes
Spau_g12390	Complete	-	-	0.337474	3.47492	-	0	-	Yes	Yes
Spau_g12391	Complete	-	-	226.92	201.704	99300000	0	-	Yes	Yes
Spau_g12392	Complete	-	-	49.4664	57.0004	2460000	1	-	Yes	Yes
Spau_g12393	Complete	-	-	11.9598	18.3171	-	3	-	Yes	Yes
Spau_g12396	Complete	-	-	0	0	-	0	-	Yes	Yes
Spau_g12397	Complete	-	-	3.48768	7.08536	-	0	-	Yes	Yes
Spau_g12398	Complete	-	-	204.35	127.03	82200000	0	-	Yes	Yes
Spau_g12399	Complete	-	-	4.18881	3.74381	-	0	-	Yes	Yes
Spau_g124	Complete	Representative	ChrXa	0	0	-	0	-	Yes	Yes
Spau_g12400	Complete	-	-	2.60785	4.70833	-	0	-	Yes	Yes
Spau_g12403	Complete	-	-	6.81891	6.6099	-	0	-	Yes	Yes
Spau_g12405	Complete	-	-	0	0	-	0	-	Yes	Yes
Spau_g12406	Complete	-	-	0	1.52452	-	0	-	Yes	Yes
Spau_g12407	Complete	-	-	4.69818	4.45812	-	0	-	Yes	Yes
Spau_g12409	Complete	-	-	27.3981	27.0444	11700000	0	-	Yes	Yes
Spau_g12410	Complete	-	-	0	0	-	0	-	Yes	Yes
Spau_g12411	Complete	-	-	0	0	-	0	-	Yes	Yes
Spau_g12412	Complete	-	-	3.69119	3.59409	-	0	-	Yes	Yes
Spau_g12413	Complete	-	-	2.8609	3.73362	-	0	-	Yes	Yes
Spau_g12414	Complete	-	-	18.9252	14.7194	10400000	0	SP	Yes	Yes
Spau_g12415	Complete	-	-	1.07134	4.58886	-	0	-	Yes	Yes
Spau_g12416	Complete	-	-	67.2526	41.5424	886000	0	-	Yes	Yes
Spau_g12417	Complete	-	-	9.24225	10.2213	12100000	0	-	Yes	Yes
Spau_g12418	Complete	-	-	11.3354	8.22109	-	0	-	Yes	Yes
Spau_g12419	Complete	-	-	10.89	6.2549	-	0	-	Yes	Yes
Spau_g1242	Complete	Representative	ChrXa	13.6038	12.9471	-	0	-	Yes	Yes
Spau_g12420	Complete	-	-	28.0695	27.5211	-	0	-	Yes	Yes
Spau_g12421	Complete	-	-	29.7626	43.1669	1280000	0	-	Yes	Yes
Spau_g12422	Complete	-	-	11.5898	10.3947	-	0	-	Yes	Yes
Spau_g12423	Complete	-	-	22.152	13.1646	-	0	-	-	Yes
Spau_g12424	Complete	-	-	0.196653	2.26439	-	0	-	Yes	Yes
Spau_g12425	Complete	-	-	188.733	170.417	308000000	0	-	Yes	Yes
Spau_g12426	Complete	-	-	2.35255	2.73695	-	0	-	Yes	Yes
Spau_g12428	Complete	-	-	2.24376	3.94894	-	0	-	Yes	Yes
Spau_g1243	Complete	Representative	ChrXa	12.3181	10.1054	-	0	-	Yes	Yes
Spau_g12430	Complete	-	-	26.3822	32.9643	6030000	0	-	Yes	Yes
Spau_g12431	Complete	-	-	45.445	33.0582	-	0	-	Yes	Yes
Spau_g12432	Complete	-	-	6.35868	6.58258	-	0	-	Yes	Yes
Spau_g12435	Complete	-	-	9.61175	15.4141	-	0	-	Yes	Yes
Spau_g12436	Complete	-	-	7.56137	8.10192	3310000	0	-	Yes	Yes
Spau_g12437	Complete	-	-	48.2343	24.4222	17300000	0	-	Yes	Yes
Spau_g12438	Complete	-	-	6.63885	4.53147	-	0	-	Yes	Yes
Spau_g12439	Complete	-	-	4.4112	5.70525	-	0	-	Yes	Yes
Spau_g12440	Complete	-	-	11.6556	9.75279	-	0	-	-	Yes
Spau_g12441	Complete	-	-	0	0	-	0	-	Yes	Yes
Spau_g12443	Complete	-	-	1.80418	5.29502	-	0	-	Yes	Yes
Spau_g12444	Complete	-	-	245.731	259.009	101000000	0	-	Yes	Yes
Spau_g12445	Complete	-	-	38.4418	42.4519	58100000	0	-	Yes	Yes
Spau_g12447	Complete	-	-	25.769	22.3894	22200000	0	-	Yes	Yes
Spau_g12448	Complete	-	-	70.34	55.5415	41800000	0	-	Yes	Yes
Spau_g12449	Complete	-	-	12.7917	9.52501	-	0	-	-	Yes
Spau_g12450	Complete	-	-	25.0439	20.7431	5440000	0	-	Yes	Yes
Spau_g12451	Complete	-	-	1024.46	550.988	10500000	0	-	Yes	Yes
Spau_g12452	Complete	-	-	17.9704	21.6626	2070000	0	-	Yes	Yes
Spau_g12453	Complete	-	-	13.8443	12.9682	-	0	-	Yes	Yes
Spau_g12454	Complete	-	-	30.6044	21.693	-	0	-	Yes	Yes
Spau_g12455	Complete	-	-	6.24979	3.94702	-	0	-	Yes	Yes
Spau_g12456	Complete	-	-	1.35201	4.89283	-	0	-	Yes	Yes
Spau_g12457	Complete	-	-	14.9556	9.80251	-	0	-	Yes	Yes
Spau_g12458	Complete	-	-	29.5003	26.7889	36500000	0	-	Yes	Yes
Spau_g12459	Complete	-	-	10.9599	13.3228	-	0	-	Yes	Yes
Spau_g12460	Complete	-	-	34.3725	21.0808	-	0	-	Yes	Yes
Spau_g12461	Complete	-	-	10.9535	13.4773	-	0	-	Yes	Yes
Spau_g12462	Complete	-	-	29.2253	22.2478	-	0	-	Yes	Yes
Spau_g12464	Complete	-	-	3.1637	5.20001	-	0	-	Yes	Yes
Spau_g12465	Complete	-	-	6.4385	6.7066	-	0	-	Yes	Yes
Spau_g12467	Complete	-	-	3.12518	3.61289	-	1	SP	Yes	Yes
Spau_g12468	Complete	-	-	1.33837	3.89907	-	0	-	Yes	Yes
Spau_g12469	Complete	-	-	116.323	105.643	-	0	-	Yes	Yes
Spau_g1247	Complete	Representative	ChrXa	65.0933	62.4818	80200000	0	-	Yes	Yes
Spau_g12470	Complete	-	-	48.2593	35.7654	4600000	0	-	Yes	Yes
Spau_g12471	Complete	-	-	2.91015	4.34219	-	0	-	Yes	Yes
Spau_g12472	Complete	-	-	0.461612	0.284474	-	0	-	Yes	Yes
Spau_g1248	Complete	Representative	ChrXa	5.37797	3.77857	-	0	-	Yes	Yes
Spau_g12484	Complete	-	-	0	0	-	0	-	Yes	Yes
Spau_g12485	Complete	-	-	13.577	16.6655	-	7	-	Yes	Yes
Spau_g12486	Complete	-	-	2.21712	0.102451	-	0	-	Yes	Yes
Spau_g12488	Complete	-	-	12.4968	11.3124	-	0	-	Yes	Yes
Spau_g12489	Complete	-	-	6.79675	10.2741	-	0	-	Yes	Yes
Spau_g1249	Complete	Representative	ChrXa	152.078	123.639	2750000	0	-	Yes	Yes
Spau_g12490	Complete	-	-	0	33.8881	987000	0	-	Yes	Yes
Spau_g12491	Complete	-	-	0	34.0413	987000	0	-	Yes	Yes
Spau_g12492	Complete	-	-	0	33.7176	987000	0	-	Yes	Yes
Spau_g12493	Complete	-	-	0	1.42706	-	0	-	Yes	Yes
Spau_g12494	Complete	-	-	15.4578	14.6461	638000	0	-	Yes	Yes
Spau_g12495	Complete	-	-	158.17	442.032	121000000	0	-	Yes	Yes
Spau_g12496	Complete	-	-	85.8876	439.486	121000000	0	-	Yes	Yes
Spau_g12497	Complete	-	-	34.4346	36.3012	1420000	0	-	Yes	Yes
Spau_g12498	Complete	-	-	1.19706	1.47717	-	0	-	Yes	Yes
Spau_g125	Complete	Representative	ChrXa	13.2823	8.58033	-	0	-	Yes	Yes
Spau_g1250	Complete	Representative	ChrXa	125.968	84.1236	2310000	0	-	Yes	Yes
Spau_g12501	Complete	-	-	5.18006	10.1636	-	0	SP	Yes	Yes
Spau_g12502	Complete	-	-	11.1085	9.51593	-	0	-	Yes	Yes
Spau_g12503	Complete	-	-	61.7608	77.8494	557000	0	-	Yes	Yes
Spau_g12505	Complete	-	-	30.1512	36.3376	-	0	-	Yes	Yes
Spau_g12506	Complete	-	-	76.1279	85.5339	12800000	1	-	Yes	Yes
Spau_g12507	Complete	-	-	5.44973	6.48203	-	0	-	Yes	Yes
Spau_g12508	Complete	-	-	21.5216	25.781	1990000	0	-	Yes	Yes
Spau_g12509	Complete	-	-	5.646	7.02143	-	0	-	Yes	Yes
Spau_g12512	Complete	-	-	1.09731	0.292694	-	0	-	Yes	Yes
Spau_g12513	Complete	-	-	1.10856	0.786745	-	0	-	Yes	Yes
Spau_g12514	Complete	-	-	19.0513	27.733	-	0	-	Yes	Yes
Spau_g12515	Complete	-	-	26.1913	27.941	31400000	0	-	Yes	Yes
Spau_g12518	Complete	-	-	0	0	-	0	-	Yes	Yes
Spau_g1252	Complete	Representative	ChrXa	2.21712	1.16581	-	4	-	Yes	Yes
Spau_g12520	Complete	-	-	7.26301	8.15811	-	4	-	Yes	Yes
Spau_g12521	Complete	-	-	1.33068	3.05713	-	0	-	Yes	Yes
Spau_g12522	Complete	-	-	0	0.254287	-	0	-	Yes	Yes
Spau_g12523	Complete	-	-	0	0	-	0	-	Yes	Yes
Spau_g12524	Complete	-	-	3.32568	10.0555	-	0	-	Yes	Yes
Spau_g12526	Complete	-	-	26.7306	24.9169	-	0	-	Yes	Yes
Spau_g12528	Complete	-	-	0	0.12362	-	12	-	Yes	Yes
Spau_g1253	Complete	Representative	ChrXa	35.9768	42.8552	-	0	-	-	Yes
Spau_g12530	Complete	-	-	6.21273	9.13536	634000	0	-	Yes	Yes
Spau_g12531	Complete	-	-	0.719463	1.96255	-	0	-	Yes	Yes
Spau_g12532	Complete	-	-	16.2666	16.0672	-	0	-	-	Yes
Spau_g12533	Complete	-	-	7.16823	12.4205	-	0	-	Yes	Yes
Spau_g12534	Complete	-	-	3.55979	6.94092	-	0	-	Yes	Yes
Spau_g12535	Complete	-	-	1.14586	3.56441	-	0	-	Yes	Yes
Spau_g12536	Complete	-	-	4.17728	4.72072	-	0	-	Yes	Yes
Spau_g12539	Complete	-	-	6.29601	6.76467	-	0	-	Yes	Yes
Spau_g1254	Complete	Representative	ChrXa	8.61313	12.4131	-	0	-	Yes	Yes
Spau_g12540	Complete	-	-	26.5591	15.0588	-	0	SP	-	Yes
Spau_g12541	Complete	-	-	2.92543	2.71647	-	0	-	Yes	Yes
Spau_g12542	Complete	-	-	30.8435	32.604	74000000	0	-	Yes	Yes
Spau_g12544	Complete	-	-	2.21712	5.6951	-	0	-	-	Yes
[truncated: 25,176 more rows]
[truncated: 1,447 more columns]

## Sheet: Table S5 EggNOG
TABLE S5 EggNOG annotation for individual proteins encoded in the triploid genome (ComA) of Spirometra (isolate Spiro_Aus1).
Query	Seed_ortholog	evalue	score	Description	Preferred_name	GOs	EC	KEGG_ko	KEGG_Pathway	KEGG_Module	KEGG_Reaction	KEGG_rclass	BRITE	KEGG_TC	CAZy	BiGG_Reaction	PFAMs
Spau_g18140-T1	28583.AMAG_14075T0	7.85e-61	191	Belongs to the small GTPase superfamily. Arf family	-	-	-	ko:K07937	ko04072,ko04144,ko05110,ko05134,map04072,map04144,map05110,map05134	-	-	-	ko00000,ko00001,ko04031,ko04131,ko04147	-	-	-	Arf
Spau_g18141-T1	9612.ENSCAFP00000015323	6.78e-24	96.7	Belongs to the small GTPase superfamily. Arf family	ARF1	GO:0000139,GO:0000166,GO:0000278,GO:0000281,GO:0000287,GO:0000910,GO:0001882,GO:0001883,GO:0002028,GO:0002090,GO:0002376,GO:0002478,GO:0002495,GO:0002504,GO:0002791,GO:0002793,GO:0003674,GO:0003824,GO:0003924,GO:0005488,GO:0005515,GO:0005525,GO:0005575,GO:0005622,GO:0005623,GO:0005737,GO:0005768,GO:0005770,GO:0005794,GO:0005829,GO:0005886,GO:0006629,GO:0006644,GO:0006650,GO:0006661,GO:0006793,GO:…	-	ko:K06883,ko:K07937,ko:K07938	ko04072,ko04144,ko05110,ko05134,map04072,map04144,map05110,map05134	-	-	-	ko00000,ko00001,ko04031,ko04131,ko04147	-	-	-	Arf
Spau_g18142-T1	6211.A0A087W294	4.47e-102	298	GTP binding	-	-	-	ko:K07937,ko:K07939	ko04072,ko04144,ko05110,ko05134,map04072,map04144,map05110,map05134	-	-	-	ko00000,ko00001,ko04031,ko04131,ko04147	-	-	-	Arf
Spau_g18143-T1	6183.Smp_020340.1	0	910	alpha-1,4-glucosidase activity	GAA	GO:0000023,GO:0000272,GO:0000323,GO:0001775,GO:0002026,GO:0002086,GO:0002252,GO:0002263,GO:0002274,GO:0002275,GO:0002283,GO:0002366,GO:0002376,GO:0002443,GO:0002444,GO:0002446,GO:0003007,GO:0003008,GO:0003009,GO:0003011,GO:0003012,GO:0003013,GO:0003015,GO:0003016,GO:0003674,GO:0003824,GO:0004553,GO:0004558,GO:0005488,GO:0005575,GO:0005622,GO:0005623,GO:0005737,GO:0005764,GO:0005765,GO:0005766,GO:…	3.2.1.20,3.2.1.3	ko:K12047,ko:K12316	ko00052,ko00500,ko01100,ko04142,ko04973,map00052,map00500,map01100,map04142,map04973	-	R00028,R00801,R00802,R01790,R01791,R06087,R06088,R06199	RC00028,RC00049,RC00077	ko00000,ko00001,ko01000,ko04147	-	GH31	-	Gal_mutarotas_2,Glyco_hydro_31,NtCtMGAM_N,Trefoil
Spau_g18146-T1	38654.XP_006020898.1	9.08e-143	447	metalloendopeptidase activity	TLL1	GO:0000003,GO:0000578,GO:0000902,GO:0000904,GO:0001501,GO:0001568,GO:0001703,GO:0001704,GO:0001707,GO:0001885,GO:0001944,GO:0002009,GO:0002064,GO:0002165,GO:0002376,GO:0002520,GO:0003002,GO:0003006,GO:0003158,GO:0003674,GO:0003824,GO:0004175,GO:0004222,GO:0004252,GO:0005488,GO:0005518,GO:0005575,GO:0005576,GO:0006355,GO:0006357,GO:0006508,GO:0006807,GO:0006928,GO:0006935,GO:0007154,GO:0007165,GO:…	3.4.24.19,3.4.24.21	ko:K05502,ko:K08076,ko:K09608,ko:K13045,ko:K13046,ko:K13047	-	-	-	-	ko00000,ko01000,ko01002,ko04052	-	-	-	Astacin,CUB,EGF_CA,FXa_inhibition
Spau_g18147-T1	6211.A0A068Y9W0	1.3e-67	231	bone morphogenetic protein	BMP1	GO:0000003,GO:0000578,GO:0000902,GO:0000904,GO:0001501,GO:0001502,GO:0001568,GO:0001703,GO:0001704,GO:0001707,GO:0001885,GO:0001944,GO:0002009,GO:0002064,GO:0002165,GO:0002376,GO:0002520,GO:0003002,GO:0003006,GO:0003158,GO:0003674,GO:0003824,GO:0004175,GO:0004222,GO:0004252,GO:0005488,GO:0005515,GO:0005518,GO:0005575,GO:0005576,GO:0006355,GO:0006357,GO:0006508,GO:0006807,GO:0006928,GO:0006935,GO:…	3.4.24.19,3.4.24.21	ko:K05502,ko:K08076,ko:K09608,ko:K13045,ko:K13046,ko:K13047	-	-	-	-	ko00000,ko01000,ko01002,ko04052	-	-	-	Astacin,CUB,EGF_CA,FXa_inhibition
Spau_g18153-T1	6211.A0A068Y930	2.34e-141	432	CDP-diacylglycerol-glycerol-3-phosphate 3-phosphatidyltransferase activity	PGS1	GO:0003674,GO:0003824,GO:0005488,GO:0005509,GO:0005575,GO:0005622,GO:0005623,GO:0005737,GO:0005739,GO:0005740,GO:0005743,GO:0005783,GO:0006629,GO:0006638,GO:0006639,GO:0006644,GO:0006650,GO:0006655,GO:0006793,GO:0006796,GO:0008150,GO:0008152,GO:0008444,GO:0008610,GO:0008654,GO:0009058,GO:0009987,GO:0012505,GO:0016020,GO:0016740,GO:0016772,GO:0016780,GO:0017169,GO:0019637,GO:0019866,GO:0031090,GO:…	2.7.8.5	ko:K00995,ko:K19948	ko00564,ko01100,map00564,map01100	-	R01801	RC00002,RC00017,RC02795	ko00000,ko00001,ko01000,ko04131	-	-	-	PLDc_2
Spau_g18153-T2	6211.A0A068Y930	4.37e-138	424	CDP-diacylglycerol-glycerol-3-phosphate 3-phosphatidyltransferase activity	PGS1	GO:0003674,GO:0003824,GO:0005488,GO:0005509,GO:0005575,GO:0005622,GO:0005623,GO:0005737,GO:0005739,GO:0005740,GO:0005743,GO:0005783,GO:0006629,GO:0006638,GO:0006639,GO:0006644,GO:0006650,GO:0006655,GO:0006793,GO:0006796,GO:0008150,GO:0008152,GO:0008444,GO:0008610,GO:0008654,GO:0009058,GO:0009987,GO:0012505,GO:0016020,GO:0016740,GO:0016772,GO:0016780,GO:0017169,GO:0019637,GO:0019866,GO:0031090,GO:…	2.7.8.5	ko:K00995,ko:K19948	ko00564,ko01100,map00564,map01100	-	R01801	RC00002,RC00017,RC02795	ko00000,ko00001,ko01000,ko04131	-	-	-	PLDc_2
Spau_g18154-T1	6211.A0A068Y242	4.05e-119	347	collagen binding	-	-	-	-	-	-	-	-	-	-	-	-	Kazal_1,Kazal_2,SPARC_Ca_bdg
Spau_g18154-T2	6211.A0A068Y242	2.26e-119	347	collagen binding	-	-	-	-	-	-	-	-	-	-	-	-	Kazal_1,Kazal_2,SPARC_Ca_bdg
Spau_g18155-T1	6211.A0A068Y6F9	4.32e-146	459	Wnt-activated signaling pathway involved in forebrain neuron fate commitment	AXIN1	GO:0000003,GO:0000122,GO:0000165,GO:0000187,GO:0000209,GO:0000226,GO:0001501,GO:0001503,GO:0001654,GO:0001701,GO:0001704,GO:0001707,GO:0001743,GO:0001756,GO:0001932,GO:0001934,GO:0001957,GO:0002009,GO:0002039,GO:0002062,GO:0002164,GO:0002165,GO:0002168,GO:0003002,GO:0003006,GO:0003007,GO:0003008,GO:0003128,GO:0003139,GO:0003413,GO:0003674,GO:0005096,GO:0005102,GO:0005198,GO:0005488,GO:0005515,GO:…	-	ko:K02157,ko:K04385	ko04310,ko04390,ko04550,ko04934,ko05165,ko05200,ko05210,ko05213,ko05217,ko05224,ko05225,ko05226,map04310,map04390,map04550,map04934,map05165,map05200,map05210,map05213,map05217,map05224,map05225,map05226	-	-	-	ko00000,ko00001,ko01009,ko03036	-	-	-	AXIN1_TNKS_BD,Axin_b-cat_bind,DIX,RGS
Spau_g18156-T1	6211.A0A068Y9K3	1.33e-244	741	ubiquitin-protein transferase activity	UBE3C	GO:0000209,GO:0003674,GO:0003824,GO:0004842,GO:0005488,GO:0005515,GO:0005575,GO:0005622,GO:0005623,GO:0005634,GO:0005737,GO:0006464,GO:0006807,GO:0008150,GO:0008152,GO:0009987,GO:0010564,GO:0010638,GO:0016567,GO:0016740,GO:0019538,GO:0019787,GO:0019899,GO:0031624,GO:0032446,GO:0033043,GO:0033044,GO:0033045,GO:0036211,GO:0040020,GO:0043170,GO:0043226,GO:0043227,GO:0043229,GO:0043231,GO:0043412,GO:…	2.3.2.26	ko:K10589	ko04120,map04120	-	-	-	ko00000,ko00001,ko01000,ko04121	-	-	-	HECT,IQ
Spau_g18157-T1	6211.A0A068YAC6	2.77e-82	253	PQ loop repeat	PQLC1	-	-	-	-	-	-	-	-	-	-	-	PQ-loop
Spau_g18158-T1	6211.A0A068Y375	1.84e-153	441	3'(2'),5'-bisphosphate nucleotidase activity	BPNT1	GO:0000287,GO:0003674,GO:0003824,GO:0004441,GO:0005488,GO:0005575,GO:0005622,GO:0005623,GO:0005737,GO:0005829,GO:0006082,GO:0006139,GO:0006163,GO:0006725,GO:0006753,GO:0006790,GO:0006793,GO:0006796,GO:0006807,GO:0007275,GO:0007399,GO:0008150,GO:0008152,GO:0008252,GO:0008441,GO:0009117,GO:0009150,GO:0009259,GO:0009987,GO:0016311,GO:0016312,GO:0016787,GO:0016788,GO:0016791,GO:0019637,GO:0019693,GO:…	3.1.3.7	ko:K01082	ko00920,ko01100,ko01120,ko01130,map00920,map01100,map01120,map01130	-	R00188,R00508	RC00078	ko00000,ko00001,ko01000,ko03016	-	-	-	Inositol_P
Spau_g18159-T1	6211.A0A068Y7H7	2.25e-255	723	serine threonine-protein kinase PRP4 homolog	PRPF4B	GO:0000375,GO:0000377,GO:0000398,GO:0003674,GO:0003824,GO:0004672,GO:0005575,GO:0005622,GO:0005623,GO:0005634,GO:0005654,GO:0005681,GO:0005694,GO:0006139,GO:0006396,GO:0006397,GO:0006464,GO:0006468,GO:0006725,GO:0006793,GO:0006796,GO:0006807,GO:0008150,GO:0008152,GO:0008380,GO:0009987,GO:0010467,GO:0016070,GO:0016071,GO:0016301,GO:0016310,GO:0016604,GO:0016607,GO:0016740,GO:0016772,GO:0016773,GO:…	2.7.11.1	ko:K08827	-	-	-	-	ko00000,ko01000,ko01001,ko03041	-	-	-	Pkinase
Spau_g18160-T1	6412.HelroP110749	1.64e-224	622	camp-dependent protein kinase catalytic subunit	PRKACB	GO:0000003,GO:0000086,GO:0000166,GO:0000226,GO:0000278,GO:0000287,GO:0000578,GO:0001654,GO:0001669,GO:0001674,GO:0001678,GO:0001704,GO:0001707,GO:0001838,GO:0001841,GO:0001843,GO:0001932,GO:0001934,GO:0002009,GO:0002027,GO:0002165,GO:0002218,GO:0002220,GO:0002223,GO:0002253,GO:0002376,GO:0002429,GO:0002682,GO:0002684,GO:0002757,GO:0002758,GO:0002764,GO:0002768,GO:0003002,GO:0003006,GO:0003008,GO:…	2.7.11.11	ko:K04345	ko01522,ko04010,ko04014,ko04020,ko04024,ko04062,ko04113,ko04114,ko04138,ko04140,ko04211,ko04213,ko04261,ko04270,ko04310,ko04340,ko04341,ko04371,ko04530,ko04540,ko04611,ko04713,ko04714,ko04720,ko04723,ko04724,ko04725,ko04726,ko04727,ko04728,ko04740,ko04742,ko04750,ko04910,ko04911,ko04912,ko04913,ko04914,ko04915,ko04916,ko04918,ko04919,ko04921,ko04922,ko04923,ko04924,ko04925,ko04926,ko04927,ko04934…	M00695	-	-	ko00000,ko00001,ko00002,ko01000,ko01001,ko03019,ko03036	-	-	-	Pkinase
Spau_g18161-T1	6211.A0A068Y2Y6	0	2080	RNA splicing, via transesterification reactions with bulged adenosine as nucleophile	SF3B3	GO:0000375,GO:0000377,GO:0000398,GO:0003674,GO:0003676,GO:0003723,GO:0005488,GO:0005575,GO:0005622,GO:0005623,GO:0005634,GO:0005654,GO:0005681,GO:0005684,GO:0005686,GO:0005689,GO:0005730,GO:0006139,GO:0006396,GO:0006397,GO:0006725,GO:0006807,GO:0008150,GO:0008152,GO:0008380,GO:0009892,GO:0009894,GO:0009895,GO:0009987,GO:0010467,GO:0010605,GO:0016070,GO:0016071,GO:0019222,GO:0030532,GO:0031974,GO:…	-	ko:K12830	ko03040,map03040	M00352	-	-	ko00000,ko00001,ko00002,ko03021,ko03036,ko03041	-	-	-	CPSF_A,MMS1_N
Spau_g18162-T1	6211.A0A068Y2C6	8.24e-70	237	myosin light chain kinase activity	-	-	-	-	-	-	-	-	-	-	-	-	I-set,Spectrin,fn3
Spau_g18163-T1	6211.A0A068Y8Z3	8.87e-178	501	ATP:ADP antiporter activity	SLC25A31	GO:0003674,GO:0005215,GO:0005575,GO:0005622,GO:0005623,GO:0005737,GO:0005739,GO:0005740,GO:0005743,GO:0005929,GO:0006810,GO:0006839,GO:0008150,GO:0016020,GO:0016021,GO:0019866,GO:0022857,GO:0031090,GO:0031224,GO:0031514,GO:0031966,GO:0031967,GO:0031975,GO:0042995,GO:0043226,GO:0043227,GO:0043229,GO:0043231,GO:0044422,GO:0044424,GO:0044425,GO:0044429,GO:0044444,GO:0044446,GO:0044464,GO:0051179,GO:…	-	ko:K05863	ko04020,ko04022,ko04217,ko04218,ko05012,ko05016,ko05166,map04020,map04022,map04217,map04218,map05012,map05016,map05166	-	-	-	ko00000,ko00001,ko02000,ko03029	2.A.29.1	-	-	Mito_carr
Spau_g18165-T1	6211.A0A068Y3B3	1.68e-299	891	syntaxin binding	STXBP5	GO:0000149,GO:0000902,GO:0000904,GO:0001505,GO:0002791,GO:0002792,GO:0002793,GO:0003008,GO:0003674,GO:0005096,GO:0005488,GO:0005515,GO:0005575,GO:0005622,GO:0005623,GO:0005737,GO:0005829,GO:0005886,GO:0005887,GO:0005892,GO:0006810,GO:0006836,GO:0006887,GO:0006892,GO:0006893,GO:0007154,GO:0007163,GO:0007267,GO:0007268,GO:0007269,GO:0007275,GO:0007399,GO:0007409,GO:0007610,GO:0007611,GO:0007613,GO:…	-	ko:K08518	-	-	-	-	ko00000,ko04131	-	-	-	LLGL,Lgl_C,WD40
Spau_g18168-T1	6211.A0A068Y2P8	2.93e-88	295	transcription regulatory region sequence-specific DNA binding	BACH1	GO:0000082,GO:0000083,GO:0000086,GO:0000117,GO:0000122,GO:0000151,GO:0000278,GO:0000302,GO:0000303,GO:0000305,GO:0000976,GO:0000977,GO:0000980,GO:0000981,GO:0000982,GO:0001012,GO:0001067,GO:0001078,GO:0001158,GO:0001205,GO:0001206,GO:0001227,GO:0001228,GO:0001666,GO:0001704,GO:0001706,GO:0001708,GO:0001711,GO:0001714,GO:0003674,GO:0003676,GO:0003677,GO:0003690,GO:0003700,GO:0003705,GO:0005488,GO:…	-	ko:K05638,ko:K09041,ko:K09042,ko:K10500,ko:K10515,ko:K13957	ko04110,ko04141,ko04212,ko05200,ko05202,ko05222,ko05225,ko05418,map04110,map04141,map04212,map05200,map05202,map05222,map05225,map05418	-	-	-	ko00000,ko00001,ko03000,ko03029,ko04121	-	-	-	BTB,bZIP_Maf
Spau_g18169-T1	6211.A0A068Y8F2	0	1108	Structural maintenance of chromosomes	SMC2	GO:0000003,GO:0000012,GO:0000070,GO:0000228,GO:0000278,GO:0000280,GO:0000775,GO:0000785,GO:0000793,GO:0000796,GO:0000803,GO:0000819,GO:0003674,GO:0003676,GO:0003677,GO:0003682,GO:0003697,GO:0003824,GO:0005488,GO:0005515,GO:0005575,GO:0005622,GO:0005623,GO:0005634,GO:0005654,GO:0005694,GO:0005730,GO:0005737,GO:0005829,GO:0006139,GO:0006259,GO:0006281,GO:0006323,GO:0006725,GO:0006807,GO:0006950,GO:…	-	ko:K06674	ko04111,map04111	-	-	-	ko00000,ko00001,ko03036	-	-	-	SMC_N,SMC_hinge
Spau_g18169-T2	6211.A0A068Y8F2	0	1103	Structural maintenance of chromosomes	SMC2	GO:0000003,GO:0000012,GO:0000070,GO:0000228,GO:0000278,GO:0000280,GO:0000775,GO:0000785,GO:0000793,GO:0000796,GO:0000803,GO:0000819,GO:0003674,GO:0003676,GO:0003677,GO:0003682,GO:0003697,GO:0003824,GO:0005488,GO:0005515,GO:0005575,GO:0005622,GO:0005623,GO:0005634,GO:0005654,GO:0005694,GO:0005730,GO:0005737,GO:0005829,GO:0006139,GO:0006259,GO:0006281,GO:0006323,GO:0006725,GO:0006807,GO:0006950,GO:…	-	ko:K06674	ko04111,map04111	-	-	-	ko00000,ko00001,ko03036	-	-	-	SMC_N,SMC_hinge
Spau_g18170-T1	6211.A0A068Y1C1	7.1e-86	281	GPI anchor binding	MPPE1	GO:0003674,GO:0003824,GO:0005488,GO:0005543,GO:0005575,GO:0005622,GO:0005623,GO:0005634,GO:0005654,GO:0005737,GO:0005783,GO:0005793,GO:0005794,GO:0005801,GO:0006464,GO:0006497,GO:0006505,GO:0006506,GO:0006629,GO:0006643,GO:0006644,GO:0006650,GO:0006661,GO:0006664,GO:0006793,GO:0006796,GO:0006807,GO:0006810,GO:0006888,GO:0008081,GO:0008150,GO:0008152,GO:0008289,GO:0008610,GO:0008654,GO:0009058,GO:…	-	-	-	-	-	-	-	-	-	-	Metallophos
Spau_g18171-T1	6211.A0A068Y5K9	6.13e-93	277	threonine-type endopeptidase activity	PSMB5	GO:0000226,GO:0000502,GO:0002376,GO:0003674,GO:0003824,GO:0004175,GO:0005575,GO:0005622,GO:0005623,GO:0005634,GO:0005654,GO:0005737,GO:0005813,GO:0005815,GO:0005829,GO:0005839,GO:0005856,GO:0006464,GO:0006508,GO:0006511,GO:0006807,GO:0006950,GO:0006952,GO:0006955,GO:0006979,GO:0006996,GO:0007010,GO:0007017,GO:0007049,GO:0007098,GO:0007154,GO:0007165,GO:0007166,GO:0008150,GO:0008152,GO:0008233,GO:…	3.4.25.1	ko:K02737,ko:K02740	ko03050,map03050	M00337,M00340	-	-	ko00000,ko00001,ko00002,ko01000,ko01002,ko03051	-	-	-	Proteasome
Spau_g18172-T1	6211.A0A068Y1W1	1.47e-59	183	dynein, light chain	-	-	-	ko:K10418	ko04962,map04962	-	-	-	ko00000,ko00001,ko04812	-	-	-	Dynein_light
Spau_g18173-T1	6211.A0A068Y4V5	1.54e-07	59.3	structural molecule activity	SNTA1	GO:0001508,GO:0002027,GO:0002028,GO:0003008,GO:0003012,GO:0003013,GO:0003015,GO:0003018,GO:0003116,GO:0003117,GO:0003674,GO:0005198,GO:0005215,GO:0005246,GO:0005277,GO:0005326,GO:0005488,GO:0005515,GO:0005575,GO:0005622,GO:0005623,GO:0005737,GO:0005856,GO:0005886,GO:0006810,GO:0006811,GO:0006812,GO:0006836,GO:0006855,GO:0006928,GO:0006936,GO:0006941,GO:0006996,GO:0007010,GO:0007154,GO:0007165,GO:…	-	-	-	-	-	-	-	-	-	-	PDZ,PH
Spau_g18174-T1	6183.Smp_126310.1	1.92e-30	122	structural molecule activity	SNTA1	GO:0001508,GO:0002027,GO:0002028,GO:0003008,GO:0003012,GO:0003013,GO:0003015,GO:0003018,GO:0003116,GO:0003117,GO:0003674,GO:0005198,GO:0005215,GO:0005246,GO:0005277,GO:0005326,GO:0005488,GO:0005515,GO:0005575,GO:0005622,GO:0005623,GO:0005737,GO:0005856,GO:0005886,GO:0006810,GO:0006811,GO:0006812,GO:0006836,GO:0006855,GO:0006928,GO:0006936,GO:0006941,GO:0006996,GO:0007010,GO:0007154,GO:0007165,GO:…	-	-	-	-	-	-	-	-	-	-	PDZ,PH
Spau_g18175-T1	6183.Smp_195110.1	8.9e-16	90.1	K02A2.6-like	-	-	-	-	-	-	-	-	-	-	-	-	RVT_1,gag-asp_proteas,rve,zf-CCHC,zf-H2C2
Spau_g18176-T1	6183.Smp_172270.1	1.36e-31	124	poly(A)-specific ribonuclease activity	CNOT6L	GO:0000003,GO:0000075,GO:0000077,GO:0000175,GO:0000278,GO:0000288,GO:0000289,GO:0000291,GO:0000956,GO:0003006,GO:0003674,GO:0003824,GO:0004518,GO:0004527,GO:0004532,GO:0004535,GO:0004540,GO:0005488,GO:0005515,GO:0005575,GO:0005622,GO:0005623,GO:0005634,GO:0005737,GO:0005829,GO:0006139,GO:0006401,GO:0006402,GO:0006417,GO:0006725,GO:0006807,GO:0006950,GO:0006974,GO:0006977,GO:0007049,GO:0007093,GO:…	3.1.13.4	ko:K12603,ko:K20363	ko03018,map03018	-	-	-	ko00000,ko00001,ko01000,ko03019,ko04131	-	-	-	Exo_endo_phos,LRR_8
Spau_g18177-T1	6211.A0A068Y900	3.28e-31	125	poly(A)-specific ribonuclease activity	CNOT6L	GO:0000003,GO:0000075,GO:0000077,GO:0000175,GO:0000278,GO:0000288,GO:0000289,GO:0000291,GO:0000956,GO:0003006,GO:0003674,GO:0003824,GO:0004518,GO:0004527,GO:0004532,GO:0004535,GO:0004540,GO:0005488,GO:0005515,GO:0005575,GO:0005622,GO:0005623,GO:0005634,GO:0005737,GO:0005829,GO:0006139,GO:0006401,GO:0006402,GO:0006417,GO:0006725,GO:0006807,GO:0006950,GO:0006974,GO:0006977,GO:0007049,GO:0007093,GO:…	3.1.13.4	ko:K12603,ko:K20363	ko03018,map03018	-	-	-	ko00000,ko00001,ko01000,ko03019,ko04131	-	-	-	Exo_endo_phos,LRR_8
Spau_g18178-T1	8081.XP_008410680.1	1.31e-09	64.3	General transcription factor	GTF3C6	GO:0000127,GO:0005575,GO:0005622,GO:0005623,GO:0005634,GO:0005654,GO:0005667,GO:0006139,GO:0006351,GO:0006383,GO:0006399,GO:0006725,GO:0006807,GO:0008150,GO:0008152,GO:0009058,GO:0009059,GO:0009303,GO:0009304,GO:0009987,GO:0010467,GO:0016070,GO:0016072,GO:0016604,GO:0018130,GO:0019438,GO:0031974,GO:0031981,GO:0032774,GO:0032991,GO:0034641,GO:0034645,GO:0034654,GO:0034660,GO:0042791,GO:0042797,GO:…	-	ko:K15203	-	-	-	-	ko00000,ko03021	-	-	-	TFIIIC_sub6
Spau_g18179-T1	6211.A0A068Y3H0	7.01e-56	202	positive regulation of clathrin coat assembly	EPN2	GO:0000003,GO:0000323,GO:0001505,GO:0001701,GO:0001891,GO:0003674,GO:0005488,GO:0005515,GO:0005575,GO:0005622,GO:0005623,GO:0005634,GO:0005737,GO:0005764,GO:0005773,GO:0005776,GO:0005829,GO:0005886,GO:0005905,GO:0006810,GO:0006836,GO:0006897,GO:0006898,GO:0006914,GO:0007154,GO:0007165,GO:0007166,GO:0007219,GO:0007267,GO:0007268,GO:0007269,GO:0007275,GO:0007565,GO:0008134,GO:0008150,GO:0008152,GO:…	-	ko:K12471	ko04144,map04144	-	-	-	ko00000,ko00001,ko04131	-	-	-	ENTH,UIM
Spau_g18180-T1	6211.A0A068Y747	3.06e-218	632	protein depalmitoleylation	NOTUM	GO:0000902,GO:0000904,GO:0003002,GO:0003674,GO:0003824,GO:0004620,GO:0004629,GO:0005575,GO:0005576,GO:0005615,GO:0005622,GO:0005623,GO:0005737,GO:0005783,GO:0005788,GO:0006464,GO:0006505,GO:0006507,GO:0006629,GO:0006643,GO:0006644,GO:0006650,GO:0006664,GO:0006793,GO:0006796,GO:0006807,GO:0006928,GO:0006935,GO:0007275,GO:0007389,GO:0007399,GO:0007409,GO:0007411,GO:0007444,GO:0007447,GO:0007450,GO:…	3.1.1.98	ko:K19882	ko04310,map04310	-	R11202	RC00020,RC00041	ko00000,ko00001,ko01000	-	-	-	PAE
Spau_g18181-T1	6211.A0A068Y8A5	8.08e-109	356	ATP-dependent microtubule motor activity, minus-end-directed	DNAH6	GO:0003341,GO:0003674,GO:0003774,GO:0003777,GO:0003824,GO:0005488,GO:0005515,GO:0005575,GO:0005622,GO:0005623,GO:0005737,GO:0005856,GO:0005858,GO:0005875,GO:0005929,GO:0005930,GO:0006928,GO:0006996,GO:0007017,GO:0007018,GO:0008150,GO:0008569,GO:0009987,GO:0015630,GO:0016043,GO:0016462,GO:0016787,GO:0016817,GO:0016818,GO:0016887,GO:0017111,GO:0022607,GO:0030030,GO:0030031,GO:0030286,GO:0032838,GO:…	-	ko:K10408	ko05016,map05016	-	-	-	ko00000,ko00001,ko04812	-	-	-	AAA_5,AAA_6,AAA_7,AAA_8,AAA_9,DHC_N2,Dynein_heavy,MT
Spau_g18182-T1	6183.Smp_015840.1	1.86e-311	869	nucleic acid binding	-	GO:0000976,GO:0000977,GO:0000978,GO:0000981,GO:0000987,GO:0001012,GO:0001067,GO:0003674,GO:0003676,GO:0003677,GO:0003690,GO:0003700,GO:0005488,GO:0005575,GO:0005622,GO:0005623,GO:0005634,GO:0006355,GO:0006357,GO:0008150,GO:0009889,GO:0010468,GO:0010556,GO:0019219,GO:0019222,GO:0031323,GO:0031326,GO:0043226,GO:0043227,GO:0043229,GO:0043231,GO:0043565,GO:0044212,GO:0044424,GO:0044464,GO:0050789,GO:…	-	ko:K09228,ko:K09229	-	-	-	-	ko00000,ko03000	-	-	-	KRAB,SCAN,zf-AD,zf-C2H2,zf-C2H2_4,zf-C2H2_6,zf-met
Spau_g18183-T1	6183.Smp_022320.2	9.46e-111	325	holocytochrome-c synthase activity	HCCS	GO:0003674,GO:0003824,GO:0004408,GO:0005575,GO:0005622,GO:0005623,GO:0005737,GO:0005739,GO:0005740,GO:0005743,GO:0006464,GO:0006807,GO:0007275,GO:0008150,GO:0008152,GO:0009653,GO:0009887,GO:0009987,GO:0016020,GO:0016043,GO:0016829,GO:0016846,GO:0017003,GO:0017004,GO:0017006,GO:0018063,GO:0019538,GO:0019866,GO:0022607,GO:0031090,GO:0031966,GO:0031967,GO:0031975,GO:0032501,GO:0032502,GO:0034622,GO:…	4.4.1.17	ko:K01764	ko00860,map00860	-	R02480	RC00727,RC02130	ko00000,ko00001,ko01000	-	-	-	Cyto_heme_lyase
Spau_g18184-T1	6211.A0A068Y8J4	2.65e-47	155	protein heterodimerization activity	TAF13	GO:0000428,GO:0003674,GO:0003676,GO:0003677,GO:0003700,GO:0003712,GO:0005488,GO:0005515,GO:0005575,GO:0005622,GO:0005623,GO:0005634,GO:0005654,GO:0005667,GO:0005669,GO:0005730,GO:0006139,GO:0006351,GO:0006352,GO:0006355,GO:0006357,GO:0006366,GO:0006367,GO:0006725,GO:0006807,GO:0008022,GO:0008150,GO:0008152,GO:0009058,GO:0009059,GO:0009301,GO:0009889,GO:0009966,GO:0009987,GO:0010467,GO:0010468,GO:…	-	ko:K03127	ko03022,ko05168,map03022,map05168	-	-	-	ko00000,ko00001,ko03021	-	-	-	TFIID-18kDa
Spau_g18185-T1	6183.Smp_210970.1	7.69e-113	336	negative regulation of non-motile cilium assembly	ICK	GO:0000003,GO:0000165,GO:0000166,GO:0000287,GO:0001650,GO:0001750,GO:0001894,GO:0001895,GO:0001917,GO:0003674,GO:0003712,GO:0003713,GO:0003824,GO:0004672,GO:0004674,GO:0004707,GO:0005488,GO:0005524,GO:0005575,GO:0005622,GO:0005623,GO:0005634,GO:0005730,GO:0005737,GO:0005813,GO:0005815,GO:0005819,GO:0005856,GO:0005929,GO:0005930,GO:0006464,GO:0006468,GO:0006793,GO:0006796,GO:0006807,GO:0006810,GO:…	2.7.11.22	ko:K08828,ko:K08829	-	-	-	-	ko00000,ko01000,ko01001	-	-	-	Pkinase
Spau_g18186-T1	272624.lpg1412	4.72e-07	53.1	Thioredoxin	trxA3	-	-	ko:K03671	ko04621,ko05418,map04621,map05418	-	-	-	ko00000,ko00001,ko03110	-	-	-	Thioredoxin
Spau_g18189-T1	6500.XP_005105880.1	4.8e-115	345	COBW domain-containing protein	CBWD1	-	-	-	-	-	-	-	-	-	-	-	CobW_C,cobW
Spau_g18190-T1	6211.A0A068Y8R5	6.27e-173	508	Catalyzes the conversion of GlcNAc-6-P into GlcNAc-1-P during the synthesis of uridine diphosphate UDP-GlcNAc, a sugar nucleotide critical to multiple glycosylation pathways including protein N- and O-glycosylation	PGM3	GO:0000003,GO:0001704,GO:0001707,GO:0002376,GO:0002520,GO:0003674,GO:0003824,GO:0004610,GO:0004614,GO:0005575,GO:0005622,GO:0005623,GO:0005737,GO:0005829,GO:0006040,GO:0006041,GO:0006047,GO:0006048,GO:0006139,GO:0006464,GO:0006486,GO:0006487,GO:0006493,GO:0006725,GO:0006793,GO:0006796,GO:0006807,GO:0007275,GO:0007276,GO:0007283,GO:0007369,GO:0007498,GO:0008150,GO:0008152,GO:0009058,GO:0009059,GO:…	5.4.2.3	ko:K01836	ko00520,ko01100,ko01130,map00520,map01100,map01130	-	R08193	RC00408	ko00000,ko00001,ko01000	-	-	-	PGM_PMM_I,PGM_PMM_III,PGM_PMM_IV
Spau_g18191-T1	6211.A0A068Y1T0	2.36e-112	335	phosphodiesterase	PDE7B	GO:0003674,GO:0003824,GO:0004112,GO:0004114,GO:0004115,GO:0005575,GO:0005622,GO:0005623,GO:0005737,GO:0005829,GO:0007154,GO:0007165,GO:0007186,GO:0007267,GO:0007268,GO:0008081,GO:0008150,GO:0009987,GO:0016787,GO:0016788,GO:0019932,GO:0019933,GO:0019935,GO:0023052,GO:0035556,GO:0042578,GO:0044424,GO:0044444,GO:0044464,GO:0050789,GO:0050794,GO:0050896,GO:0051716,GO:0065007,GO:0098916,GO:0099536,GO:…	3.1.4.53	ko:K13293,ko:K18436	ko00230,ko04024,ko05032,map00230,map04024,map05032	-	R00191	RC00296	ko00000,ko00001,ko01000	-	-	-	PDEase_I
Spau_g18192-T1	6211.A0A068Y3J9	5.53e-06	58.5	mitotic cytokinesis	-	-	-	ko:K14786	-	-	-	-	ko00000,ko03009	-	-	-	-
Spau_g18193-T1	6211.A0A068Y3J9	8.39e-28	118	mitotic cytokinesis	-	-	-	ko:K14786	-	-	-	-	ko00000,ko03009	-	-	-	-
Spau_g18194-T1	6211.A0A068Y3J9	4.11e-61	211	mitotic cytokinesis	-	-	-	ko:K14786	-	-	-	-	ko00000,ko03009	-	-	-	-
Spau_g18195-T1	6211.A0A068Y778	1.46e-167	510	endonucleolytic cleavage in ITS1 to separate SSU-rRNA from 5.8S rRNA and LSU-rRNA from tricistronic rRNA transcript (SSU-rRNA, 5.8S rRNA, LSU-rRNA)	KRI1	GO:0000447,GO:0000460,GO:0000462,GO:0000466,GO:0000469,GO:0000478,GO:0000479,GO:0002376,GO:0002520,GO:0005575,GO:0005622,GO:0005623,GO:0005634,GO:0005730,GO:0006139,GO:0006364,GO:0006396,GO:0006725,GO:0006807,GO:0007275,GO:0008150,GO:0008152,GO:0009987,GO:0010467,GO:0016070,GO:0016072,GO:0022613,GO:0030097,GO:0030490,GO:0030684,GO:0030686,GO:0031974,GO:0031981,GO:0032501,GO:0032502,GO:0032991,GO:…	-	ko:K14786	-	-	-	-	ko00000,ko03009	-	-	-	Kri1,Kri1_C
Spau_g18196-T1	6211.A0A068YA68	2.81e-119	371	store-operated calcium channel activity	-	-	-	-	-	-	-	-	-	-	-	-	Ank,Ion_trans,TRP_2
Spau_g18198-T1	6211.A0A068YA59	7.52e-62	209	3'-nucleotidase activity	IMPAD1	GO:0001501,GO:0001503,GO:0001958,GO:0002062,GO:0002063,GO:0003674,GO:0003824,GO:0004441,GO:0005575,GO:0005622,GO:0005623,GO:0005634,GO:0005654,GO:0005737,GO:0005794,GO:0005796,GO:0005829,GO:0006022,GO:0006029,GO:0006082,GO:0006139,GO:0006163,GO:0006629,GO:0006644,GO:0006650,GO:0006661,GO:0006725,GO:0006753,GO:0006790,GO:0006793,GO:0006796,GO:0006807,GO:0007154,GO:0007165,GO:0007275,GO:0008150,GO:…	3.1.3.25,3.1.3.7	ko:K15759	ko00562,ko00920,ko01100,ko01120,ko04070,map00562,map00920,map01100,map01120,map04070	M00131	R00188,R00508,R01185,R01186,R01187	RC00078	ko00000,ko00001,ko00002,ko01000	-	-	-	Inositol_P
Spau_g18198-T2	6211.A0A068YA59	3.81e-69	229	3'-nucleotidase activity	IMPAD1	GO:0001501,GO:0001503,GO:0001958,GO:0002062,GO:0002063,GO:0003674,GO:0003824,GO:0004441,GO:0005575,GO:0005622,GO:0005623,GO:0005634,GO:0005654,GO:0005737,GO:0005794,GO:0005796,GO:0005829,GO:0006022,GO:0006029,GO:0006082,GO:0006139,GO:0006163,GO:0006629,GO:0006644,GO:0006650,GO:0006661,GO:0006725,GO:0006753,GO:0006790,GO:0006793,GO:0006796,GO:0006807,GO:0007154,GO:0007165,GO:0007275,GO:0008150,GO:…	3.1.3.25,3.1.3.7	ko:K15759	ko00562,ko00920,ko01100,ko01120,ko04070,map00562,map00920,map01100,map01120,map04070	M00131	R00188,R00508,R01185,R01186,R01187	RC00078	ko00000,ko00001,ko00002,ko01000	-	-	-	Inositol_P
Spau_g18200-T1	6211.A0A068Y372	0	1146	protein complex 1 gamma 1 subunit	AP1G1	GO:0000139,GO:0000226,GO:0000323,GO:0001654,GO:0001910,GO:0001912,GO:0002376,GO:0002478,GO:0002495,GO:0002504,GO:0002682,GO:0002684,GO:0002694,GO:0002696,GO:0002697,GO:0002699,GO:0002703,GO:0002705,GO:0002706,GO:0002708,GO:0002715,GO:0002717,GO:0002790,GO:0003674,GO:0005215,GO:0005488,GO:0005515,GO:0005518,GO:0005575,GO:0005622,GO:0005623,GO:0005737,GO:0005764,GO:0005765,GO:0005768,GO:0005773,GO:…	-	ko:K12391,ko:K12400	ko04142,map04142	-	-	-	ko00000,ko00001,ko04131	-	-	-	Adaptin_N,Alpha_adaptinC2
Spau_g18201-T1	6211.A0A068Y7H3	6.8e-23	99	synaptic vesicle membrane organization	SYNGR2	GO:0000323,GO:0001505,GO:0001775,GO:0002252,GO:0002263,GO:0002274,GO:0002275,GO:0002283,GO:0002366,GO:0002376,GO:0002443,GO:0002444,GO:0002446,GO:0003674,GO:0005488,GO:0005515,GO:0005575,GO:0005622,GO:0005623,GO:0005737,GO:0005764,GO:0005765,GO:0005766,GO:0005773,GO:0005774,GO:0005811,GO:0005886,GO:0006605,GO:0006810,GO:0006836,GO:0006886,GO:0006887,GO:0006955,GO:0007154,GO:0007267,GO:0007268,GO:…	1.8.3.2,3.5.1.9	ko:K01432,ko:K04403,ko:K17783	ko00380,ko00630,ko01100,ko04010,ko04064,ko04380,ko04620,ko04621,ko04668,ko05140,ko05145,ko05168,ko05169,map00380,map00630,map01100,map04010,map04064,map04380,map04620,map04621,map04668,map05140,map05145,map05168,map05169	M00038,M00686	R00988,R01959,R04911	RC00263,RC00323	ko00000,ko00001,ko00002,ko01000,ko03029	-	-	-	MARVEL
Spau_g18202-T1	6211.A0A068Y652	2.52e-48	167	glycine rich nucleic binding domain	GPANK1	GO:0003674,GO:0003676,GO:0003723,GO:0005488,GO:0097159,GO:1901363	-	-	-	-	-	-	-	-	-	-	Ank_2,Ank_4,G-patch
Spau_g18203-T1	6211.A0A068Y2F5	1.38e-45	177	transcription corepressor activity	-	-	-	-	-	-	-	-	-	-	-	-	ELM2
Spau_g18205-T1	6183.Smp_092880.2	2.37e-98	316	midbrain-hindbrain boundary initiation	SSBP2	GO:0000976,GO:0000977,GO:0000978,GO:0000981,GO:0000982,GO:0000987,GO:0001012,GO:0001067,GO:0001077,GO:0001228,GO:0002244,GO:0002376,GO:0002520,GO:0003002,GO:0003674,GO:0003676,GO:0003677,GO:0003690,GO:0003697,GO:0003700,GO:0005488,GO:0005575,GO:0005622,GO:0005623,GO:0005634,GO:0005737,GO:0006139,GO:0006351,GO:0006355,GO:0006357,GO:0006366,GO:0006725,GO:0006807,GO:0007275,GO:0007389,GO:0007399,GO:…	-	-	-	-	-	-	-	-	-	-	SSDP
Spau_g18206-T1	6211.A0A068Y1L4	2.63e-210	595	Belongs to the Glu Leu Phe Val dehydrogenases family	Gdh	GO:0003674,GO:0003824,GO:0004352,GO:0004353,GO:0005488,GO:0005515,GO:0005575,GO:0005622,GO:0005623,GO:0005737,GO:0005739,GO:0005759,GO:0006082,GO:0006103,GO:0006106,GO:0006116,GO:0006139,GO:0006520,GO:0006536,GO:0006538,GO:0006725,GO:0006732,GO:0006733,GO:0006734,GO:0006753,GO:0006793,GO:0006796,GO:0006807,GO:0008150,GO:0008152,GO:0009056,GO:0009063,GO:0009064,GO:0009065,GO:0009117,GO:0009987,GO:…	1.4.1.3	ko:K00261	ko00220,ko00250,ko00471,ko00910,ko01100,ko01200,ko04217,ko04964,map00220,map00250,map00471,map00910,map01100,map01200,map04217,map04964	M00740	R00243,R00248	RC00006,RC02799	ko00000,ko00001,ko00002,ko01000,ko04147	-	-	-	ELFV_dehydrog,ELFV_dehydrog_N
Spau_g18207-T1	6211.A0A068Y1L4	1.31e-210	596	Belongs to the Glu Leu Phe Val dehydrogenases family	Gdh	GO:0003674,GO:0003824,GO:0004352,GO:0004353,GO:0005488,GO:0005515,GO:0005575,GO:0005622,GO:0005623,GO:0005737,GO:0005739,GO:0005759,GO:0006082,GO:0006103,GO:0006106,GO:0006116,GO:0006139,GO:0006520,GO:0006536,GO:0006538,GO:0006725,GO:0006732,GO:0006733,GO:0006734,GO:0006753,GO:0006793,GO:0006796,GO:0006807,GO:0008150,GO:0008152,GO:0009056,GO:0009063,GO:0009064,GO:0009065,GO:0009117,GO:0009987,GO:…	1.4.1.3	ko:K00261	ko00220,ko00250,ko00471,ko00910,ko01100,ko01200,ko04217,ko04964,map00220,map00250,map00471,map00910,map01100,map01200,map04217,map04964	M00740	R00243,R00248	RC00006,RC02799	ko00000,ko00001,ko00002,ko01000,ko04147	-	-	-	ELFV_dehydrog,ELFV_dehydrog_N
Spau_g18208-T1	6211.A0A068Y269	0	2136	DNA-directed 5'-3' RNA polymerase activity	POLR2B	GO:0000375,GO:0000377,GO:0000398,GO:0000428,GO:0003674,GO:0003676,GO:0003677,GO:0003682,GO:0003824,GO:0003899,GO:0005488,GO:0005575,GO:0005622,GO:0005623,GO:0005634,GO:0005654,GO:0005665,GO:0006139,GO:0006259,GO:0006281,GO:0006283,GO:0006289,GO:0006351,GO:0006352,GO:0006354,GO:0006366,GO:0006367,GO:0006368,GO:0006370,GO:0006396,GO:0006397,GO:0006725,GO:0006807,GO:0006950,GO:0006974,GO:0007154,GO:…	2.7.7.6	ko:K03010	ko00230,ko00240,ko01100,ko03020,ko05016,ko05169,map00230,map00240,map01100,map03020,map05016,map05169	M00180	R00435,R00441,R00442,R00443	RC02795	br01611,ko00000,ko00001,ko00002,ko01000,ko03021,ko03400	-	-	-	RNA_pol_Rpb2_1,RNA_pol_Rpb2_2,RNA_pol_Rpb2_3,RNA_pol_Rpb2_4,RNA_pol_Rpb2_5,RNA_pol_Rpb2_6,RNA_pol_Rpb2_7
Spau_g18209-T1	6211.A0A068Y8U2	2.22e-39	148	zinc ion binding	ZSWIM6	GO:0000902,GO:0005575,GO:0005623,GO:0007275,GO:0007399,GO:0008150,GO:0009653,GO:0009987,GO:0016043,GO:0022008,GO:0030030,GO:0030154,GO:0030182,GO:0030334,GO:0031175,GO:0032420,GO:0032421,GO:0032501,GO:0032502,GO:0032879,GO:0032989,GO:0032990,GO:0040012,GO:0042995,GO:0043005,GO:0043226,GO:0044422,GO:0044464,GO:0045595,GO:0048468,GO:0048666,GO:0048699,GO:0048731,GO:0048812,GO:0048856,GO:0048858,GO:…	-	-	-	-	-	-	-	-	-	-	-
Spau_g18211-T1	6211.A0A068Y8U2	2.72e-88	317	zinc ion binding	ZSWIM6	GO:0000902,GO:0005575,GO:0005623,GO:0007275,GO:0007399,GO:0008150,GO:0009653,GO:0009987,GO:0016043,GO:0022008,GO:0030030,GO:0030154,GO:0030182,GO:0030334,GO:0031175,GO:0032420,GO:0032421,GO:0032501,GO:0032502,GO:0032879,GO:0032989,GO:0032990,GO:0040012,GO:0042995,GO:0043005,GO:0043226,GO:0044422,GO:0044464,GO:0045595,GO:0048468,GO:0048666,GO:0048699,GO:0048731,GO:0048812,GO:0048856,GO:0048858,GO:…	-	-	-	-	-	-	-	-	-	-	-
Spau_g18212-T1	6211.A0A068Y965	0	1271	extracellularly glutamate-gated ion channel activity	-	-	-	ko:K05313	-	-	-	-	ko00000,ko04040	1.A.10.1.14,1.A.10.1.15,1.A.10.1.16,1.A.10.1.17	-	-	ANF_receptor,Lig_chan,Lig_chan-Glu_bd
Spau_g18213-T1	13249.RPRC002862-PA	6.69e-23	112	Domain present in VPS-27, Hrs and STAM	TOM1L2	GO:0000323,GO:0001775,GO:0002252,GO:0002263,GO:0002274,GO:0002275,GO:0002283,GO:0002366,GO:0002376,GO:0002443,GO:0002444,GO:0002446,GO:0003674,GO:0005488,GO:0005515,GO:0005575,GO:0005622,GO:0005623,GO:0005737,GO:0005764,GO:0005765,GO:0005766,GO:0005768,GO:0005769,GO:0005773,GO:0005774,GO:0005829,GO:0005886,GO:0006810,GO:0006887,GO:0006897,GO:0006955,GO:0007088,GO:0007154,GO:0007165,GO:0007346,GO:…	-	-	-	-	-	-	-	-	-	-	GAT,VHS
Spau_g18214-T1	32507.XP_006797951.1	3.39e-18	97.1	Target of	tom1	-	-	-	-	-	-	-	-	-	-	-	GAT,VHS
Spau_g18215-T1	7994.ENSAMXP00000008293	2.64e-13	81.6	Target of myb1-like 2 (chicken)	TOM1L2	GO:0003674,GO:0005488,GO:0005515,GO:0007088,GO:0007154,GO:0007165,GO:0007346,GO:0008150,GO:0009987,GO:0010564,GO:0010639,GO:0010948,GO:0019899,GO:0019900,GO:0019901,GO:0023052,GO:0030276,GO:0033043,GO:0045786,GO:0045839,GO:0045930,GO:0048519,GO:0048523,GO:0050789,GO:0050794,GO:0050896,GO:0051128,GO:0051129,GO:0051716,GO:0051726,GO:0051783,GO:0051784,GO:0065007	-	-	-	-	-	-	-	-	-	-	GAT,VHS
Spau_g18218-T1	6211.A0A068Y8Z9	1.06e-156	451	serine threonine kinase receptor associated protein	STRAP	GO:0000122,GO:0000375,GO:0000377,GO:0000387,GO:0000398,GO:0001894,GO:0001932,GO:0001933,GO:0002009,GO:0002165,GO:0003008,GO:0003674,GO:0005102,GO:0005488,GO:0005515,GO:0005575,GO:0005622,GO:0005623,GO:0005634,GO:0005654,GO:0005737,GO:0005829,GO:0006139,GO:0006355,GO:0006357,GO:0006396,GO:0006397,GO:0006725,GO:0006807,GO:0007275,GO:0007444,GO:0007472,GO:0007476,GO:0007552,GO:0007560,GO:0007586,GO:…	-	ko:K13137	ko03013,map03013	M00426	-	-	ko00000,ko00001,ko00002,ko03041	-	-	-	WD40
Spau_g18221-T1	6211.A0A068Y5A8	1.26e-213	615	Synaptic vesicle 2-related protein	SVOPL	GO:0005575,GO:0016020,GO:0016021,GO:0031224,GO:0044425	-	-	-	-	-	-	-	-	-	-	MFS_1,Sugar_tr
Spau_g18222-T1	6211.A0A068Y7D2	3.25e-110	364	dynein heavy chain binding	-	-	-	-	-	-	-	-	-	-	-	-	WD40
Spau_g18223-T1	6211.A0A068Y3P6	3.75e-204	614	epithelial splicing regulatory protein	ESRP2	GO:0000375,GO:0000377,GO:0000380,GO:0000398,GO:0001763,GO:0002009,GO:0003674,GO:0003676,GO:0003723,GO:0003729,GO:0005488,GO:0005575,GO:0005622,GO:0005623,GO:0005634,GO:0005654,GO:0006139,GO:0006396,GO:0006397,GO:0006725,GO:0006807,GO:0007154,GO:0007165,GO:0007166,GO:0007167,GO:0007169,GO:0007173,GO:0007275,GO:0007431,GO:0007435,GO:0008150,GO:0008152,GO:0008284,GO:0008380,GO:0008543,GO:0009653,GO:…	-	ko:K14947	-	-	-	-	ko00000,ko03041	-	-	-	RRM_1
Spau_g18224-T1	31033.ENSTRUP00000009487	3.69e-12	79.7	demethylase 1B	KDM1B	GO:0000003,GO:0000166,GO:0000785,GO:0000786,GO:0003674,GO:0003824,GO:0005488,GO:0005515,GO:0005575,GO:0005622,GO:0005623,GO:0005634,GO:0005654,GO:0005694,GO:0006139,GO:0006259,GO:0006304,GO:0006305,GO:0006306,GO:0006325,GO:0006349,GO:0006464,GO:0006482,GO:0006508,GO:0006725,GO:0006807,GO:0006996,GO:0007276,GO:0008150,GO:0008152,GO:0008214,GO:0008270,GO:0009987,GO:0010468,GO:0016043,GO:0016491,GO:…	-	ko:K19413	-	-	-	-	ko00000,ko01000,ko03036	-	-	-	Amino_oxidase,SWIRM,zf-CW
Spau_g18225-T1	6211.A0A068Y336	1.38e-94	300	Tumor susceptibility	TSG101	GO:0000813,GO:0001558,GO:0001932,GO:0001933,GO:0003674,GO:0003676,GO:0003677,GO:0003712,GO:0003713,GO:0003714,GO:0005488,GO:0005515,GO:0005575,GO:0005576,GO:0005615,GO:0005622,GO:0005623,GO:0005634,GO:0005730,GO:0005737,GO:0005768,GO:0005769,GO:0005770,GO:0005771,GO:0005829,GO:0005886,GO:0006355,GO:0006464,GO:0006469,GO:0006508,GO:0006511,GO:0006513,GO:0006807,GO:0006810,GO:0006858,GO:0006887,GO:…	-	ko:K12183	ko04144,map04144	M00409	-	-	ko00000,ko00001,ko00002,ko04131,ko04147	-	-	-	UEV,Vps23_core
Spau_g18225-T2	6211.A0A068Y336	1.69e-95	302	Tumor susceptibility	TSG101	GO:0000813,GO:0001558,GO:0001932,GO:0001933,GO:0003674,GO:0003676,GO:0003677,GO:0003712,GO:0003713,GO:0003714,GO:0005488,GO:0005515,GO:0005575,GO:0005576,GO:0005615,GO:0005622,GO:0005623,GO:0005634,GO:0005730,GO:0005737,GO:0005768,GO:0005769,GO:0005770,GO:0005771,GO:0005829,GO:0005886,GO:0006355,GO:0006464,GO:0006469,GO:0006508,GO:0006511,GO:0006513,GO:0006807,GO:0006810,GO:0006858,GO:0006887,GO:…	-	ko:K12183	ko04144,map04144	M00409	-	-	ko00000,ko00001,ko00002,ko04131,ko04147	-	-	-	UEV,Vps23_core
Spau_g18226-T1	6211.A0A068YAC2	1.33e-34	142	transcription, DNA-templated	ATF7IP	GO:0000122,GO:0003674,GO:0003712,GO:0003714,GO:0003824,GO:0005575,GO:0005622,GO:0005623,GO:0005634,GO:0005654,GO:0005667,GO:0005694,GO:0005737,GO:0005829,GO:0006139,GO:0006259,GO:0006304,GO:0006305,GO:0006306,GO:0006355,GO:0006357,GO:0006725,GO:0006807,GO:0008150,GO:0008152,GO:0009889,GO:0009890,GO:0009891,GO:0009892,GO:0009893,GO:0009987,GO:0010468,GO:0010556,GO:0010557,GO:0010558,GO:0010604,GO:…	-	-	-	-	-	-	-	-	-	-	ATF7IP_BD,fn3_4
Spau_g18227-T1	6183.Smp_031270.1	2.81e-47	161	DoxX-like family	TMEM35	-	-	-	-	-	-	-	-	-	-	-	DoxX_2
Spau_g18229-T1	7370.XP_005177108.1	1.7e-69	228	Transferase activity, transferring glycosyl groups. It is involved in the biological process described with carbohydrate metabolic process	-	GO:0003674,GO:0003824,GO:0005575,GO:0005622,GO:0005623,GO:0005737,GO:0005794,GO:0006040,GO:0006044,GO:0006464,GO:0006486,GO:0006629,GO:0006643,GO:0006664,GO:0006665,GO:0006687,GO:0006688,GO:0006807,GO:0007528,GO:0007610,GO:0007626,GO:0008150,GO:0008152,GO:0008194,GO:0008344,GO:0008376,GO:0008593,GO:0008610,GO:0009058,GO:0009059,GO:0009100,GO:0009101,GO:0009247,GO:0009636,GO:0009966,GO:0009967,GO:…	2.4.1.22,2.4.1.274,2.4.1.38,2.4.1.90	ko:K07553,ko:K07966,ko:K07967,ko:K07968	ko00052,ko00510,ko00513,ko00514,ko00515,ko00533,ko00600,ko00601,ko01100,map00052,map00510,map00513,map00514,map00515,map00533,map00600,map00601,map01100	M00066,M00071,M00075	R00503,R03354,R05977,R05989,R06033,R06276,R07617,R09299	RC00005,RC00049,RC02748	ko00000,ko00001,ko00002,ko01000,ko01003,ko04131,ko04147	-	GT7	-	Glyco_transf_7C,Glyco_transf_7N
Spau_g18230-T1	6211.A0A068Y8L2	1.52e-99	310	Belongs to the aldehyde dehydrogenase family	-	-	1.2.1.3	ko:K00128	ko00010,ko00053,ko00071,ko00280,ko00310,ko00330,ko00340,ko00380,ko00410,ko00561,ko00620,ko00625,ko00903,ko00981,ko01100,ko01110,ko01120,ko01130,map00010,map00053,map00071,map00280,map00310,map00330,map00340,map00380,map00410,map00561,map00620,map00625,map00903,map00981,map01100,map01110,map01120,map01130	M00135	R00264,R00631,R00710,R00904,R01752,R01986,R02549,R02678,R02940,R02957,R03283,R03869,R04065,R04506,R04903,R05050,R05237,R05238,R05286,R06366,R08146	RC00047,RC00071,RC00080,RC00186,RC00218,RC00242,RC00816,RC01500	ko00000,ko00001,ko00002,ko01000	-	-	-	Aldedh
Spau_g18230-T2	6211.A0A068Y8L2	1.22e-151	446	Belongs to the aldehyde dehydrogenase family	-	-	1.2.1.3	ko:K00128	ko00010,ko00053,ko00071,ko00280,ko00310,ko00330,ko00340,ko00380,ko00410,ko00561,ko00620,ko00625,ko00903,ko00981,ko01100,ko01110,ko01120,ko01130,map00010,map00053,map00071,map00280,map00310,map00330,map00340,map00380,map00410,map00561,map00620,map00625,map00903,map00981,map01100,map01110,map01120,map01130	M00135	R00264,R00631,R00710,R00904,R01752,R01986,R02549,R02678,R02940,R02957,R03283,R03869,R04065,R04506,R04903,R05050,R05237,R05238,R05286,R06366,R08146	RC00047,RC00071,RC00080,RC00186,RC00218,RC00242,RC00816,RC01500	ko00000,ko00001,ko00002,ko01000	-	-	-	Aldedh
Spau_g18230-T3	6211.A0A068Y8L2	1.01e-160	470	Belongs to the aldehyde dehydrogenase family	-	-	1.2.1.3	ko:K00128	ko00010,ko00053,ko00071,ko00280,ko00310,ko00330,ko00340,ko00380,ko00410,ko00561,ko00620,ko00625,ko00903,ko00981,ko01100,ko01110,ko01120,ko01130,map00010,map00053,map00071,map00280,map00310,map00330,map00340,map00380,map00410,map00561,map00620,map00625,map00903,map00981,map01100,map01110,map01120,map01130	M00135	R00264,R00631,R00710,R00904,R01752,R01986,R02549,R02678,R02940,R02957,R03283,R03869,R04065,R04506,R04903,R05050,R05237,R05238,R05286,R06366,R08146	RC00047,RC00071,RC00080,RC00186,RC00218,RC00242,RC00816,RC01500	ko00000,ko00001,ko00002,ko01000	-	-	-	Aldedh
Spau_g18230-T4	6211.A0A068Y8L2	1.37e-142	421	Belongs to the aldehyde dehydrogenase family	-	-	1.2.1.3	ko:K00128	ko00010,ko00053,ko00071,ko00280,ko00310,ko00330,ko00340,ko00380,ko00410,ko00561,ko00620,ko00625,ko00903,ko00981,ko01100,ko01110,ko01120,ko01130,map00010,map00053,map00071,map00280,map00310,map00330,map00340,map00380,map00410,map00561,map00620,map00625,map00903,map00981,map01100,map01110,map01120,map01130	M00135	R00264,R00631,R00710,R00904,R01752,R01986,R02549,R02678,R02940,R02957,R03283,R03869,R04065,R04506,R04903,R05050,R05237,R05238,R05286,R06366,R08146	RC00047,RC00071,RC00080,RC00186,RC00218,RC00242,RC00816,RC01500	ko00000,ko00001,ko00002,ko01000	-	-	-	Aldedh
Spau_g18231-T1	6211.A0A068Y8B0	2.51e-51	162	endonucleolytic cleavage to generate mature 3'-end of SSU-rRNA from (SSU-rRNA, 5.8S rRNA, LSU-rRNA)	RPS21	GO:0000184,GO:0000447,GO:0000460,GO:0000461,GO:0000462,GO:0000466,GO:0000469,GO:0000478,GO:0000479,GO:0000956,GO:0002181,GO:0002376,GO:0002520,GO:0003674,GO:0003735,GO:0005198,GO:0005488,GO:0005515,GO:0005575,GO:0005622,GO:0005623,GO:0005634,GO:0005654,GO:0005737,GO:0005783,GO:0005789,GO:0005791,GO:0005829,GO:0005840,GO:0005844,GO:0006139,GO:0006364,GO:0006396,GO:0006401,GO:0006402,GO:0006412,GO:…	-	ko:K02971	ko03010,map03010	M00177	-	-	br01610,ko00000,ko00001,ko00002,ko03011	-	-	-	Ribosomal_S21e
Spau_g18232-T1	6211.A0A068Y231	2.27e-87	266	queuosine biosynthetic process	TXNDC9	GO:0000226,GO:0005575,GO:0005622,GO:0005623,GO:0005634,GO:0005737,GO:0005813,GO:0005815,GO:0005829,GO:0005856,GO:0006139,GO:0006725,GO:0006807,GO:0006996,GO:0007010,GO:0007017,GO:0008150,GO:0008152,GO:0008616,GO:0009058,GO:0009116,GO:0009119,GO:0009163,GO:0009987,GO:0015630,GO:0016043,GO:0018130,GO:0019438,GO:0030496,GO:0034404,GO:0034641,GO:0034654,GO:0042455,GO:0043226,GO:0043227,GO:0043228,GO:…	-	-	-	-	-	-	-	-	-	-	Phosducin,Thioredoxin
Spau_g18233-T1	885580.XP_010629825.1	0.000139	51.6	Leucine-rich repeat - CC (cysteine-containing) subfamily	FBXL7	GO:0000086,GO:0000151,GO:0000209,GO:0000278,GO:0003002,GO:0003674,GO:0003824,GO:0004842,GO:0005575,GO:0005622,GO:0005623,GO:0005634,GO:0005737,GO:0005813,GO:0005815,GO:0005829,GO:0005856,GO:0005911,GO:0006464,GO:0006508,GO:0006511,GO:0006807,GO:0007049,GO:0007275,GO:0007346,GO:0007389,GO:0007444,GO:0007447,GO:0007449,GO:0008150,GO:0008152,GO:0008283,GO:0009056,GO:0009057,GO:0009888,GO:0009954,GO:…	-	ko:K10273	-	-	-	-	ko00000,ko04121	-	-	-	F-box-like,LRR_1,LRR_6
Spau_g18233-T2	337075.U4LMD2	4.44e-05	53.1	modulation by host of viral RNA genome replication	-	-	-	ko:K10268	-	-	-	-	ko00000,ko04121	-	-	-	F-box,F-box-like,LRR_6
Spau_g18234-T1	6211.A0A068Y9H3	6.34e-164	481	nucleic acid binding	FUBP3	GO:0000003,GO:0000375,GO:0000381,GO:0000976,GO:0000977,GO:0000978,GO:0000981,GO:0000982,GO:0000987,GO:0001012,GO:0001067,GO:0001077,GO:0001205,GO:0001228,GO:0001505,GO:0002376,GO:0002520,GO:0003674,GO:0003676,GO:0003677,GO:0003690,GO:0003697,GO:0003700,GO:0003705,GO:0003723,GO:0003729,GO:0003730,GO:0005488,GO:0005515,GO:0005575,GO:0005622,GO:0005623,GO:0005634,GO:0005654,GO:0005737,GO:0005829,GO:…	-	ko:K13210	-	-	-	-	ko00000,ko03019,ko03041	-	-	-	DUF1897,KH_1
Spau_g18234-T2	6211.A0A068Y9H3	7.31e-164	481	nucleic acid binding	FUBP3	GO:0000003,GO:0000375,GO:0000381,GO:0000976,GO:0000977,GO:0000978,GO:0000981,GO:0000982,GO:0000987,GO:0001012,GO:0001067,GO:0001077,GO:0001205,GO:0001228,GO:0001505,GO:0002376,GO:0002520,GO:0003674,GO:0003676,GO:0003677,GO:0003690,GO:0003697,GO:0003700,GO:0003705,GO:0003723,GO:0003729,GO:0003730,GO:0005488,GO:0005515,GO:0005575,GO:0005622,GO:0005623,GO:0005634,GO:0005654,GO:0005737,GO:0005829,GO:…	-	ko:K13210	-	-	-	-	ko00000,ko03019,ko03041	-	-	-	DUF1897,KH_1
Spau_g18235-T1	6183.Smp_171630.1	1.39e-127	384	transmembrane transport	SLC17A9	GO:0003674,GO:0005215,GO:0005575,GO:0006810,GO:0006811,GO:0006820,GO:0008150,GO:0016020,GO:0016021,GO:0022857,GO:0031224,GO:0044425,GO:0051179,GO:0051234,GO:0055085	-	ko:K12303	-	-	-	-	ko00000,ko02000	2.A.1.14.21	-	-	MFS_1
Spau_g18235-T2	6183.Smp_171630.1	2.35e-131	395	transmembrane transport	SLC17A9	GO:0003674,GO:0005215,GO:0005575,GO:0006810,GO:0006811,GO:0006820,GO:0008150,GO:0016020,GO:0016021,GO:0022857,GO:0031224,GO:0044425,GO:0051179,GO:0051234,GO:0055085	-	ko:K12303	-	-	-	-	ko00000,ko02000	2.A.1.14.21	-	-	MFS_1
Spau_g18236-T1	8128.ENSONIP00000005122	6.1e-17	94.4	Breast cancer anti-estrogen resistance	BCAR1	GO:0000302,GO:0001558,GO:0001726,GO:0002253,GO:0002376,GO:0002429,GO:0002682,GO:0002684,GO:0002757,GO:0002764,GO:0002768,GO:0003674,GO:0005488,GO:0005515,GO:0005575,GO:0005622,GO:0005623,GO:0005737,GO:0005829,GO:0005856,GO:0005886,GO:0005912,GO:0005924,GO:0005925,GO:0006928,GO:0006935,GO:0006950,GO:0006979,GO:0006996,GO:0007010,GO:0007015,GO:0007016,GO:0007154,GO:0007155,GO:0007162,GO:0007163,GO:…	-	ko:K05726,ko:K16832	ko04015,ko04062,ko04510,ko04670,ko04810,ko05100,map04015,map04062,map04510,map04670,map04810,map05100	-	-	-	ko00000,ko00001,ko03036	-	-	-	DUF3513,SH3_1,SH3_9,Serine_rich
Spau_g18237-T1	6500.XP_005107471.1	0.000201	45.8	Endonuclease/Exonuclease/phosphatase family	-	-	-	-	-	-	-	-	-	-	-	-	Exo_endo_phos,Exo_endo_phos_2
Spau_g18240-T1	6211.A0A068YA01	3.5e-99	310	RNA binding	ELAVL4	GO:0000003,GO:0000375,GO:0000377,GO:0000381,GO:0000398,GO:0000900,GO:0000902,GO:0000904,GO:0002064,GO:0003006,GO:0003008,GO:0003674,GO:0003676,GO:0003723,GO:0003727,GO:0003729,GO:0003730,GO:0005488,GO:0005515,GO:0005575,GO:0005622,GO:0005623,GO:0005634,GO:0005635,GO:0005654,GO:0005737,GO:0005829,GO:0005840,GO:0005844,GO:0005856,GO:0006139,GO:0006355,GO:0006396,GO:0006397,GO:0006417,GO:0006725,GO:…	-	ko:K13208	-	-	-	-	ko00000,ko03019,ko03041	-	-	-	RRM_1
Spau_g18241-T1	6211.A0A068Y1V3	8.49e-53	180	Phosphatidic acid phosphatase type 2B	-	GO:0003674,GO:0003824,GO:0005575,GO:0005623,GO:0005886,GO:0005887,GO:0006629,GO:0006644,GO:0006793,GO:0006796,GO:0007154,GO:0007165,GO:0007602,GO:0008150,GO:0008152,GO:0008195,GO:0009314,GO:0009416,GO:0009581,GO:0009582,GO:0009583,GO:0009605,GO:0009628,GO:0009987,GO:0016020,GO:0016021,GO:0016311,GO:0016787,GO:0016788,GO:0016791,GO:0019637,GO:0023052,GO:0030258,GO:0031224,GO:0031226,GO:0042577,GO:…	3.1.3.4	ko:K01080	ko00561,ko00564,ko00565,ko00600,ko01100,ko01110,ko04072,ko04666,ko04975,ko05231,map00561,map00564,map00565,map00600,map01100,map01110,map04072,map04666,map04975,map05231	M00089	R02239,R04162,R06520,R06521,R06522	RC00017	ko00000,ko00001,ko00002,ko01000	-	-	-	PAP2
Spau_g18243-T1	6211.A0A068Y1V6	1.49e-80	294	deadenylation-independent decapping of nuclear-transcribed mRNA	-	-	-	ko:K12616	ko03018,map03018	-	-	-	ko00000,ko00001,ko03019	-	-	-	Ge1_WD40
Spau_g18247-T1	6211.A0A068Y1V9	2.88e-62	194	error-free postreplication DNA repair	UBE2V2	GO:0000209,GO:0000726,GO:0000729,GO:0003674,GO:0003824,GO:0004842,GO:0005488,GO:0005515,GO:0005575,GO:0005622,GO:0005623,GO:0005634,GO:0005654,GO:0005737,GO:0005829,GO:0006139,GO:0006259,GO:0006281,GO:0006282,GO:0006301,GO:0006302,GO:0006303,GO:0006464,GO:0006725,GO:0006807,GO:0006950,GO:0006974,GO:0007275,GO:0007399,GO:0008150,GO:0008152,GO:0008283,GO:0009893,GO:0009894,GO:0009896,GO:0009987,GO:…	-	ko:K10704	ko04624,map04624	-	-	-	ko00000,ko00001,ko03400	-	-	-	UQ_con
Spau_g18248-T1	6211.A0A068Y214	1.47e-111	345	acetyltransferase, which acetylates the inositol ring of phosphatidylinositol during biosynthesis of GPI- anchor	PIGW	GO:0003674,GO:0003824,GO:0005575,GO:0005622,GO:0005623,GO:0005737,GO:0005783,GO:0005789,GO:0006464,GO:0006497,GO:0006505,GO:0006506,GO:0006629,GO:0006643,GO:0006644,GO:0006650,GO:0006661,GO:0006664,GO:0006793,GO:0006796,GO:0006807,GO:0008104,GO:0008150,GO:0008152,GO:0008374,GO:0008610,GO:0008654,GO:0009058,GO:0009059,GO:0009247,GO:0009987,GO:0012505,GO:0016020,GO:0016254,GO:0016740,GO:0016746,GO:…	-	ko:K05283	ko00563,ko01100,map00563,map01100	M00065	R05918	RC00004	ko00000,ko00001,ko00002,ko01000	-	-	-	GWT1
Spau_g18248-T2	6211.A0A068Y214	6.03e-112	345	acetyltransferase, which acetylates the inositol ring of phosphatidylinositol during biosynthesis of GPI- anchor	PIGW	GO:0003674,GO:0003824,GO:0005575,GO:0005622,GO:0005623,GO:0005737,GO:0005783,GO:0005789,GO:0006464,GO:0006497,GO:0006505,GO:0006506,GO:0006629,GO:0006643,GO:0006644,GO:0006650,GO:0006661,GO:0006664,GO:0006793,GO:0006796,GO:0006807,GO:0008104,GO:0008150,GO:0008152,GO:0008374,GO:0008610,GO:0008654,GO:0009058,GO:0009059,GO:0009247,GO:0009987,GO:0012505,GO:0016020,GO:0016254,GO:0016740,GO:0016746,GO:…	-	ko:K05283	ko00563,ko01100,map00563,map01100	M00065	R05918	RC00004	ko00000,ko00001,ko00002,ko01000	-	-	-	GWT1
Spau_g18249-T1	6211.A0A068Y214	2.07e-108	337	acetyltransferase, which acetylates the inositol ring of phosphatidylinositol during biosynthesis of GPI- anchor	PIGW	GO:0003674,GO:0003824,GO:0005575,GO:0005622,GO:0005623,GO:0005737,GO:0005783,GO:0005789,GO:0006464,GO:0006497,GO:0006505,GO:0006506,GO:0006629,GO:0006643,GO:0006644,GO:0006650,GO:0006661,GO:0006664,GO:0006793,GO:0006796,GO:0006807,GO:0008104,GO:0008150,GO:0008152,GO:0008374,GO:0008610,GO:0008654,GO:0009058,GO:0009059,GO:0009247,GO:0009987,GO:0012505,GO:0016020,GO:0016254,GO:0016740,GO:0016746,GO:…	-	ko:K05283	ko00563,ko01100,map00563,map01100	M00065	R05918	RC00004	ko00000,ko00001,ko00002,ko01000	-	-	-	GWT1
Spau_g18250-T1	6211.A0A068Y8N2	0	1003	peptidyl-prolyl cis-trans isomerase activity	PPWD1	GO:0000375,GO:0000377,GO:0000398,GO:0000413,GO:0003674,GO:0003755,GO:0003824,GO:0005488,GO:0005575,GO:0005622,GO:0005623,GO:0005634,GO:0005654,GO:0005681,GO:0006139,GO:0006396,GO:0006397,GO:0006464,GO:0006725,GO:0006807,GO:0008144,GO:0008150,GO:0008152,GO:0008380,GO:0009987,GO:0010467,GO:0016018,GO:0016070,GO:0016071,GO:0016604,GO:0016853,GO:0016859,GO:0018193,GO:0018208,GO:0019538,GO:0031974,GO:…	5.2.1.8	ko:K12736	-	-	-	-	ko00000,ko01000,ko03041,ko03110	-	-	-	Pro_isomerase,WD40
Spau_g18251-T1	6211.A0A068Y739	1.39e-127	375	tRNA selenocysteine	TRNAU1AP	GO:0000049,GO:0001514,GO:0003674,GO:0003676,GO:0003723,GO:0005488,GO:0005575,GO:0005622,GO:0005623,GO:0005634,GO:0005737,GO:0006412,GO:0006414,GO:0006417,GO:0006451,GO:0006518,GO:0006807,GO:0008150,GO:0008152,GO:0009058,GO:0009059,GO:0009889,GO:0009987,GO:0010467,GO:0010468,GO:0010556,GO:0010608,GO:0019222,GO:0019538,GO:0031323,GO:0031326,GO:0032268,GO:0034248,GO:0034641,GO:0034645,GO:0043043,GO:…	-	-	-	-	-	-	-	-	-	-	RRM_1
Spau_g18251-T2	6211.A0A068Y739	4.38e-133	389	tRNA selenocysteine	TRNAU1AP	GO:0000049,GO:0001514,GO:0003674,GO:0003676,GO:0003723,GO:0005488,GO:0005575,GO:0005622,GO:0005623,GO:0005634,GO:0005737,GO:0006412,GO:0006414,GO:0006417,GO:0006451,GO:0006518,GO:0006807,GO:0008150,GO:0008152,GO:0009058,GO:0009059,GO:0009889,GO:0009987,GO:0010467,GO:0010468,GO:0010556,GO:0010608,GO:0019222,GO:0019538,GO:0031323,GO:0031326,GO:0032268,GO:0034248,GO:0034641,GO:0034645,GO:0043043,GO:…	-	-	-	-	-	-	-	-	-	-	RRM_1
Spau_g18254-T1	6211.A0A068XUR4	2.22e-196	561	This enzyme condenses acetyl-CoA with acetoacetyl-CoA to form HMG-CoA, which is the substrate for HMG-CoA reductase	HMGCS1	GO:0000003,GO:0001101,GO:0001655,GO:0001700,GO:0001822,GO:0001889,GO:0002237,GO:0003006,GO:0003674,GO:0003824,GO:0004421,GO:0005488,GO:0005515,GO:0005575,GO:0005622,GO:0005623,GO:0005737,GO:0005739,GO:0005759,GO:0005829,GO:0006066,GO:0006091,GO:0006629,GO:0006694,GO:0006695,GO:0006950,GO:0007275,GO:0007399,GO:0007417,GO:0007420,GO:0007494,GO:0007548,GO:0007584,GO:0008144,GO:0008150,GO:0008152,GO:…	2.3.3.10	ko:K01641	ko00072,ko00280,ko00650,ko00900,ko01100,ko01110,ko01130,map00072,map00280,map00650,map00900,map01100,map01110,map01130	M00088,M00095	R01978	RC00004,RC00503	ko00000,ko00001,ko00002,ko01000	-	-	-	HMG_CoA_synt_C,HMG_CoA_synt_N
Spau_g18256-T1	4922.CAY71520	1.66e-32	116	Belongs to the thioredoxin family	TRX1	GO:0000011,GO:0000096,GO:0000097,GO:0000103,GO:0000302,GO:0000322,GO:0000323,GO:0000324,GO:0003674,GO:0003824,GO:0004791,GO:0005575,GO:0005622,GO:0005623,GO:0005634,GO:0005737,GO:0005739,GO:0005740,GO:0005758,GO:0005773,GO:0005829,GO:0006082,GO:0006464,GO:0006518,GO:0006520,GO:0006555,GO:0006575,GO:0006749,GO:0006790,GO:0006807,GO:0006810,GO:0006888,GO:0006890,GO:0006950,GO:0006979,GO:0006996,GO:…	-	ko:K03671	ko04621,ko05418,map04621,map05418	-	-	-	ko00000,ko00001,ko03110	-	-	-	Thioredoxin
Spau_g18257-T1	6211.A0A068XV17	1.33e-79	254	chloride channel activity	BEST3	GO:0003008,GO:0003674,GO:0005215,GO:0005216,GO:0005225,GO:0005229,GO:0005253,GO:0005254,GO:0005488,GO:0005515,GO:0005575,GO:0005622,GO:0005623,GO:0005737,GO:0005777,GO:0005829,GO:0005886,GO:0005887,GO:0005929,GO:0006810,GO:0006811,GO:0006820,GO:0006821,GO:0006884,GO:0007600,GO:0007601,GO:0007606,GO:0007608,GO:0008150,GO:0008361,GO:0008509,GO:0008514,GO:0009314,GO:0009416,GO:0009581,GO:0009582,GO:…	-	ko:K13878,ko:K13879,ko:K13880,ko:K13881,ko:K22204	ko04970,map04970	-	-	-	ko00000,ko00001,ko02000	1.A.46.1,1.A.46.1.1,1.A.46.1.2,1.A.46.1.4	-	-	Bestrophin
Spau_g18258-T1	6211.A0A068Y8D6	0	1253	TFIIH basal transcription factor complex helicase XPB	ERCC3	GO:0000428,GO:0000439,GO:0000717,GO:0001109,GO:0001111,GO:0001112,GO:0001113,GO:0001120,GO:0001666,GO:0003674,GO:0003676,GO:0003677,GO:0003678,GO:0003684,GO:0003824,GO:0004003,GO:0004386,GO:0005488,GO:0005515,GO:0005575,GO:0005622,GO:0005623,GO:0005634,GO:0005654,GO:0005667,GO:0005669,GO:0005675,GO:0006139,GO:0006259,GO:0006265,GO:0006281,GO:0006283,GO:0006289,GO:0006293,GO:0006294,GO:0006296,GO:…	3.6.4.12	ko:K10843,ko:K11270	ko03022,ko03420,map03022,map03420	M00290	-	-	ko00000,ko00001,ko00002,ko01000,ko03021,ko03036,ko03400	-	-	-	ERCC3_RAD25_C,Helicase_C_3,ResIII
Spau_g18261-T1	6211.A0A068Y1G3	4.75e-209	624	Immunoglobulin domain	-	-	-	-	-	-	-	-	-	-	-	-	I-set
Spau_g18262-T1	6211.A0A068Y1U5	1.15e-122	355	neurotrophin TRKA receptor binding	-	-	-	ko:K04364	ko01521,ko01522,ko04010,ko04012,ko04013,ko04014,ko04062,ko04068,ko04072,ko04150,ko04151,ko04320,ko04380,ko04510,ko04540,ko04550,ko04630,ko04650,ko04660,ko04662,ko04664,ko04714,ko04722,ko04910,ko04912,ko04915,ko04917,ko04926,ko05034,ko05160,ko05161,ko05165,ko05200,ko05203,ko05205,ko05206,ko05210,ko05211,ko05213,ko05214,ko05215,ko05220,ko05221,ko05223,ko05224,ko05225,ko05226,ko05231,map01521,map015…	-	-	-	ko00000,ko00001,ko04131	-	-	-	SH2,SH3_1
Spau_g18263-T1	6211.A0A068Y8F7	5.86e-132	391	Indoleamine 2,3-dioxygenase 2	IDO2	GO:0003674,GO:0003824,GO:0004833,GO:0005575,GO:0005622,GO:0005623,GO:0005737,GO:0005829,GO:0006082,GO:0006520,GO:0006568,GO:0006569,GO:0006576,GO:0006586,GO:0006725,GO:0006807,GO:0008150,GO:0008152,GO:0009056,GO:0009063,GO:0009072,GO:0009074,GO:0009308,GO:0009310,GO:0009987,GO:0016054,GO:0016491,GO:0016701,GO:0016702,GO:0019439,GO:0019441,GO:0019752,GO:0033754,GO:0034641,GO:0042180,GO:0042402,GO:…	1.13.11.52	ko:K00463	ko00380,ko01100,ko05143,map00380,map01100,map05143	M00038	R00678,R02702,R02909,R03628	RC00356	ko00000,ko00001,ko00002,ko01000	-	-	-	IDO
Spau_g18264-T1	6211.A0A068Y848	0	1006	glutamate receptor	-	-	-	-	-	-	-	-	-	-	-	-	ANF_receptor,Lig_chan,Lig_chan-Glu_bd,SBP_bac_3
Spau_g18265-T1	6211.A0A068Y1A5	0	2523	myosin light chain kinase activity	ketn-1	GO:0003674,GO:0003779,GO:0005488,GO:0005515,GO:0005575,GO:0005622,GO:0005623,GO:0005737,GO:0008092,GO:0030016,GO:0030017,GO:0031674,GO:0043226,GO:0043228,GO:0043229,GO:0043232,GO:0043292,GO:0044422,GO:0044424,GO:0044444,GO:0044449,GO:0044464,GO:0044877,GO:0051015,GO:0099080,GO:0099081,GO:0099512	2.7.11.1,2.7.11.18	ko:K00907,ko:K12567,ko:K18626	ko04020,ko04022,ko04270,ko04371,ko04510,ko04611,ko04810,ko04921,ko04971,ko05410,ko05414,map04020,map04022,map04270,map04371,map04510,map04611,map04810,map04921,map04971,map05410,map05414	-	-	-	ko00000,ko00001,ko01000,ko01001,ko04131,ko04147,ko04812	-	-	-	DUF1136,I-set,Pkinase,fn3
Spau_g18266-T1	6183.Smp_180060.1	3.52e-73	225	ubiquinone biosynthetic process	COQ7	GO:0000003,GO:0000122,GO:0001067,GO:0001306,GO:0001701,GO:0001838,GO:0001841,GO:0001932,GO:0001933,GO:0001934,GO:0002009,GO:0003674,GO:0003676,GO:0003677,GO:0003682,GO:0005488,GO:0005575,GO:0005622,GO:0005623,GO:0005634,GO:0005737,GO:0005739,GO:0006091,GO:0006119,GO:0006139,GO:0006163,GO:0006355,GO:0006357,GO:0006725,GO:0006732,GO:0006733,GO:0006743,GO:0006744,GO:0006753,GO:0006793,GO:0006796,GO:…	-	ko:K06134	ko00130,ko01100,ko01110,map00130,map01100,map01110	M00128	R04984,R08775	RC01254	ko00000,ko00001,ko00002,ko01000	-	-	-	COQ7
Spau_g18267-T1	6211.A0A068Y3G2	4.11e-32	124	metalloexopeptidase activity	METAP1D	GO:0003674,GO:0003824,GO:0004177,GO:0005575,GO:0005622,GO:0005623,GO:0005737,GO:0005739,GO:0006464,GO:0006508,GO:0006807,GO:0008150,GO:0008152,GO:0008233,GO:0008235,GO:0008237,GO:0008238,GO:0009987,GO:0016787,GO:0018193,GO:0018206,GO:0019538,GO:0031365,GO:0036211,GO:0043170,GO:0043226,GO:0043227,GO:0043229,GO:0043231,GO:0043412,GO:0044237,GO:0044238,GO:0044260,GO:0044267,GO:0044424,GO:0044444,GO:…	3.4.11.18	ko:K01265	-	-	-	-	ko00000,ko01000,ko01002	-	-	-	Peptidase_M24
Spau_g18269-T1	6211.A0A068Y3G2	1.06e-77	244	metalloexopeptidase activity	METAP1D	GO:0003674,GO:0003824,GO:0004177,GO:0005575,GO:0005622,GO:0005623,GO:0005737,GO:0005739,GO:0006464,GO:0006508,GO:0006807,GO:0008150,GO:0008152,GO:0008233,GO:0008235,GO:0008237,GO:0008238,GO:0009987,GO:0016787,GO:0018193,GO:0018206,GO:0019538,GO:0031365,GO:0036211,GO:0043170,GO:0043226,GO:0043227,GO:0043229,GO:0043231,GO:0043412,GO:0044237,GO:0044238,GO:0044260,GO:0044267,GO:0044424,GO:0044444,GO:…	3.4.11.18	ko:K01265	-	-	-	-	ko00000,ko01000,ko01002	-	-	-	Peptidase_M24
Spau_g18270-T1	6183.Smp_083650.1	3.09e-29	114	cystathionine gamma-lyase activity	CTH	GO:0000096,GO:0000097,GO:0000098,GO:0001558,GO:0003674,GO:0003824,GO:0003962,GO:0004121,GO:0004123,GO:0005488,GO:0005515,GO:0005575,GO:0005622,GO:0005623,GO:0005737,GO:0005829,GO:0006082,GO:0006355,GO:0006464,GO:0006518,GO:0006520,GO:0006534,GO:0006555,GO:0006575,GO:0006749,GO:0006750,GO:0006790,GO:0006807,GO:0006950,GO:0006986,GO:0007154,GO:0007165,GO:0008144,GO:0008150,GO:0008152,GO:0008285,GO:…	4.4.1.1	ko:K01758	ko00260,ko00270,ko00450,ko01100,ko01130,ko01230,map00260,map00270,map00450,map01100,map01130,map01230	M00338	R00782,R01001,R02408,R04770,R04930,R09366	RC00056,RC00069,RC00348,RC00382,RC00710,RC01209,RC01210,RC01245,RC02303	ko00000,ko00001,ko00002,ko01000,ko04147	-	-	-	Cys_Met_Meta_PP
Spau_g18271-T1	6183.Smp_158730.1	0.000357	52	-	-	-	-	-	-	-	-	-	-	-	-	-	-
Spau_g18274-T1	8364.ENSXETP00000005317	7.51e-05	47	kinase 19	STK19	GO:0003674,GO:0003824,GO:0004672,GO:0004674,GO:0005575,GO:0005622,GO:0005623,GO:0005634,GO:0005654,GO:0006464,GO:0006468,GO:0006793,GO:0006796,GO:0006807,GO:0008150,GO:0008152,GO:0009987,GO:0016301,GO:0016310,GO:0016604,GO:0016607,GO:0016740,GO:0016772,GO:0016773,GO:0019538,GO:0031974,GO:0031981,GO:0036211,GO:0043170,GO:0043226,GO:0043227,GO:0043229,GO:0043231,GO:0043233,GO:0043412,GO:0044237,GO:…	2.7.11.1	ko:K08880	-	-	-	-	ko00000,ko01000,ko01001	-	-	-	Stk19
Spau_g18275-T1	6412.HelroP194454	4.92e-97	308	Belongs to the enoyl-CoA hydratase isomerase family	HADHA	GO:0000062,GO:0000166,GO:0003674,GO:0003824,GO:0003857,GO:0003985,GO:0003988,GO:0004300,GO:0005488,GO:0005575,GO:0005622,GO:0005623,GO:0005737,GO:0005739,GO:0005740,GO:0005743,GO:0005759,GO:0005777,GO:0006082,GO:0006629,GO:0006631,GO:0006635,GO:0006950,GO:0007275,GO:0007568,GO:0008150,GO:0008152,GO:0008340,GO:0009056,GO:0009062,GO:0009295,GO:0009605,GO:0009611,GO:0009719,GO:0009725,GO:0009987,GO:…	1.1.1.211,4.2.1.17	ko:K07515	ko00062,ko00071,ko00280,ko00310,ko00380,ko00410,ko00627,ko00640,ko00650,ko00930,ko01040,ko01100,ko01110,ko01120,ko01130,ko01200,ko01212,map00062,map00071,map00280,map00310,map00380,map00410,map00627,map00640,map00650,map00930,map01040,map01100,map01110,map01120,map01130,map01200,map01212	M00013,M00032,M00085,M00087	R01778,R02685,R03026,R03045,R04137,R04170,R04204,R04224,R04737,R04738,R04739,R04740,R04741,R04743,R04744,R04745,R04746,R04748,R04749,R05595,R06942,R07935,R07936,R07951,R07952	RC00029,RC00103,RC00770,RC00831,RC00834,RC01086,RC01095,RC01098,RC01103	ko00000,ko00001,ko00002,ko01000	-	-	-	3HCDH,3HCDH_N,ECH_1
Spau_g18276-T1	6500.XP_005110023.1	1.53e-165	489	Belongs to the enoyl-CoA hydratase isomerase family	HADHA	GO:0000062,GO:0000166,GO:0003674,GO:0003824,GO:0003857,GO:0003985,GO:0003988,GO:0004300,GO:0005488,GO:0005575,GO:0005622,GO:0005623,GO:0005737,GO:0005739,GO:0005740,GO:0005743,GO:0005759,GO:0005777,GO:0006082,GO:0006629,GO:0006631,GO:0006635,GO:0006950,GO:0007275,GO:0007568,GO:0008150,GO:0008152,GO:0008340,GO:0009056,GO:0009062,GO:0009295,GO:0009605,GO:0009611,GO:0009719,GO:0009725,GO:0009987,GO:…	1.1.1.211,4.2.1.17	ko:K07515	ko00062,ko00071,ko00280,ko00310,ko00380,ko00410,ko00627,ko00640,ko00650,ko00930,ko01040,ko01100,ko01110,ko01120,ko01130,ko01200,ko01212,map00062,map00071,map00280,map00310,map00380,map00410,map00627,map00640,map00650,map00930,map01040,map01100,map01110,map01120,map01130,map01200,map01212	M00013,M00032,M00085,M00087	R01778,R02685,R03026,R03045,R04137,R04170,R04204,R04224,R04737,R04738,R04739,R04740,R04741,R04743,R04744,R04745,R04746,R04748,R04749,R05595,R06942,R07935,R07936,R07951,R07952	RC00029,RC00103,RC00770,RC00831,RC00834,RC01086,RC01095,RC01098,RC01103	ko00000,ko00001,ko00002,ko01000	-	-	-	3HCDH,3HCDH_N,ECH_1
Spau_g18277-T1	6183.Smp_165220.1	8.11e-197	565	Embryonic ectoderm development	EED	GO:0000122,GO:0000228,GO:0000785,GO:0000786,GO:0000790,GO:0000792,GO:0000803,GO:0000976,GO:0000977,GO:0000978,GO:0000987,GO:0001012,GO:0001067,GO:0001739,GO:0003674,GO:0003676,GO:0003677,GO:0003682,GO:0003690,GO:0003824,GO:0005488,GO:0005515,GO:0005575,GO:0005622,GO:0005623,GO:0005634,GO:0005654,GO:0005694,GO:0005700,GO:0005720,GO:0005737,GO:0005829,GO:0006139,GO:0006325,GO:0006338,GO:0006342,GO:…	-	ko:K11462	-	-	-	-	ko00000,ko03036	-	-	-	WD40
Spau_g18277-T2	6183.Smp_165220.1	1.88e-196	565	Embryonic ectoderm development	EED	GO:0000122,GO:0000228,GO:0000785,GO:0000786,GO:0000790,GO:0000792,GO:0000803,GO:0000976,GO:0000977,GO:0000978,GO:0000987,GO:0001012,GO:0001067,GO:0001739,GO:0003674,GO:0003676,GO:0003677,GO:0003682,GO:0003690,GO:0003824,GO:0005488,GO:0005515,GO:0005575,GO:0005622,GO:0005623,GO:0005634,GO:0005654,GO:0005694,GO:0005700,GO:0005720,GO:0005737,GO:0005829,GO:0006139,GO:0006325,GO:0006338,GO:0006342,GO:…	-	ko:K11462	-	-	-	-	ko00000,ko03036	-	-	-	WD40
Spau_g18278-T1	6211.A0A068Y8Z7	3.11e-280	811	GTPase activator activity	ARHGAP29	GO:0000323,GO:0001775,GO:0002252,GO:0002263,GO:0002274,GO:0002275,GO:0002283,GO:0002366,GO:0002376,GO:0002443,GO:0002444,GO:0002446,GO:0003674,GO:0005096,GO:0005488,GO:0005515,GO:0005575,GO:0005576,GO:0005622,GO:0005623,GO:0005737,GO:0005764,GO:0005766,GO:0005773,GO:0005775,GO:0005829,GO:0006810,GO:0006887,GO:0006955,GO:0007154,GO:0007165,GO:0007264,GO:0007265,GO:0007266,GO:0008047,GO:0008150,GO:…	-	ko:K20644	-	-	-	-	ko00000,ko04131	-	-	-	C1_1,RhoGAP
Spau_g18278-T2	6211.A0A068Y8Z7	1.43e-282	817	GTPase activator activity	ARHGAP29	GO:0000323,GO:0001775,GO:0002252,GO:0002263,GO:0002274,GO:0002275,GO:0002283,GO:0002366,GO:0002376,GO:0002443,GO:0002444,GO:0002446,GO:0003674,GO:0005096,GO:0005488,GO:0005515,GO:0005575,GO:0005576,GO:0005622,GO:0005623,GO:0005737,GO:0005764,GO:0005766,GO:0005773,GO:0005775,GO:0005829,GO:0006810,GO:0006887,GO:0006955,GO:0007154,GO:0007165,GO:0007264,GO:0007265,GO:0007266,GO:0008047,GO:0008150,GO:…	-	ko:K20644	-	-	-	-	ko00000,ko04131	-	-	-	C1_1,RhoGAP
Spau_g18279-T1	6211.A0A068YA02	4.08e-180	536	meiotic sister chromatid cohesion, centromeric	BUB1	GO:0000003,GO:0000075,GO:0000212,GO:0000226,GO:0000228,GO:0000278,GO:0000280,GO:0000775,GO:0000776,GO:0000777,GO:0000778,GO:0000779,GO:0000780,GO:0000793,GO:0000794,GO:0000819,GO:0000940,GO:0000942,GO:0003006,GO:0003674,GO:0003824,GO:0004672,GO:0005488,GO:0005515,GO:0005575,GO:0005622,GO:0005623,GO:0005634,GO:0005654,GO:0005694,GO:0005737,GO:0005813,GO:0005815,GO:0005829,GO:0005856,GO:0006355,GO:…	2.7.11.1	ko:K02178,ko:K06637	ko04110,ko04111,ko04113,ko04114,ko04914,ko05166,map04110,map04111,map04113,map04114,map04914,map05166	-	-	-	ko00000,ko00001,ko01000,ko01001,ko03036	-	-	-	Mad3_BUB1_I,Pkinase
Spau_g18279-T2	6211.A0A068YA02	2.43e-169	506	meiotic sister chromatid cohesion, centromeric	BUB1	GO:0000003,GO:0000075,GO:0000212,GO:0000226,GO:0000228,GO:0000278,GO:0000280,GO:0000775,GO:0000776,GO:0000777,GO:0000778,GO:0000779,GO:0000780,GO:0000793,GO:0000794,GO:0000819,GO:0000940,GO:0000942,GO:0003006,GO:0003674,GO:0003824,GO:0004672,GO:0005488,GO:0005515,GO:0005575,GO:0005622,GO:0005623,GO:0005634,GO:0005654,GO:0005694,GO:0005737,GO:0005813,GO:0005815,GO:0005829,GO:0005856,GO:0006355,GO:…	2.7.11.1	ko:K02178,ko:K06637	ko04110,ko04111,ko04113,ko04114,ko04914,ko05166,map04110,map04111,map04113,map04114,map04914,map05166	-	-	-	ko00000,ko00001,ko01000,ko01001,ko03036	-	-	-	Mad3_BUB1_I,Pkinase
Spau_g18280-T1	6211.A0A068YEB8	4.64e-170	517	asteroid homolog	ASTE1	GO:0001654,GO:0001745,GO:0001751,GO:0001752,GO:0001754,GO:0002009,GO:0002164,GO:0002165,GO:0007154,GO:0007165,GO:0007166,GO:0007167,GO:0007169,GO:0007173,GO:0007275,GO:0007399,GO:0007423,GO:0007444,GO:0007472,GO:0007476,GO:0007525,GO:0007526,GO:0007552,GO:0007560,GO:0008150,GO:0008586,GO:0009653,GO:0009791,GO:0009886,GO:0009887,GO:0009888,GO:0009987,GO:0022008,GO:0023052,GO:0030154,GO:0030182,GO:…	-	ko:K10870	ko03440,ko03460,map03440,map03460	-	-	-	ko00000,ko00001,ko03400	-	-	-	XPG_I_2,XPG_N
Spau_g18281-T1	6211.A0A068Y3U5	3.93e-131	390	Exosome complex component RRP45	EXOSC9	GO:0000175,GO:0000176,GO:0000177,GO:0000178,GO:0000228,GO:0000288,GO:0000291,GO:0000459,GO:0000460,GO:0000466,GO:0000467,GO:0000469,GO:0000956,GO:0001085,GO:0001102,GO:0001558,GO:0002376,GO:0003674,GO:0003676,GO:0003723,GO:0003824,GO:0004518,GO:0004527,GO:0004532,GO:0004540,GO:0005488,GO:0005515,GO:0005575,GO:0005622,GO:0005623,GO:0005634,GO:0005654,GO:0005694,GO:0005730,GO:0005737,GO:0005829,GO:…	-	ko:K03678,ko:K12586	ko03018,map03018	M00391	-	-	ko00000,ko00001,ko00002,ko03019	-	-	-	RNase_PH,RNase_PH_C
Spau_g18283-T1	6211.A0A068Y3G2	8.81e-82	255	metalloexopeptidase activity	METAP1D	GO:0003674,GO:0003824,GO:0004177,GO:0005575,GO:0005622,GO:0005623,GO:0005737,GO:0005739,GO:0006464,GO:0006508,GO:0006807,GO:0008150,GO:0008152,GO:0008233,GO:0008235,GO:0008237,GO:0008238,GO:0009987,GO:0016787,GO:0018193,GO:0018206,GO:0019538,GO:0031365,GO:0036211,GO:0043170,GO:0043226,GO:0043227,GO:0043229,GO:0043231,GO:0043412,GO:0044237,GO:0044238,GO:0044260,GO:0044267,GO:0044424,GO:0044444,GO:…	3.4.11.18	ko:K01265	-	-	-	-	ko00000,ko01000,ko01002	-	-	-	Peptidase_M24
Spau_g18284-T1	6211.A0A068YK93	9.55e-16	81.6	Protein tyrosine phosphatase, receptor type, f polypeptide (PTPRF), interacting protein (Liprin), alpha	-	-	-	-	-	-	-	-	-	-	-	-	SAM_1,SAM_2
Spau_g18285-T1	6211.A0A068Y3G2	3.56e-73	233	metalloexopeptidase activity	METAP1D	GO:0003674,GO:0003824,GO:0004177,GO:0005575,GO:0005622,GO:0005623,GO:0005737,GO:0005739,GO:0006464,GO:0006508,GO:0006807,GO:0008150,GO:0008152,GO:0008233,GO:0008235,GO:0008237,GO:0008238,GO:0009987,GO:0016787,GO:0018193,GO:0018206,GO:0019538,GO:0031365,GO:0036211,GO:0043170,GO:0043226,GO:0043227,GO:0043229,GO:0043231,GO:0043412,GO:0044237,GO:0044238,GO:0044260,GO:0044267,GO:0044424,GO:0044444,GO:…	3.4.11.18	ko:K01265	-	-	-	-	ko00000,ko01000,ko01002	-	-	-	Peptidase_M24
Spau_g18287-T1	6211.A0A068YK93	9.55e-16	81.6	Protein tyrosine phosphatase, receptor type, f polypeptide (PTPRF), interacting protein (Liprin), alpha	-	-	-	-	-	-	-	-	-	-	-	-	SAM_1,SAM_2
Spau_g18290-T1	6211.A0A068YA88	8.19e-59	183	cytoplasmic translation	RPS26	GO:0000184,GO:0000956,GO:0002181,GO:0003674,GO:0003676,GO:0003723,GO:0003729,GO:0003735,GO:0005198,GO:0005488,GO:0005575,GO:0005622,GO:0005623,GO:0005634,GO:0005654,GO:0005737,GO:0005783,GO:0005789,GO:0005791,GO:0005829,GO:0005840,GO:0005844,GO:0006139,GO:0006401,GO:0006402,GO:0006412,GO:0006413,GO:0006518,GO:0006605,GO:0006612,GO:0006613,GO:0006614,GO:0006725,GO:0006807,GO:0006810,GO:0006886,GO:…	-	ko:K02976	ko03010,map03010	M00177,M00179	-	-	br01610,ko00000,ko00001,ko00002,ko03011	-	-	-	Ribosomal_S26e
Spau_g18291-T1	6211.A0A068Y5V9	9.09e-171	493	GTPase activity	TUBE1	GO:0000226,GO:0000242,GO:0003674,GO:0005198,GO:0005200,GO:0005575,GO:0005622,GO:0005623,GO:0005737,GO:0005813,GO:0005815,GO:0005856,GO:0006996,GO:0007010,GO:0007017,GO:0007049,GO:0007098,GO:0008150,GO:0009987,GO:0015630,GO:0016043,GO:0022402,GO:0031023,GO:0043226,GO:0043228,GO:0043229,GO:0043232,GO:0044422,GO:0044424,GO:0044430,GO:0044444,GO:0044446,GO:0044450,GO:0044464,GO:0071840	-	ko:K10391	-	-	-	-	ko00000,ko03036,ko04812	-	-	-	Tubulin,Tubulin_C
Spau_g18292-T1	6211.A0A068Y1K5	0	1113	Belongs to the cullin family	CUL3	GO:0000003,GO:0000070,GO:0000082,GO:0000122,GO:0000151,GO:0000165,GO:0000209,GO:0000278,GO:0000280,GO:0000819,GO:0000902,GO:0000904,GO:0000922,GO:0001654,GO:0001701,GO:0001709,GO:0001745,GO:0001824,GO:0001825,GO:0001829,GO:0001831,GO:0001889,GO:0002009,GO:0002165,GO:0003006,GO:0003674,GO:0003824,GO:0004842,GO:0005102,GO:0005112,GO:0005488,GO:0005515,GO:0005575,GO:0005622,GO:0005623,GO:0005634,GO:…	-	ko:K03869	ko04120,ko04340,ko04341,map04120,map04340,map04341	M00384	-	-	ko00000,ko00001,ko00002,ko03400,ko04121	-	-	-	Cullin,Cullin_Nedd8
Spau_g18292-T2	6211.A0A068Y1K5	0	1113	Belongs to the cullin family	CUL3	GO:0000003,GO:0000070,GO:0000082,GO:0000122,GO:0000151,GO:0000165,GO:0000209,GO:0000278,GO:0000280,GO:0000819,GO:0000902,GO:0000904,GO:0000922,GO:0001654,GO:0001701,GO:0001709,GO:0001745,GO:0001824,GO:0001825,GO:0001829,GO:0001831,GO:0001889,GO:0002009,GO:0002165,GO:0003006,GO:0003674,GO:0003824,GO:0004842,GO:0005102,GO:0005112,GO:0005488,GO:0005515,GO:0005575,GO:0005622,GO:0005623,GO:0005634,GO:…	-	ko:K03869	ko04120,ko04340,ko04341,map04120,map04340,map04341	M00384	-	-	ko00000,ko00001,ko00002,ko03400,ko04121	-	-	-	Cullin,Cullin_Nedd8
Spau_g18294-T1	6211.A0A068Y265	4.99e-127	371	Calcium uniporter	MCU	GO:0002009,GO:0002791,GO:0002793,GO:0003008,GO:0003674,GO:0005215,GO:0005216,GO:0005261,GO:0005262,GO:0005488,GO:0005515,GO:0005575,GO:0005622,GO:0005623,GO:0005737,GO:0005739,GO:0005740,GO:0005743,GO:0006810,GO:0006811,GO:0006812,GO:0006816,GO:0006839,GO:0006851,GO:0006873,GO:0006874,GO:0006875,GO:0006996,GO:0007010,GO:0007015,GO:0007154,GO:0007165,GO:0007275,GO:0007369,GO:0007610,GO:0007611,GO:…	-	ko:K20858	ko04020,ko04218,ko04621,map04020,map04218,map04621	-	-	-	ko00000,ko00001,ko02000	1.A.77.1	-	-	MCU
Spau_g18295-T1	6211.A0A068Y8M2	7.17e-85	265	Equilibrative nucleoside transporter	SLC29A1	GO:0001666,GO:0001678,GO:0003008,GO:0003674,GO:0005215,GO:0005337,GO:0005575,GO:0005622,GO:0005623,GO:0005634,GO:0005730,GO:0005886,GO:0005887,GO:0006139,GO:0006725,GO:0006807,GO:0006810,GO:0006863,GO:0006950,GO:0007154,GO:0007165,GO:0007166,GO:0007267,GO:0007268,GO:0007275,GO:0007589,GO:0007595,GO:0008150,GO:0008152,GO:0008283,GO:0009628,GO:0009719,GO:0009725,GO:0009743,GO:0009746,GO:0009749,GO:…	-	ko:K15014	-	-	-	-	ko00000,ko02000	2.A.57.1	-	-	Nucleoside_tran
Spau_g18296-T1	6211.A0A068YIC0	1.27e-107	313	L27 domain binding	LIN7C	GO:0000003,GO:0001505,GO:0001667,GO:0002009,GO:0002011,GO:0002064,GO:0002065,GO:0002066,GO:0003006,GO:0003674,GO:0005102,GO:0005488,GO:0005515,GO:0005575,GO:0005622,GO:0005623,GO:0005737,GO:0005886,GO:0005911,GO:0005912,GO:0005923,GO:0006810,GO:0006836,GO:0006928,GO:0007154,GO:0007163,GO:0007165,GO:0007166,GO:0007167,GO:0007169,GO:0007173,GO:0007267,GO:0007268,GO:0007269,GO:0007275,GO:0007276,GO:…	-	ko:K19931	-	-	-	-	ko00000,ko04131	-	-	-	L27,PDZ
Spau_g18296-T2	6211.A0A068YIC0	2.15e-84	252	L27 domain binding	LIN7C	GO:0000003,GO:0001505,GO:0001667,GO:0002009,GO:0002011,GO:0002064,GO:0002065,GO:0002066,GO:0003006,GO:0003674,GO:0005102,GO:0005488,GO:0005515,GO:0005575,GO:0005622,GO:0005623,GO:0005737,GO:0005886,GO:0005911,GO:0005912,GO:0005923,GO:0006810,GO:0006836,GO:0006928,GO:0007154,GO:0007163,GO:0007165,GO:0007166,GO:0007167,GO:0007169,GO:0007173,GO:0007267,GO:0007268,GO:0007269,GO:0007275,GO:0007276,GO:…	-	ko:K19931	-	-	-	-	ko00000,ko04131	-	-	-	L27,PDZ
Spau_g18297-T1	13616.ENSMODP00000038369	4.01e-13	80.1	MORN repeat containing 1	MORN1	-	-	-	-	-	-	-	-	-	-	-	MORN
Spau_g18298-T1	6211.A0A068Y2X6	7.85e-65	208	SPRY domain-containing protein 7	SPRYD7	-	-	-	-	-	-	-	-	-	-	-	SPRY
Spau_g18299-T1	6211.A0A068Y9X2	7.47e-124	390	Involved in intracellular signal transduction mediated by cytokines and growth factors. When associated with STAM, it suppresses DNA signaling upon stimulation by IL-2 and GM-CSF. Could be a direct effector of PI3-kinase in vesicular pathway via early endosomes and may regulate trafficking to early and late endosomes by recruiting clathrin. May concentrate ubiquitinated receptors within clathrin-…	HGS	GO:0000003,GO:0000323,GO:0001505,GO:0001667,GO:0001932,GO:0001933,GO:0002064,GO:0002065,GO:0002066,GO:0002791,GO:0002793,GO:0003006,GO:0003674,GO:0005488,GO:0005515,GO:0005543,GO:0005575,GO:0005622,GO:0005623,GO:0005737,GO:0005764,GO:0005768,GO:0005769,GO:0005770,GO:0005771,GO:0005773,GO:0005829,GO:0006355,GO:0006357,GO:0006508,GO:0006605,GO:0006622,GO:0006623,GO:0006807,GO:0006810,GO:0006836,GO:…	-	ko:K12182	ko04144,ko04145,map04144,map04145	M00408	-	-	ko00000,ko00001,ko00002,ko04131	-	-	-	FYVE,Hrs_helical,VHS
Spau_g18300-T1	6211.A0A068Y8V7	1.95e-214	629	GTPase activity	-	-	-	-	-	-	-	-	-	-	-	-	MATH
Spau_g18301-T1	6211.A0A068Y633	3.02e-158	455	cellular heat acclimation	lin-53	GO:0000003,GO:0000118,GO:0000122,GO:0000228,GO:0000278,GO:0000281,GO:0000785,GO:0000790,GO:0000910,GO:0001708,GO:0002064,GO:0002065,GO:0002066,GO:0003002,GO:0003006,GO:0003674,GO:0005488,GO:0005515,GO:0005575,GO:0005622,GO:0005623,GO:0005634,GO:0005654,GO:0005667,GO:0005694,GO:0005700,GO:0006139,GO:0006259,GO:0006277,GO:0006281,GO:0006323,GO:0006325,GO:0006333,GO:0006334,GO:0006338,GO:0006342,GO:…	-	ko:K10752	ko04218,map04218	-	-	-	ko00000,ko00001,ko03036	-	-	-	CAF1C_H4-bd,WD40
Spau_g18301-T2	6211.A0A068Y633	6.35e-202	569	cellular heat acclimation	lin-53	GO:0000003,GO:0000118,GO:0000122,GO:0000228,GO:0000278,GO:0000281,GO:0000785,GO:0000790,GO:0000910,GO:0001708,GO:0002064,GO:0002065,GO:0002066,GO:0003002,GO:0003006,GO:0003674,GO:0005488,GO:0005515,GO:0005575,GO:0005622,GO:0005623,GO:0005634,GO:0005654,GO:0005667,GO:0005694,GO:0005700,GO:0006139,GO:0006259,GO:0006277,GO:0006281,GO:0006323,GO:0006325,GO:0006333,GO:0006334,GO:0006338,GO:0006342,GO:…	-	ko:K10752	ko04218,map04218	-	-	-	ko00000,ko00001,ko03036	-	-	-	CAF1C_H4-bd,WD40
Spau_g18302-T1	6211.A0A068YH76	4.05e-61	192	ribosomal protein	RPL14	GO:0000184,GO:0000956,GO:0002181,GO:0003674,GO:0003676,GO:0003723,GO:0003735,GO:0005198,GO:0005488,GO:0005575,GO:0005622,GO:0005623,GO:0005737,GO:0005783,GO:0005789,GO:0005791,GO:0005829,GO:0005840,GO:0006139,GO:0006364,GO:0006396,GO:0006401,GO:0006402,GO:0006412,GO:0006413,GO:0006518,GO:0006605,GO:0006612,GO:0006613,GO:0006614,GO:0006725,GO:0006807,GO:0006810,GO:0006886,GO:0008104,GO:0008150,GO:…	-	ko:K02875	ko03010,map03010	M00177,M00179	-	-	br01610,ko00000,ko00001,ko00002,ko03011	-	-	-	Ribosomal_L14e
Spau_g18303-T1	6211.A0A068Y9L0	0	1173	ATP-dependent DNA helicase activity	RTEL1	GO:0000018,GO:0000166,GO:0000278,GO:0000723,GO:0000732,GO:0000781,GO:0003674,GO:0003678,GO:0003824,GO:0004003,GO:0004386,GO:0005488,GO:0005515,GO:0005524,GO:0005575,GO:0005622,GO:0005623,GO:0005634,GO:0005654,GO:0005694,GO:0006139,GO:0006259,GO:0006260,GO:0006261,GO:0006282,GO:0006310,GO:0006725,GO:0006807,GO:0006950,GO:0006974,GO:0006996,GO:0007049,GO:0008026,GO:0008094,GO:0008144,GO:0008150,GO:…	3.6.4.12	ko:K11136	-	-	-	-	ko00000,ko01000,ko03032	-	-	-	DEAD_2,Helicase_C_2
Spau_g18304-T1	6211.A0A068Y8R4	2.38e-79	245	Pyridoxal (Pyridoxine, vitamin B6) kinase	PDXK	GO:0000166,GO:0000287,GO:0001775,GO:0002252,GO:0002263,GO:0002274,GO:0002275,GO:0002283,GO:0002366,GO:0002376,GO:0002443,GO:0002444,GO:0002446,GO:0003674,GO:0003824,GO:0005488,GO:0005515,GO:0005524,GO:0005575,GO:0005576,GO:0005622,GO:0005623,GO:0005634,GO:0005654,GO:0005737,GO:0005829,GO:0006081,GO:0006725,GO:0006732,GO:0006766,GO:0006767,GO:0006793,GO:0006796,GO:0006807,GO:0006810,GO:0006887,GO:…	2.7.1.35	ko:K00868	ko00750,ko01100,map00750,map01100	-	R00174,R01909,R02493	RC00002,RC00017	ko00000,ko00001,ko01000	-	-	-	Phos_pyr_kin
Spau_g18304-T2	6211.A0A068Y8R4	5.21e-42	147	Pyridoxal (Pyridoxine, vitamin B6) kinase	PDXK	GO:0000166,GO:0000287,GO:0001775,GO:0002252,GO:0002263,GO:0002274,GO:0002275,GO:0002283,GO:0002366,GO:0002376,GO:0002443,GO:0002444,GO:0002446,GO:0003674,GO:0003824,GO:0005488,GO:0005515,GO:0005524,GO:0005575,GO:0005576,GO:0005622,GO:0005623,GO:0005634,GO:0005654,GO:0005737,GO:0005829,GO:0006081,GO:0006725,GO:0006732,GO:0006766,GO:0006767,GO:0006793,GO:0006796,GO:0006807,GO:0006810,GO:0006887,GO:…	2.7.1.35	ko:K00868	ko00750,ko01100,map00750,map01100	-	R00174,R01909,R02493	RC00002,RC00017	ko00000,ko00001,ko01000	-	-	-	Phos_pyr_kin
Spau_g18305-T1	6211.A0A068Y3J8	1.75e-77	241	Biotin-protein ligase, N terminal	-	-	-	-	-	-	-	-	-	-	-	-	BPL_N
Spau_g18306-T1	10160.XP_004633292.1	1.49e-55	211	Nephrocystin-1 isoform X1	NPHP1	GO:0000003,GO:0001654,GO:0003006,GO:0003008,GO:0003674,GO:0005198,GO:0005575,GO:0005622,GO:0005623,GO:0005737,GO:0005815,GO:0005829,GO:0005856,GO:0005911,GO:0005923,GO:0005929,GO:0006996,GO:0007010,GO:0007154,GO:0007155,GO:0007165,GO:0007275,GO:0007276,GO:0007283,GO:0007399,GO:0007423,GO:0007568,GO:0007588,GO:0007610,GO:0007617,GO:0007618,GO:0007626,GO:0007632,GO:0008104,GO:0008150,GO:0008340,GO:…	-	ko:K19657	-	-	-	-	ko00000,ko03036	-	-	-	SH3_1
Spau_g18307-T1	6211.A0A068Y8S0	1.41e-176	500	unfolded protein binding	DNAJB5	GO:0000122,GO:0001671,GO:0002682,GO:0002684,GO:0003674,GO:0003712,GO:0003714,GO:0005488,GO:0005515,GO:0005575,GO:0005622,GO:0005623,GO:0005634,GO:0005654,GO:0005737,GO:0005829,GO:0005886,GO:0006355,GO:0006357,GO:0006457,GO:0006458,GO:0006950,GO:0006986,GO:0008047,GO:0008134,GO:0008150,GO:0008593,GO:0009266,GO:0009408,GO:0009628,GO:0009889,GO:0009890,GO:0009892,GO:0009966,GO:0009968,GO:0009987,GO:…	-	ko:K09507,ko:K09510,ko:K09511	ko04141,ko05164,map04141,map05164	-	-	-	ko00000,ko00001,ko03110	-	-	-	DnaJ,DnaJ_C
Spau_g18308-T1	6183.Smp_178780.1	2.83e-70	241	nervous system development	SIM2	GO:0000122,GO:0000902,GO:0000904,GO:0000976,GO:0000977,GO:0000978,GO:0000981,GO:0000982,GO:0000987,GO:0001012,GO:0001067,GO:0001655,GO:0001657,GO:0001822,GO:0001823,GO:0003674,GO:0003676,GO:0003677,GO:0003690,GO:0003700,GO:0005488,GO:0005515,GO:0005575,GO:0005622,GO:0005623,GO:0005634,GO:0005654,GO:0005737,GO:0006355,GO:0006357,GO:0006928,GO:0006935,GO:0007275,GO:0007389,GO:0007398,GO:0007399,GO:…	6.3.4.10,6.3.4.11,6.3.4.15,6.3.4.9	ko:K01942,ko:K09100	ko00780,ko01100,map00780,map01100	-	R01074,R05145	RC00043,RC00070,RC00096,RC02896	ko00000,ko00001,ko01000,ko03000	-	-	-	HLH,PAS,PAS_3,SIM_C
Spau_g18310-T1	6211.A0A068Y951	2.79e-234	647	Subunit of the integral membrane V0 complex of vacuolar ATPase. Vacuolar ATPase is responsible for acidifying a variety of intracellular compartments in eukaryotic cells, thus providing most of the energy required for transport processes in the vacuolar system	vha-16	GO:0000220,GO:0000323,GO:0001763,GO:0002009,GO:0003674,GO:0003824,GO:0005215,GO:0005575,GO:0005622,GO:0005623,GO:0005737,GO:0005764,GO:0005765,GO:0005768,GO:0005769,GO:0005773,GO:0005774,GO:0005886,GO:0006810,GO:0006811,GO:0006812,GO:0006873,GO:0006875,GO:0006879,GO:0006885,GO:0007034,GO:0007035,GO:0007275,GO:0007424,GO:0007430,GO:0008150,GO:0008324,GO:0008553,GO:0008593,GO:0009628,GO:0009653,GO:…	-	ko:K02146	ko00190,ko01100,ko04142,ko04145,ko04721,ko04966,ko05110,ko05120,ko05152,ko05203,ko05323,map00190,map01100,map04142,map04145,map04721,map04966,map05110,map05120,map05152,map05203,map05323	M00160	-	-	ko00000,ko00001,ko00002	3.A.2.2	-	-	vATP-synt_AC39
Spau_g18311-T1	6211.A0A068Y8U8	3.39e-207	580	structural constituent of cytoskeleton	tbb-4	GO:0005575,GO:0005622,GO:0005623,GO:0005737,GO:0005856,GO:0005874,GO:0005879,GO:0005881,GO:0005929,GO:0005930,GO:0015630,GO:0032838,GO:0042995,GO:0043226,GO:0043228,GO:0043229,GO:0043232,GO:0044422,GO:0044424,GO:0044430,GO:0044441,GO:0044444,GO:0044446,GO:0044447,GO:0044463,GO:0044464,GO:0097014,GO:0099080,GO:0099081,GO:0099512,GO:0099513,GO:0099568,GO:0120025,GO:0120038	-	ko:K07375	ko04145,ko04540,ko05130,map04145,map04540,map05130	-	-	-	ko00000,ko00001,ko03036,ko04147,ko04812	-	-	-	Tubulin,Tubulin_C
Spau_g18312-T1	6211.A0A068YF69	5.79e-203	581	extracellularly glycine-gated chloride channel activity	GLRA3	GO:0000003,GO:0001101,GO:0001508,GO:0001964,GO:0002087,GO:0003008,GO:0003012,GO:0003674,GO:0005215,GO:0005216,GO:0005230,GO:0005231,GO:0005234,GO:0005237,GO:0005253,GO:0005254,GO:0005488,GO:0005515,GO:0005575,GO:0005622,GO:0005623,GO:0005737,GO:0005783,GO:0005886,GO:0005887,GO:0006810,GO:0006811,GO:0006820,GO:0006821,GO:0006936,GO:0007154,GO:0007165,GO:0007166,GO:0007186,GO:0007218,GO:0007267,GO:…	-	ko:K05193,ko:K05194,ko:K05195,ko:K05271,ko:K05273	ko04080,map04080	-	-	-	ko00000,ko00001,ko04040,ko04131	1.A.9.3,1.A.9.4	-	-	Neur_chan_LBD,Neur_chan_memb
Spau_g18313-T1	6211.A0A068Y1Y3	1.53e-165	470	rRNA primary transcript binding	RPF1	GO:0000027,GO:0000460,GO:0000470,GO:0003674,GO:0003676,GO:0003723,GO:0005488,GO:0005575,GO:0005622,GO:0005623,GO:0005634,GO:0005730,GO:0006139,GO:0006364,GO:0006396,GO:0006725,GO:0006807,GO:0006996,GO:0008150,GO:0008152,GO:0009987,GO:0010467,GO:0016043,GO:0016070,GO:0016072,GO:0019843,GO:0022607,GO:0022613,GO:0022618,GO:0030684,GO:0030687,GO:0031974,GO:0031981,GO:0032991,GO:0034470,GO:0034622,GO:…	-	ko:K14846	-	-	-	-	ko00000,ko03009	-	-	-	Brix
Spau_g18314-T1	6211.A0A068Y656	1.98e-126	382	Belongs to the FPP GGPP synthase family	GGPS1	GO:0000003,GO:0003006,GO:0003674,GO:0003824,GO:0004161,GO:0004311,GO:0004337,GO:0004659,GO:0005488,GO:0005515,GO:0005575,GO:0005622,GO:0005623,GO:0005737,GO:0005829,GO:0006066,GO:0006629,GO:0006694,GO:0006695,GO:0006720,GO:0006928,GO:0007275,GO:0007276,GO:0007281,GO:0007292,GO:0007507,GO:0008150,GO:0008152,GO:0008202,GO:0008203,GO:0008354,GO:0008610,GO:0009058,GO:0009790,GO:0009888,GO:0009889,GO:…	2.5.1.1,2.5.1.10,2.5.1.29	ko:K00804	ko00900,ko01100,ko01110,ko01130,map00900,map01100,map01110,map01130	M00367	R01658,R02003,R02061	RC00279	ko00000,ko00001,ko00002,ko01000,ko01006	-	-	-	polyprenyl_synt
Spau_g18314-T2	6211.A0A068Y656	5.44e-133	400	Belongs to the FPP GGPP synthase family	GGPS1	GO:0000003,GO:0003006,GO:0003674,GO:0003824,GO:0004161,GO:0004311,GO:0004337,GO:0004659,GO:0005488,GO:0005515,GO:0005575,GO:0005622,GO:0005623,GO:0005737,GO:0005829,GO:0006066,GO:0006629,GO:0006694,GO:0006695,GO:0006720,GO:0006928,GO:0007275,GO:0007276,GO:0007281,GO:0007292,GO:0007507,GO:0008150,GO:0008152,GO:0008202,GO:0008203,GO:0008354,GO:0008610,GO:0009058,GO:0009790,GO:0009888,GO:0009889,GO:…	2.5.1.1,2.5.1.10,2.5.1.29	ko:K00804	ko00900,ko01100,ko01110,ko01130,map00900,map01100,map01110,map01130	M00367	R01658,R02003,R02061	RC00279	ko00000,ko00001,ko00002,ko01000,ko01006	-	-	-	polyprenyl_synt
Spau_g18315-T1	6211.A0A087W1A9	1.74e-62	220	CAS1 domain containing 1	CASD1	GO:0000139,GO:0003674,GO:0003824,GO:0005575,GO:0005622,GO:0005623,GO:0005737,GO:0005794,GO:0005975,GO:0007154,GO:0007267,GO:0008150,GO:0008152,GO:0008374,GO:0009987,GO:0012505,GO:0016020,GO:0016021,GO:0016407,GO:0016413,GO:0016740,GO:0016746,GO:0016747,GO:0023052,GO:0030154,GO:0030173,GO:0031090,GO:0031224,GO:0031228,GO:0031300,GO:0031301,GO:0031984,GO:0032502,GO:0043226,GO:0043227,GO:0043229,GO:…	2.3.1.45	ko:K03377	-	-	-	-	ko00000,ko01000	-	-	-	Cas1_AcylT
Spau_g18316-T1	6211.A0A087W1A9	3.63e-60	214	CAS1 domain containing 1	CASD1	GO:0000139,GO:0003674,GO:0003824,GO:0005575,GO:0005622,GO:0005623,GO:0005737,GO:0005794,GO:0005975,GO:0007154,GO:0007267,GO:0008150,GO:0008152,GO:0008374,GO:0009987,GO:0012505,GO:0016020,GO:0016021,GO:0016407,GO:0016413,GO:0016740,GO:0016746,GO:0016747,GO:0023052,GO:0030154,GO:0030173,GO:0031090,GO:0031224,GO:0031228,GO:0031300,GO:0031301,GO:0031984,GO:0032502,GO:0043226,GO:0043227,GO:0043229,GO:…	2.3.1.45	ko:K03377	-	-	-	-	ko00000,ko01000	-	-	-	Cas1_AcylT
Spau_g18317-T1	6211.A0A068Y276	5.26e-61	203	Yip1 domain family member 1	YIPF1	GO:0000138,GO:0003674,GO:0005488,GO:0005515,GO:0005575,GO:0005622,GO:0005623,GO:0005737,GO:0005794,GO:0005795,GO:0005797,GO:0005802,GO:0012505,GO:0017016,GO:0017137,GO:0019899,GO:0030133,GO:0031267,GO:0031410,GO:0031982,GO:0031984,GO:0031985,GO:0043226,GO:0043227,GO:0043229,GO:0043231,GO:0044422,GO:0044424,GO:0044431,GO:0044444,GO:0044446,GO:0044464,GO:0051020,GO:0097708,GO:0098791	-	-	-	-	-	-	-	-	-	-	Yip1
Spau_g18318-T1	6211.A0A068Y8J0	0	1051	glutamate receptor	GRM1	GO:0000185,GO:0000186,GO:0000187,GO:0001639,GO:0001664,GO:0001932,GO:0001934,GO:0002029,GO:0003008,GO:0003674,GO:0004888,GO:0004930,GO:0005102,GO:0005488,GO:0005515,GO:0005516,GO:0005575,GO:0005622,GO:0005623,GO:0005634,GO:0005737,GO:0005886,GO:0005887,GO:0006355,GO:0006417,GO:0006448,GO:0006464,GO:0006468,GO:0006793,GO:0006796,GO:0006807,GO:0006873,GO:0006874,GO:0006875,GO:0007154,GO:0007165,GO:…	-	ko:K04603,ko:K04604,ko:K04605	ko04020,ko04068,ko04072,ko04080,ko04540,ko04720,ko04723,ko04724,ko04730,ko04742,ko04915,ko05016,ko05030,map04020,map04068,map04072,map04080,map04540,map04720,map04723,map04724,map04730,map04742,map04915,map05016,map05030	-	-	-	ko00000,ko00001,ko01009,ko04030	9.A.14.7.1	-	-	7tm_3,ANF_receptor,GluR_Homer-bdg,NCD3G
Spau_g18318-T2	6211.A0A068Y8J0	0	1051	glutamate receptor	GRM1	GO:0000185,GO:0000186,GO:0000187,GO:0001639,GO:0001664,GO:0001932,GO:0001934,GO:0002029,GO:0003008,GO:0003674,GO:0004888,GO:0004930,GO:0005102,GO:0005488,GO:0005515,GO:0005516,GO:0005575,GO:0005622,GO:0005623,GO:0005634,GO:0005737,GO:0005886,GO:0005887,GO:0006355,GO:0006417,GO:0006448,GO:0006464,GO:0006468,GO:0006793,GO:0006796,GO:0006807,GO:0006873,GO:0006874,GO:0006875,GO:0007154,GO:0007165,GO:…	-	ko:K04603,ko:K04604,ko:K04605	ko04020,ko04068,ko04072,ko04080,ko04540,ko04720,ko04723,ko04724,ko04730,ko04742,ko04915,ko05016,ko05030,map04020,map04068,map04072,map04080,map04540,map04720,map04723,map04724,map04730,map04742,map04915,map05016,map05030	-	-	-	ko00000,ko00001,ko01009,ko04030	9.A.14.7.1	-	-	7tm_3,ANF_receptor,GluR_Homer-bdg,NCD3G
Spau_g18318-T3	6211.A0A068Y8J0	0	1051	glutamate receptor	GRM1	GO:0000185,GO:0000186,GO:0000187,GO:0001639,GO:0001664,GO:0001932,GO:0001934,GO:0002029,GO:0003008,GO:0003674,GO:0004888,GO:0004930,GO:0005102,GO:0005488,GO:0005515,GO:0005516,GO:0005575,GO:0005622,GO:0005623,GO:0005634,GO:0005737,GO:0005886,GO:0005887,GO:0006355,GO:0006417,GO:0006448,GO:0006464,GO:0006468,GO:0006793,GO:0006796,GO:0006807,GO:0006873,GO:0006874,GO:0006875,GO:0007154,GO:0007165,GO:…	-	ko:K04603,ko:K04604,ko:K04605	ko04020,ko04068,ko04072,ko04080,ko04540,ko04720,ko04723,ko04724,ko04730,ko04742,ko04915,ko05016,ko05030,map04020,map04068,map04072,map04080,map04540,map04720,map04723,map04724,map04730,map04742,map04915,map05016,map05030	-	-	-	ko00000,ko00001,ko01009,ko04030	9.A.14.7.1	-	-	7tm_3,ANF_receptor,GluR_Homer-bdg,NCD3G
Spau_g18320-T1	6211.A0A068Y3N5	1.1e-49	173	transmembrane transport	-	-	-	-	-	-	-	-	-	-	-	-	MFS_1
Spau_g18321-T1	6211.A0A068Y3N5	8.66e-160	468	transmembrane transport	-	-	-	-	-	-	-	-	-	-	-	-	MFS_1
Spau_g18322-T1	6211.A0A068Y3N5	4.98e-111	342	transmembrane transport	-	-	-	-	-	-	-	-	-	-	-	-	MFS_1
Spau_g18322-T2	6211.A0A068Y3N5	8.31e-64	217	transmembrane transport	-	-	-	-	-	-	-	-	-	-	-	-	MFS_1
Spau_g18323-T1	6211.A0A068Y757	2.58e-45	167	galactosyltransferase activity	-	-	2.4.1.147,2.4.1.206	ko:K00739,ko:K03766,ko:K03877	ko00512,ko00601,ko00603,ko01100,map00512,map00601,map00603,map01100	M00056,M00070,M00071	R05909,R05964,R05971,R06006	-	ko00000,ko00001,ko00002,ko01000,ko01003	-	GT31	-	Galactosyl_T
Spau_g18324-T1	6211.A0A068Y846	6.82e-154	452	transmembrane transport	-	-	-	-	-	-	-	-	-	-	-	-	MFS_1
Spau_g18325-T1	6211.A0A068Y9L7	0	1021	endopeptidase inhibitor activity	A2ML1	GO:0000003,GO:0001101,GO:0001553,GO:0001868,GO:0001869,GO:0002020,GO:0002376,GO:0002437,GO:0002438,GO:0002526,GO:0002576,GO:0002673,GO:0002682,GO:0002683,GO:0002697,GO:0002698,GO:0002920,GO:0002921,GO:0003006,GO:0003674,GO:0004857,GO:0004866,GO:0004867,GO:0005096,GO:0005102,GO:0005488,GO:0005515,GO:0005575,GO:0005576,GO:0005615,GO:0005622,GO:0005623,GO:0005737,GO:0005829,GO:0006807,GO:0006810,GO:…	-	ko:K03910	ko04610,map04610	-	-	-	ko00000,ko00001,ko04131,ko04147	-	-	-	A2M,A2M_N,A2M_N_2,A2M_comp,A2M_recep,Thiol-ester_cl
Spau_g18326-T1	6211.A0A068Y9L7	0	976	endopeptidase inhibitor activity	A2ML1	GO:0000003,GO:0001101,GO:0001553,GO:0001868,GO:0001869,GO:0002020,GO:0002376,GO:0002437,GO:0002438,GO:0002526,GO:0002576,GO:0002673,GO:0002682,GO:0002683,GO:0002697,GO:0002698,GO:0002920,GO:0002921,GO:0003006,GO:0003674,GO:0004857,GO:0004866,GO:0004867,GO:0005096,GO:0005102,GO:0005488,GO:0005515,GO:0005575,GO:0005576,GO:0005615,GO:0005622,GO:0005623,GO:0005737,GO:0005829,GO:0006807,GO:0006810,GO:…	-	ko:K03910	ko04610,map04610	-	-	-	ko00000,ko00001,ko04131,ko04147	-	-	-	A2M,A2M_N,A2M_N_2,A2M_comp,A2M_recep,Thiol-ester_cl
Spau_g18326-T2	6211.A0A068Y9L7	1.35e-296	914	endopeptidase inhibitor activity	A2ML1	GO:0000003,GO:0001101,GO:0001553,GO:0001868,GO:0001869,GO:0002020,GO:0002376,GO:0002437,GO:0002438,GO:0002526,GO:0002576,GO:0002673,GO:0002682,GO:0002683,GO:0002697,GO:0002698,GO:0002920,GO:0002921,GO:0003006,GO:0003674,GO:0004857,GO:0004866,GO:0004867,GO:0005096,GO:0005102,GO:0005488,GO:0005515,GO:0005575,GO:0005576,GO:0005615,GO:0005622,GO:0005623,GO:0005737,GO:0005829,GO:0006807,GO:0006810,GO:…	-	ko:K03910	ko04610,map04610	-	-	-	ko00000,ko00001,ko04131,ko04147	-	-	-	A2M,A2M_N,A2M_N_2,A2M_comp,A2M_recep,Thiol-ester_cl
Spau_g18327-T1	6183.Smp_058780.1	1.99e-26	109	N-terminal domain of CBF1 interacting co-repressor CIR	LENG1	-	-	-	-	-	-	-	-	-	-	-	Cir_N
Spau_g18328-T1	6211.A0A068Y2V1	2e-15	82.8	transcription coactivator activity	SS18	GO:0003674,GO:0003712,GO:0003713,GO:0005575,GO:0005622,GO:0005623,GO:0005634,GO:0006355,GO:0006357,GO:0008150,GO:0009889,GO:0009891,GO:0009893,GO:0010468,GO:0010556,GO:0010557,GO:0010604,GO:0010628,GO:0019219,GO:0019222,GO:0030374,GO:0031323,GO:0031325,GO:0031326,GO:0031328,GO:0043226,GO:0043227,GO:0043229,GO:0043231,GO:0044424,GO:0044464,GO:0045893,GO:0045935,GO:0045944,GO:0048518,GO:0048522,GO:…	-	ko:K15623	ko05202,map05202	-	-	-	ko00000,ko00001	-	-	-	SSXT
Spau_g18329-T1	6211.A0A068Y2A3	2.07e-73	246	DNA-binding transcription factor activity, RNA polymerase II-specific	FOXK2	GO:0000287,GO:0000976,GO:0000977,GO:0000978,GO:0000981,GO:0000982,GO:0000987,GO:0001012,GO:0001067,GO:0001077,GO:0001228,GO:0001558,GO:0002252,GO:0002376,GO:0003674,GO:0003676,GO:0003677,GO:0003690,GO:0003700,GO:0005488,GO:0005575,GO:0005622,GO:0005623,GO:0005634,GO:0005654,GO:0006139,GO:0006351,GO:0006355,GO:0006357,GO:0006366,GO:0006464,GO:0006508,GO:0006725,GO:0006807,GO:0006950,GO:0006952,GO:…	-	ko:K09404	-	-	-	-	ko00000,ko03000	-	-	-	FHA,Forkhead
Spau_g18330-T1	6211.A0A068Y6I8	3.94e-67	255	ubiquitin modification-dependent histone binding	TP53BP1	GO:0000018,GO:0000075,GO:0000076,GO:0000077,GO:0000228,GO:0000278,GO:0000726,GO:0000775,GO:0000776,GO:0000781,GO:0000784,GO:0000785,GO:0000790,GO:0001085,GO:0001102,GO:0001932,GO:0001933,GO:0002039,GO:0002637,GO:0002639,GO:0002682,GO:0002684,GO:0002694,GO:0002696,GO:0002697,GO:0002699,GO:0002700,GO:0002702,GO:0002703,GO:0002705,GO:0002706,GO:0002708,GO:0002712,GO:0002714,GO:0002819,GO:0002821,GO:…	3.1.27.9	ko:K06661,ko:K15322,ko:K20915	ko04111,ko04113,ko04621,map04111,map04113,map04621	-	-	-	ko00000,ko00001,ko03016,ko03400	-	-	-	53-BP1_Tudor,BRCT,BRCT_2,Rad9_Rad53_bind
Spau_g18330-T2	6211.A0A068Y6I8	3.99e-67	255	ubiquitin modification-dependent histone binding	TP53BP1	GO:0000018,GO:0000075,GO:0000076,GO:0000077,GO:0000228,GO:0000278,GO:0000726,GO:0000775,GO:0000776,GO:0000781,GO:0000784,GO:0000785,GO:0000790,GO:0001085,GO:0001102,GO:0001932,GO:0001933,GO:0002039,GO:0002637,GO:0002639,GO:0002682,GO:0002684,GO:0002694,GO:0002696,GO:0002697,GO:0002699,GO:0002700,GO:0002702,GO:0002703,GO:0002705,GO:0002706,GO:0002708,GO:0002712,GO:0002714,GO:0002819,GO:0002821,GO:…	3.1.27.9	ko:K06661,ko:K15322,ko:K20915	ko04111,ko04113,ko04621,map04111,map04113,map04621	-	-	-	ko00000,ko00001,ko03016,ko03400	-	-	-	53-BP1_Tudor,BRCT,BRCT_2,Rad9_Rad53_bind
Spau_g18332-T1	6211.A0A068Y166	0	986	homophilic cell adhesion via plasma membrane adhesion molecules	PCDH18	GO:0003674,GO:0005488,GO:0005509,GO:0005575,GO:0005623,GO:0005886,GO:0005887,GO:0007154,GO:0007155,GO:0007156,GO:0007267,GO:0007275,GO:0007399,GO:0007417,GO:0007420,GO:0008150,GO:0009987,GO:0016020,GO:0016021,GO:0016339,GO:0022610,GO:0023052,GO:0031224,GO:0031226,GO:0032501,GO:0032502,GO:0043167,GO:0043169,GO:0044425,GO:0044459,GO:0044464,GO:0046872,GO:0048513,GO:0048731,GO:0048856,GO:0060322,GO:…	-	ko:K16495,ko:K16499	-	-	-	-	ko00000,ko04516	-	-	-	Cadherin,Cadherin_2
Spau_g18333-T1	6211.A0A068Y881	8.82e-246	681	fast, calcium ion-dependent exocytosis of neurotransmitter	SYT2	GO:0000149,GO:0001505,GO:0001558,GO:0001786,GO:0003008,GO:0003674,GO:0005102,GO:0005488,GO:0005509,GO:0005513,GO:0005515,GO:0005516,GO:0005543,GO:0005544,GO:0005545,GO:0005546,GO:0005575,GO:0005622,GO:0005623,GO:0005737,GO:0005794,GO:0005829,GO:0005886,GO:0006810,GO:0006811,GO:0006820,GO:0006835,GO:0006836,GO:0006865,GO:0006887,GO:0006897,GO:0006906,GO:0006996,GO:0007154,GO:0007267,GO:0007268,GO:…	-	ko:K15290,ko:K19902,ko:K19905	ko04721,map04721	-	-	-	ko00000,ko00001,ko04131	-	-	-	C2
Spau_g18338-T1	6211.A0A087VYZ5	2.07e-69	244	zinc finger	ZEB2	GO:0000003,GO:0000122,GO:0000228,GO:0000785,GO:0000790,GO:0000902,GO:0000904,GO:0000976,GO:0000977,GO:0000978,GO:0000981,GO:0000987,GO:0001012,GO:0001067,GO:0001101,GO:0001205,GO:0001227,GO:0001228,GO:0001501,GO:0001558,GO:0001654,GO:0001655,GO:0001667,GO:0001700,GO:0001755,GO:0001756,GO:0001838,GO:0001841,GO:0001843,GO:0001932,GO:0001934,GO:0002009,GO:0002376,GO:0002520,GO:0002682,GO:0002694,GO:…	-	ko:K09299	ko05206,map05206	-	-	-	ko00000,ko00001,ko03000	-	-	-	Homeobox,zf-C2H2,zf-C2H2_6
Spau_g18340-T1	6211.A0A068Y5I0	3.81e-90	296	transcription corepressor activity	RCOR3	GO:0000122,GO:0000785,GO:0000981,GO:0000982,GO:0001067,GO:0001078,GO:0001227,GO:0002262,GO:0002376,GO:0002520,GO:0002682,GO:0002684,GO:0003674,GO:0003676,GO:0003677,GO:0003682,GO:0003700,GO:0003712,GO:0003714,GO:0003824,GO:0004407,GO:0005488,GO:0005515,GO:0005575,GO:0005622,GO:0005623,GO:0005634,GO:0005654,GO:0005667,GO:0005694,GO:0006325,GO:0006355,GO:0006357,GO:0006464,GO:0006476,GO:0006807,GO:…	-	ko:K11829	ko05016,map05016	-	-	-	ko00000,ko00001	-	-	-	ELM2,Myb_DNA-binding
Spau_g18341-T1	6211.A0A068XZ18	5.19e-87	268	phosphatidylinositol-4,5-bisphosphate 4-phosphatase activity	TMEM55A	GO:0000323,GO:0003674,GO:0003824,GO:0005575,GO:0005622,GO:0005623,GO:0005634,GO:0005654,GO:0005737,GO:0005764,GO:0005765,GO:0005768,GO:0005770,GO:0005773,GO:0005774,GO:0006629,GO:0006644,GO:0006650,GO:0006793,GO:0006796,GO:0008150,GO:0008152,GO:0009987,GO:0010008,GO:0012505,GO:0016020,GO:0016311,GO:0016787,GO:0016788,GO:0016791,GO:0019637,GO:0030258,GO:0031090,GO:0031410,GO:0031902,GO:0031974,GO:…	3.1.3.78	ko:K13084	ko04070,map04070	-	R08981	RC00078	ko00000,ko00001,ko01000	-	-	-	Tmemb_55A
Spau_g18345-T1	6211.A0A087VZ06	1.68e-89	293	tyrosine-protein kinase	-	-	2.7.10.2	ko:K05703,ko:K05704,ko:K05705	ko01521,ko01522,ko04012,ko04013,ko04015,ko04062,ko04071,ko04072,ko04137,ko04144,ko04360,ko04370,ko04380,ko04510,ko04520,ko04530,ko04540,ko04611,ko04650,ko04660,ko04664,ko04725,ko04727,ko04750,ko04810,ko04912,ko04915,ko04917,ko04919,ko04921,ko04926,ko05020,ko05100,ko05120,ko05130,ko05131,ko05152,ko05161,ko05162,ko05167,ko05203,ko05205,ko05219,ko05416,ko05418,map01521,map01522,map04012,map04013,map…	-	-	-	ko00000,ko00001,ko01000,ko01001,ko04131,ko04516	-	-	-	Death,Pkinase_Tyr,SH2,SH3_1
Spau_g18347-T1	6211.A0A068Y1C5	8.65e-109	342	extracellular ligand-gated ion channel activity	-	-	-	-	-	-	-	-	-	-	-	-	Neur_chan_LBD,Neur_chan_memb
Spau_g18348-T1	6211.A0A068Y872	4.79e-50	180	isoprenoid biosynthetic process	PDSS2	GO:0003674,GO:0005488,GO:0005515,GO:0005575,GO:0005622,GO:0005623,GO:0005737,GO:0005739,GO:0005759,GO:0005829,GO:0006629,GO:0006720,GO:0006732,GO:0006733,GO:0006743,GO:0006744,GO:0008150,GO:0008152,GO:0008299,GO:0008610,GO:0009058,GO:0009108,GO:0009987,GO:0016043,GO:0022607,GO:0031974,GO:0032991,GO:0042180,GO:0042181,GO:0043226,GO:0043227,GO:0043229,GO:0043231,GO:0043233,GO:0043933,GO:0044085,GO:…	2.5.1.82,2.5.1.83,2.5.1.91,6.3.2.3	ko:K05355,ko:K12505,ko:K21456	ko00270,ko00480,ko00900,ko01100,ko01110,ko04216,map00270,map00480,map00900,map01100,map01110,map04216	M00118	R00497,R09245,R09246,R09249,R10994	RC00096,RC00141,RC00279	ko00000,ko00001,ko00002,ko01000,ko01006,ko04147	-	-	-	polyprenyl_synt
Spau_g18349-T1	7719.XP_002127489.1	4.66e-06	47.8	protein K11-linked ubiquitination	ANAPC13	GO:0000151,GO:0000152,GO:0000209,GO:0005575,GO:0005622,GO:0005623,GO:0005634,GO:0005680,GO:0006464,GO:0006807,GO:0008150,GO:0008152,GO:0009987,GO:0016567,GO:0019538,GO:0031461,GO:0032446,GO:0032991,GO:0036211,GO:0043170,GO:0043226,GO:0043227,GO:0043229,GO:0043231,GO:0043412,GO:0044237,GO:0044238,GO:0044260,GO:0044267,GO:0044422,GO:0044424,GO:0044428,GO:0044446,GO:0044464,GO:0070647,GO:0070979,GO:…	-	ko:K12456	ko04110,ko04114,ko04120,ko04914,map04110,map04114,map04120,map04914	M00389	-	-	ko00000,ko00001,ko00002,ko03036,ko04121	-	-	-	Apc13p
Spau_g18350-T1	6211.A0A068Y226	6.98e-23	108	zinc ion binding	-	GO:0000122,GO:0000981,GO:0000982,GO:0001078,GO:0001227,GO:0002119,GO:0002164,GO:0003674,GO:0003700,GO:0005575,GO:0005622,GO:0005623,GO:0005634,GO:0006355,GO:0006357,GO:0007275,GO:0008150,GO:0009791,GO:0009889,GO:0009890,GO:0009892,GO:0010468,GO:0010556,GO:0010558,GO:0010605,GO:0010629,GO:0019219,GO:0019222,GO:0031323,GO:0031324,GO:0031326,GO:0031327,GO:0032501,GO:0032502,GO:0043226,GO:0043227,GO:…	-	-	-	-	-	-	-	-	-	-	zf-C2HC
Spau_g18351-T1	6211.A0A068Y5S1	6.6e-299	832	negative regulation of transcription, DNA-templated	NELFCD	GO:0000122,GO:0003674,GO:0003676,GO:0003723,GO:0005488,GO:0005575,GO:0005622,GO:0005623,GO:0005634,GO:0005654,GO:0005694,GO:0005700,GO:0005703,GO:0005705,GO:0006139,GO:0006351,GO:0006354,GO:0006355,GO:0006357,GO:0006366,GO:0006368,GO:0006725,GO:0006807,GO:0008023,GO:0008150,GO:0008152,GO:0009058,GO:0009059,GO:0009889,GO:0009890,GO:0009892,GO:0009987,GO:0010467,GO:0010468,GO:0010556,GO:0010558,GO:…	-	ko:K15181	-	-	-	-	ko00000,ko03021	-	-	-	TH1
Spau_g18351-T2	6211.A0A068Y5S1	7.78e-301	838	negative regulation of transcription, DNA-templated	NELFCD	GO:0000122,GO:0003674,GO:0003676,GO:0003723,GO:0005488,GO:0005575,GO:0005622,GO:0005623,GO:0005634,GO:0005654,GO:0005694,GO:0005700,GO:0005703,GO:0005705,GO:0006139,GO:0006351,GO:0006354,GO:0006355,GO:0006357,GO:0006366,GO:0006368,GO:0006725,GO:0006807,GO:0008023,GO:0008150,GO:0008152,GO:0009058,GO:0009059,GO:0009889,GO:0009890,GO:0009892,GO:0009987,GO:0010467,GO:0010468,GO:0010556,GO:0010558,GO:…	-	ko:K15181	-	-	-	-	ko00000,ko03021	-	-	-	TH1
Spau_g18352-T1	59894.ENSFALP00000014742	1.01e-16	81.6	Tctex1 domain containing 4	TCTEX1D4	GO:0001669,GO:0003674,GO:0005488,GO:0005515,GO:0005575,GO:0005622,GO:0005623,GO:0005634,GO:0005737,GO:0005815,GO:0005856,GO:0005929,GO:0005930,GO:0008157,GO:0012505,GO:0015630,GO:0019899,GO:0019902,GO:0019903,GO:0030141,GO:0031410,GO:0031514,GO:0031982,GO:0032838,GO:0036126,GO:0042995,GO:0043226,GO:0043227,GO:0043228,GO:0043229,GO:0043231,GO:0043232,GO:0044422,GO:0044424,GO:0044430,GO:0044441,GO:…	-	-	-	-	-	-	-	-	-	-	Tctex-1
Spau_g18353-T1	6211.A0A068Y1G9	5.96e-149	429	neuropeptide Y receptor activity	GPRNPY4	GO:0001653,GO:0003674,GO:0004888,GO:0004930,GO:0005575,GO:0007154,GO:0007165,GO:0007166,GO:0007186,GO:0007218,GO:0008150,GO:0008188,GO:0008528,GO:0009987,GO:0016020,GO:0016021,GO:0023052,GO:0031224,GO:0038023,GO:0044425,GO:0050789,GO:0050794,GO:0050896,GO:0051716,GO:0060089,GO:0065007	-	ko:K04240,ko:K14072	ko04080,map04080	-	-	-	ko00000,ko00001,ko04030	-	-	-	7tm_1
Spau_g18354-T1	6211.A0A068Y2B2	1.65e-106	340	positive regulation of ruffle assembly	PLEKHM2	GO:0003674,GO:0005488,GO:0005515,GO:0005575,GO:0005622,GO:0005623,GO:0005737,GO:0005768,GO:0006996,GO:0007030,GO:0008092,GO:0008150,GO:0009987,GO:0010008,GO:0010256,GO:0012505,GO:0016020,GO:0016043,GO:0019894,GO:0031090,GO:0031410,GO:0031982,GO:0032418,GO:0032879,GO:0032880,GO:0043226,GO:0043227,GO:0043229,GO:0044422,GO:0044424,GO:0044433,GO:0044440,GO:0044444,GO:0044446,GO:0044464,GO:0048518,GO:…	-	ko:K15348	ko05132,map05132	-	-	-	ko00000,ko00001,ko04131	-	-	-	PH,RUN,zf-RING_9
Spau_g18355-T1	38654.XP_006024818.1	5.82e-09	67.4	zinc finger	KLF15	-	-	ko:K09210	-	-	-	-	ko00000,ko03000	-	-	-	zf-C2H2
Spau_g18356-T1	6211.A0A068Y1S0	3.55e-147	427	protein-containing complex binding	GNB4	GO:0001101,GO:0001654,GO:0001666,GO:0001667,GO:0001750,GO:0001775,GO:0001917,GO:0002009,GO:0002682,GO:0002684,GO:0002685,GO:0002687,GO:0003007,GO:0003008,GO:0003365,GO:0003371,GO:0003379,GO:0003380,GO:0003674,GO:0003824,GO:0003924,GO:0005246,GO:0005488,GO:0005515,GO:0005575,GO:0005622,GO:0005623,GO:0005737,GO:0005829,GO:0005834,GO:0005886,GO:0005929,GO:0006457,GO:0006873,GO:0006874,GO:0006875,GO:…	-	ko:K04536,ko:K04537,ko:K04538	ko04011,ko04014,ko04062,ko04151,ko04371,ko04713,ko04723,ko04724,ko04725,ko04726,ko04727,ko04728,ko04740,ko04744,ko04926,ko05032,ko05034,ko05167,ko05200,map04011,map04014,map04062,map04151,map04371,map04713,map04723,map04724,map04725,map04726,map04727,map04728,map04740,map04744,map04926,map05032,map05034,map05167,map05200	-	-	-	ko00000,ko00001,ko04031,ko04147	-	-	-	WD40
Spau_g18357-T1	6211.A0A068Y8P9	2.06e-59	190	Functional component of endoplasmic reticulum-associated degradation (ERAD) for misfolded lumenal proteins. May act by forming a channel that allows the retrotranslocation of misfolded proteins into the cytosol where they are ubiquitinated and degraded by the proteasome	DERL1	GO:0002020,GO:0003674,GO:0003824,GO:0005102,GO:0005488,GO:0005515,GO:0005575,GO:0005622,GO:0005623,GO:0005737,GO:0005768,GO:0005769,GO:0005770,GO:0005783,GO:0005789,GO:0006457,GO:0006464,GO:0006508,GO:0006511,GO:0006515,GO:0006807,GO:0006810,GO:0006886,GO:0006897,GO:0006950,GO:0006986,GO:0007154,GO:0007165,GO:0008104,GO:0008150,GO:0008152,GO:0008233,GO:0009056,GO:0009057,GO:0009893,GO:0009987,GO:…	-	ko:K11519,ko:K13989	ko04141,ko05014,map04141,map05014	M00403	-	-	ko00000,ko00001,ko00002	-	-	-	DER1
Spau_g18359-T1	29760.VIT_01s0026g02080.t01	1.09e-06	57.4	F-box kelch-repeat protein	-	GO:0000151,GO:0003674,GO:0005488,GO:0005515,GO:0005575,GO:0005622,GO:0005623,GO:0005634,GO:0005737,GO:0005777,GO:0006508,GO:0006511,GO:0006807,GO:0008150,GO:0008152,GO:0009056,GO:0009057,GO:0009987,GO:0010498,GO:0019005,GO:0019222,GO:0019538,GO:0019899,GO:0019941,GO:0030162,GO:0030163,GO:0031461,GO:0031625,GO:0032991,GO:0042579,GO:0043161,GO:0043170,GO:0043226,GO:0043227,GO:0043229,GO:0043231,GO:…	-	-	-	-	-	-	-	-	-	-	Kelch_1
Spau_g18360-T1	6183.Smp_064870.1	5.29e-208	604	regulation of ATP-dependent microtubule motor activity, plus-end-directed	DYNC1I2	GO:0000003,GO:0000086,GO:0000226,GO:0000278,GO:0000775,GO:0000776,GO:0000922,GO:0001654,GO:0001754,GO:0002376,GO:0002478,GO:0002495,GO:0002504,GO:0003006,GO:0003674,GO:0003774,GO:0003777,GO:0003824,GO:0005488,GO:0005515,GO:0005575,GO:0005622,GO:0005623,GO:0005634,GO:0005694,GO:0005737,GO:0005768,GO:0005813,GO:0005815,GO:0005819,GO:0005829,GO:0005856,GO:0005868,GO:0005874,GO:0005875,GO:0005929,GO:…	-	ko:K10415	ko04145,ko04962,ko05132,map04145,map04962,map05132	-	-	-	ko00000,ko00001,ko03036,ko04812	-	-	-	Dynein_IC2,WD40
Spau_g18361-T1	6211.A0A068Y6V1	3.9e-220	619	6-phosphofructo-2-kinase activity	PFKFB2	GO:0000166,GO:0002791,GO:0002793,GO:0003674,GO:0003824,GO:0003873,GO:0004331,GO:0005488,GO:0005515,GO:0005524,GO:0005575,GO:0005622,GO:0005623,GO:0005634,GO:0005654,GO:0005737,GO:0005829,GO:0005975,GO:0005996,GO:0006000,GO:0006003,GO:0006006,GO:0006007,GO:0006082,GO:0006089,GO:0006090,GO:0006091,GO:0006094,GO:0006096,GO:0006109,GO:0006110,GO:0006139,GO:0006140,GO:0006163,GO:0006164,GO:0006165,GO:…	2.7.1.105,3.1.3.46	ko:K01103,ko:K19028,ko:K19029,ko:K19030	ko00051,ko04066,ko04152,ko04919,ko04922,map00051,map04066,map04152,map04919,map04922	-	R02731	RC00152	ko00000,ko00001,ko01000	-	-	-	6PF2K,His_Phos_1
Spau_g18362-T1	6211.A0A068YAI3	7.79e-10	69.7	epithelium development	-	GO:0007275,GO:0007444,GO:0008150,GO:0009888,GO:0032501,GO:0032502,GO:0035220,GO:0035295,GO:0048513,GO:0048731,GO:0048856,GO:0060429	-	-	-	-	-	-	-	-	-	-	-
Spau_g18363-T1	6211.A0A068Y3U9	1.63e-196	565	chloride channel activity	BEST3	GO:0003008,GO:0003674,GO:0005215,GO:0005216,GO:0005225,GO:0005229,GO:0005253,GO:0005254,GO:0005488,GO:0005515,GO:0005575,GO:0005622,GO:0005623,GO:0005737,GO:0005777,GO:0005829,GO:0005886,GO:0005887,GO:0005929,GO:0006810,GO:0006811,GO:0006820,GO:0006821,GO:0006884,GO:0007600,GO:0007601,GO:0007606,GO:0007608,GO:0008150,GO:0008361,GO:0008509,GO:0008514,GO:0009314,GO:0009416,GO:0009581,GO:0009582,GO:…	-	ko:K13878,ko:K13879,ko:K13880,ko:K13881,ko:K22204	ko04970,map04970	-	-	-	ko00000,ko00001,ko02000	1.A.46.1,1.A.46.1.1,1.A.46.1.2,1.A.46.1.4	-	-	Bestrophin
Spau_g18366-T1	6211.A0A068Y7F6	1.5e-30	112	Belongs to the thioredoxin family	-	-	-	ko:K03671	ko04621,ko05418,map04621,map05418	-	-	-	ko00000,ko00001,ko03110	-	-	-	Thioredoxin
Spau_g18367-T1	6412.HelroP173420	5.22e-09	57.8	Belongs to the thioredoxin family	-	GO:0003674,GO:0003824,GO:0005575,GO:0005622,GO:0005623,GO:0005634,GO:0005737,GO:0005929,GO:0007275,GO:0007568,GO:0008150,GO:0008152,GO:0008340,GO:0010259,GO:0015035,GO:0015036,GO:0016491,GO:0016667,GO:0030424,GO:0030425,GO:0032501,GO:0032502,GO:0036477,GO:0042995,GO:0043005,GO:0043025,GO:0043226,GO:0043227,GO:0043229,GO:0043231,GO:0044297,GO:0044424,GO:0044463,GO:0044464,GO:0048856,GO:0055114,GO:…	-	ko:K03671	ko04621,ko05418,map04621,map05418	-	-	-	ko00000,ko00001,ko03110	-	-	-	Thioredoxin
Spau_g18368-T1	7719.XP_009861478.1	0.00023	45.1	Belongs to the thioredoxin family	TXN	GO:0000122,GO:0000803,GO:0000806,GO:0001101,GO:0001678,GO:0001932,GO:0001934,GO:0003674,GO:0003824,GO:0004791,GO:0005488,GO:0005515,GO:0005575,GO:0005622,GO:0005623,GO:0005634,GO:0005694,GO:0005737,GO:0005829,GO:0005929,GO:0006355,GO:0006357,GO:0006457,GO:0006950,GO:0006952,GO:0006979,GO:0007154,GO:0007165,GO:0007267,GO:0007275,GO:0007568,GO:0008104,GO:0008150,GO:0008152,GO:0008283,GO:0008340,GO:…	-	ko:K03671	ko04621,ko05418,map04621,map05418	-	-	-	ko00000,ko00001,ko03110	-	-	-	Thioredoxin
Spau_g18369-T1	84751.XP_007877190.1	0.000259	47	PITH domain	-	-	-	ko:K03671	ko04621,ko05418,map04621,map05418	-	-	-	ko00000,ko00001,ko03110	-	-	-	PITH,Thioredoxin
Spau_g18374-T1	6211.A0A068Y398	2e-97	302	RNA binding	ASCC1	GO:0005575,GO:0005622,GO:0005623,GO:0005634,GO:0005654,GO:0005667,GO:0006139,GO:0006259,GO:0006281,GO:0006304,GO:0006307,GO:0006355,GO:0006725,GO:0006807,GO:0006950,GO:0006974,GO:0008150,GO:0008152,GO:0009889,GO:0009987,GO:0010468,GO:0010556,GO:0019219,GO:0019222,GO:0031323,GO:0031326,GO:0031594,GO:0031974,GO:0031981,GO:0032991,GO:0033554,GO:0034641,GO:0035510,GO:0043170,GO:0043226,GO:0043227,GO:…	-	ko:K18666	-	-	-	-	ko00000	-	-	-	AKAP7_NLS,KH_1
Spau_g18375-T1	6211.A0A068Y8N3	1.06e-130	382	calcium-activated potassium channel activity	TMEM38B	GO:0003674,GO:0005215,GO:0005216,GO:0005227,GO:0005261,GO:0005267,GO:0005488,GO:0005515,GO:0005575,GO:0005622,GO:0005623,GO:0005634,GO:0005635,GO:0005737,GO:0005783,GO:0005789,GO:0006810,GO:0006811,GO:0006812,GO:0006813,GO:0008150,GO:0008324,GO:0009987,GO:0012505,GO:0015075,GO:0015077,GO:0015079,GO:0015267,GO:0015269,GO:0015318,GO:0015672,GO:0016020,GO:0016528,GO:0016529,GO:0022803,GO:0022836,GO:…	-	-	-	-	-	-	-	-	-	-	TRIC
Spau_g18376-T1	6211.A0A068Y1R1	0	2401	endopeptidase inhibitor activity	Tep6	GO:0001700,GO:0002009,GO:0003674,GO:0005198,GO:0005575,GO:0005576,GO:0005615,GO:0005623,GO:0005886,GO:0005911,GO:0005918,GO:0006810,GO:0006897,GO:0006909,GO:0006910,GO:0006950,GO:0006952,GO:0007043,GO:0007275,GO:0007391,GO:0007424,GO:0008037,GO:0008150,GO:0008258,GO:0009605,GO:0009607,GO:0009620,GO:0009653,GO:0009790,GO:0009792,GO:0009888,GO:0009987,GO:0016020,GO:0016021,GO:0016043,GO:0016192,GO:…	-	-	-	-	-	-	-	-	-	-	A2M,A2M_N,A2M_N_2,A2M_comp,A2M_recep,Ldl_recept_a,Thiol-ester_cl
Spau_g18377-T1	6211.A0A068Y9M9	8.46e-70	226	mediator of RNA polymerase II transcription, subunit	MED18	GO:0000003,GO:0000151,GO:0000414,GO:0000428,GO:0001101,GO:0002831,GO:0003002,GO:0003006,GO:0003674,GO:0003712,GO:0005488,GO:0005515,GO:0005575,GO:0005622,GO:0005623,GO:0005634,GO:0005654,GO:0005667,GO:0006139,GO:0006351,GO:0006353,GO:0006355,GO:0006357,GO:0006366,GO:0006369,GO:0006396,GO:0006464,GO:0006725,GO:0006807,GO:0007275,GO:0007389,GO:0008150,GO:0008152,GO:0009058,GO:0009059,GO:0009719,GO:…	-	ko:K15135	-	-	-	-	ko00000,ko03021	-	-	-	Med18
Spau_g18377-T2	6211.A0A068Y9M9	1.22e-69	226	mediator of RNA polymerase II transcription, subunit	MED18	GO:0000003,GO:0000151,GO:0000414,GO:0000428,GO:0001101,GO:0002831,GO:0003002,GO:0003006,GO:0003674,GO:0003712,GO:0005488,GO:0005515,GO:0005575,GO:0005622,GO:0005623,GO:0005634,GO:0005654,GO:0005667,GO:0006139,GO:0006351,GO:0006353,GO:0006355,GO:0006357,GO:0006366,GO:0006369,GO:0006396,GO:0006464,GO:0006725,GO:0006807,GO:0007275,GO:0007389,GO:0008150,GO:0008152,GO:0009058,GO:0009059,GO:0009719,GO:…	-	ko:K15135	-	-	-	-	ko00000,ko03021	-	-	-	Med18
Spau_g18378-T1	6211.A0A068Y2P4	9.23e-97	285	microtubule-based process	DCTN6	GO:0000226,GO:0000278,GO:0002376,GO:0002478,GO:0002495,GO:0002504,GO:0003674,GO:0003824,GO:0005488,GO:0005575,GO:0005622,GO:0005623,GO:0005737,GO:0005739,GO:0005813,GO:0005815,GO:0005829,GO:0005856,GO:0005869,GO:0005875,GO:0006629,GO:0006810,GO:0006888,GO:0006928,GO:0006996,GO:0007005,GO:0007010,GO:0007017,GO:0007018,GO:0007049,GO:0007051,GO:0007052,GO:0008150,GO:0008152,GO:0008610,GO:0009058,GO:…	-	ko:K10428	ko04962,map04962	-	-	-	ko00000,ko00001,ko03036,ko04812	-	-	-	Hexapep
Spau_g18379-T1	6211.A0A068Y6X6	3.9e-188	569	damaged DNA binding	XPC	GO:0000003,GO:0000075,GO:0000077,GO:0000109,GO:0000111,GO:0000217,GO:0000278,GO:0000280,GO:0000404,GO:0000405,GO:0000710,GO:0000715,GO:0003674,GO:0003676,GO:0003677,GO:0003684,GO:0003690,GO:0003697,GO:0005488,GO:0005575,GO:0005622,GO:0005623,GO:0005634,GO:0005654,GO:0005730,GO:0005737,GO:0005739,GO:0005829,GO:0005886,GO:0006139,GO:0006259,GO:0006281,GO:0006289,GO:0006294,GO:0006298,GO:0006310,GO:…	-	ko:K10838	ko03420,map03420	-	-	-	ko00000,ko00001,ko03400	-	-	-	BHD_1,BHD_2,BHD_3,Rad4
Spau_g18380-T1	6211.A0A068YA93	5.06e-103	323	dual specificity testis-specific protein kinase	TESK2	GO:0000003,GO:0001700,GO:0001932,GO:0001933,GO:0003674,GO:0003824,GO:0004672,GO:0004674,GO:0005488,GO:0005515,GO:0005575,GO:0005622,GO:0005623,GO:0005634,GO:0005654,GO:0005737,GO:0005829,GO:0006464,GO:0006468,GO:0006469,GO:0006793,GO:0006796,GO:0006807,GO:0006915,GO:0006996,GO:0007010,GO:0007015,GO:0007044,GO:0007045,GO:0007154,GO:0007155,GO:0007160,GO:0007165,GO:0007275,GO:0007276,GO:0007283,GO:…	2.7.12.1	ko:K08287,ko:K08841,ko:K08842	-	-	-	-	ko00000,ko01000,ko01001	-	-	-	Pkinase,Pkinase_Tyr
Spau_g18381-T1	6211.A0A068Y3T2	1.98e-112	350	peptidyl-tyrosine autophosphorylation	-	-	2.7.10.2	ko:K08888	ko04722,map04722	-	-	-	ko00000,ko00001,ko01000,ko01001	-	-	-	Pkinase_Tyr,SH2,SH3_1,SH3_9
Spau_g18384-T1	6211.A0A068Y286	1.15e-52	198	negative regulation of apoptotic process involved in outflow tract morphogenesis	croc	GO:0000981,GO:0003002,GO:0003674,GO:0003676,GO:0003677,GO:0003700,GO:0005488,GO:0005575,GO:0005622,GO:0005623,GO:0005634,GO:0006355,GO:0006357,GO:0007275,GO:0007350,GO:0007379,GO:0007380,GO:0007389,GO:0008150,GO:0009653,GO:0009790,GO:0009880,GO:0009889,GO:0009987,GO:0010468,GO:0010556,GO:0019219,GO:0019222,GO:0030154,GO:0031323,GO:0031326,GO:0032501,GO:0032502,GO:0035282,GO:0035287,GO:0043226,GO:…	-	ko:K09396	-	-	-	-	ko00000,ko03000	-	-	-	Forkhead
Spau_g18386-T1	6211.A0A068Y6V6	7.05e-161	476	sedoheptulokinase	SHPK	GO:0002237,GO:0002682,GO:0002694,GO:0003674,GO:0003824,GO:0005575,GO:0005622,GO:0005623,GO:0005737,GO:0005829,GO:0005975,GO:0006081,GO:0006098,GO:0006139,GO:0006725,GO:0006732,GO:0006733,GO:0006739,GO:0006753,GO:0006793,GO:0006796,GO:0006807,GO:0008150,GO:0008152,GO:0009052,GO:0009117,GO:0009605,GO:0009607,GO:0009617,GO:0009987,GO:0010033,GO:0016301,GO:0016310,GO:0016740,GO:0016772,GO:0016773,GO:…	2.7.1.14	ko:K11214	ko00710,map00710	-	R01844	RC00002,RC00608	ko00000,ko00001,ko01000	-	-	-	FGGY_N
Spau_g18388-T1	6211.A0A068Y8J1	3.11e-196	560	transmembrane transport	-	-	-	-	-	-	-	-	-	-	-	-	MFS_1
Spau_g18393-T1	6211.A0A068Y1D1	8.23e-114	378	Connector enhancer of kinase suppressor of ras	CNKSR2	GO:0003674,GO:0005488,GO:0005515,GO:0005575,GO:0005622,GO:0005623,GO:0005737,GO:0005886,GO:0007154,GO:0007165,GO:0008150,GO:0009987,GO:0014069,GO:0016020,GO:0019899,GO:0019900,GO:0019901,GO:0023052,GO:0032279,GO:0035556,GO:0036477,GO:0042802,GO:0042995,GO:0043005,GO:0043025,GO:0043226,GO:0044297,GO:0044424,GO:0044425,GO:0044456,GO:0044459,GO:0044464,GO:0045202,GO:0045211,GO:0050789,GO:0050794,GO:…	-	ko:K17536	ko04013,map04013	-	-	-	ko00000,ko00001,ko01001	-	-	-	CRIC_ras_sig,DUF1170,PDZ,PH,SAM_1
Spau_g18393-T2	6211.A0A068Y1D1	9.68e-108	361	Connector enhancer of kinase suppressor of ras	CNKSR2	GO:0003674,GO:0005488,GO:0005515,GO:0005575,GO:0005622,GO:0005623,GO:0005737,GO:0005886,GO:0007154,GO:0007165,GO:0008150,GO:0009987,GO:0014069,GO:0016020,GO:0019899,GO:0019900,GO:0019901,GO:0023052,GO:0032279,GO:0035556,GO:0036477,GO:0042802,GO:0042995,GO:0043005,GO:0043025,GO:0043226,GO:0044297,GO:0044424,GO:0044425,GO:0044456,GO:0044459,GO:0044464,GO:0045202,GO:0045211,GO:0050789,GO:0050794,GO:…	-	ko:K17536	ko04013,map04013	-	-	-	ko00000,ko00001,ko01001	-	-	-	CRIC_ras_sig,DUF1170,PDZ,PH,SAM_1
Spau_g18394-T1	6211.A0A068Y5P2	1.15e-69	235	zinc finger CCCH-type containing	-	-	-	ko:K18668	-	-	-	-	ko00000,ko01000,ko03019	-	-	-	RNase_Zc3h12a
Spau_g18395-T1	6211.A0A068Y5H5	6e-42	169	GTPase activator activity	-	GO:0005575,GO:0005622,GO:0005623,GO:0005737,GO:0008150,GO:0043087,GO:0044424,GO:0044464,GO:0050790,GO:0051336,GO:0065007,GO:0065009	-	ko:K20642	-	-	-	-	ko00000,ko04131	-	-	-	PH,RhoGAP
Spau_g18396-T1	6211.U6HMG5	1.21e-221	660	microtubule motor activity	-	-	-	ko:K10406	-	-	-	-	ko00000,ko04812	-	-	-	Kinesin
Spau_g18396-T2	6211.U6HMG5	1.26e-214	644	microtubule motor activity	-	-	-	ko:K10406	-	-	-	-	ko00000,ko04812	-	-	-	Kinesin
Spau_g18397-T1	6211.A0A068Y8D4	6.7e-213	595	GTP binding	DRG2	GO:0000166,GO:0001882,GO:0001883,GO:0003674,GO:0005488,GO:0005525,GO:0005575,GO:0005622,GO:0005623,GO:0005634,GO:0005654,GO:0005737,GO:0005829,GO:0007154,GO:0007165,GO:0008150,GO:0009987,GO:0017076,GO:0019001,GO:0023052,GO:0031974,GO:0031981,GO:0032549,GO:0032550,GO:0032553,GO:0032555,GO:0032561,GO:0035639,GO:0036094,GO:0043167,GO:0043168,GO:0043226,GO:0043227,GO:0043229,GO:0043231,GO:0043233,GO:…	-	ko:K06944	-	-	-	-	ko00000	-	-	-	MMR_HSR1,MMR_HSR1_Xtn,TGS
Spau_g18398-T1	6211.A0A068Y245	1.26e-146	472	cell division	SPECC1	GO:0002009,GO:0002165,GO:0005575,GO:0005622,GO:0005623,GO:0005634,GO:0005737,GO:0005815,GO:0005829,GO:0005856,GO:0005884,GO:0006928,GO:0006996,GO:0007010,GO:0007026,GO:0007155,GO:0007275,GO:0007444,GO:0007472,GO:0007477,GO:0007525,GO:0007527,GO:0007552,GO:0007560,GO:0008064,GO:0008150,GO:0009653,GO:0009791,GO:0009886,GO:0009887,GO:0009888,GO:0009987,GO:0010171,GO:0010639,GO:0010927,GO:0015629,GO:…	-	-	-	-	-	-	-	-	-	-	CH
Spau_g18399-T1	7209.EFO26789.2	8.2e-92	275	Ras of Complex, Roc, domain of DAPkinase	RAB2A	GO:0000138,GO:0000139,GO:0000166,GO:0000323,GO:0001845,GO:0001882,GO:0001883,GO:0002119,GO:0002164,GO:0003674,GO:0003824,GO:0003924,GO:0005488,GO:0005515,GO:0005525,GO:0005575,GO:0005622,GO:0005623,GO:0005737,GO:0005764,GO:0005768,GO:0005769,GO:0005773,GO:0005783,GO:0005789,GO:0005794,GO:0005795,GO:0005802,GO:0005829,GO:0006464,GO:0006807,GO:0006810,GO:0006873,GO:0006885,GO:0006886,GO:0006888,GO:…	-	ko:K07877,ko:K07878	ko04152,map04152	-	-	-	ko00000,ko00001,ko04031,ko04131,ko04147	-	-	-	Ras
Spau_g18399-T2	7209.EFO26789.2	1.27e-37	132	Ras of Complex, Roc, domain of DAPkinase	RAB2A	GO:0000138,GO:0000139,GO:0000166,GO:0000323,GO:0001845,GO:0001882,GO:0001883,GO:0002119,GO:0002164,GO:0003674,GO:0003824,GO:0003924,GO:0005488,GO:0005515,GO:0005525,GO:0005575,GO:0005622,GO:0005623,GO:0005737,GO:0005764,GO:0005768,GO:0005769,GO:0005773,GO:0005783,GO:0005789,GO:0005794,GO:0005795,GO:0005802,GO:0005829,GO:0006464,GO:0006807,GO:0006810,GO:0006873,GO:0006885,GO:0006886,GO:0006888,GO:…	-	ko:K07877,ko:K07878	ko04152,map04152	-	-	-	ko00000,ko00001,ko04031,ko04131,ko04147	-	-	-	Ras
Spau_g18401-T1	6211.A0A068YLC9	8.54e-52	177	phosphoric diester hydrolase activity	PLCXD2	-	-	-	-	-	-	-	-	-	-	-	PI-PLC-X
Spau_g18402-T1	6211.A0A068Y199	3.23e-274	795	epithelial cilium movement involved in determination of left/right asymmetry	CCDC40	GO:0000226,GO:0001578,GO:0001655,GO:0001822,GO:0001889,GO:0001947,GO:0002009,GO:0003007,GO:0003143,GO:0003146,GO:0003341,GO:0003351,GO:0003352,GO:0003356,GO:0005575,GO:0005622,GO:0005623,GO:0005737,GO:0005856,GO:0005929,GO:0005930,GO:0006928,GO:0006996,GO:0007010,GO:0007017,GO:0007018,GO:0007275,GO:0007368,GO:0007389,GO:0007507,GO:0008104,GO:0008150,GO:0009653,GO:0009790,GO:0009799,GO:0009855,GO:…	-	-	-	-	-	-	-	-	-	-	BRE1
Spau_g18403-T1	6211.A0A068Y5C7	2.33e-91	269	structural constituent of ribosome	RPL21	GO:0000184,GO:0000956,GO:0002181,GO:0003674,GO:0003735,GO:0005198,GO:0005575,GO:0005622,GO:0005623,GO:0005737,GO:0005829,GO:0005840,GO:0006139,GO:0006401,GO:0006402,GO:0006412,GO:0006413,GO:0006518,GO:0006605,GO:0006612,GO:0006613,GO:0006614,GO:0006725,GO:0006807,GO:0006810,GO:0006886,GO:0008104,GO:0008150,GO:0008152,GO:0009056,GO:0009057,GO:0009058,GO:0009059,GO:0009892,GO:0009987,GO:0010467,GO:…	-	ko:K02889	ko03010,map03010	M00177,M00179	-	-	br01610,ko00000,ko00001,ko00002,ko03011	-	-	-	Ribosomal_L21e
Spau_g18404-T1	6211.A0A068Y131	1.72e-119	376	beta-acetyl hexosaminidase like	-	-	3.2.1.52	ko:K12373	ko00511,ko00513,ko00520,ko00531,ko00603,ko00604,ko01100,ko04142,map00511,map00513,map00520,map00531,map00603,map00604,map01100,map04142	M00079	R00022,R06004,R11316	RC00049	ko00000,ko00001,ko00002,ko01000,ko03110	-	GH20	-	Glyco_hydro_20,Glycohydro_20b2
Spau_g18405-T1	6211.A0A068Y8I1	2.76e-64	198	ribosomal protein	rpl30	GO:0002181,GO:0003674,GO:0003676,GO:0003723,GO:0003735,GO:0005198,GO:0005488,GO:0005575,GO:0005622,GO:0005623,GO:0005737,GO:0005829,GO:0005840,GO:0006412,GO:0006518,GO:0006807,GO:0007275,GO:0007399,GO:0007422,GO:0007568,GO:0008150,GO:0008152,GO:0008340,GO:0009058,GO:0009059,GO:0009987,GO:0010259,GO:0010467,GO:0015934,GO:0019538,GO:0022625,GO:0022626,GO:0032501,GO:0032502,GO:0032991,GO:0034641,GO:…	-	ko:K02908	ko03010,map03010	M00177,M00179	-	-	br01610,ko00000,ko00001,ko00002,ko03011	-	-	-	Ribosomal_L7Ae
Spau_g18406-T1	9258.ENSOANP00000010801	3.8e-35	147	kinase 11	NEK11	GO:0000075,GO:0000077,GO:0000166,GO:0000278,GO:0003674,GO:0003824,GO:0004672,GO:0004674,GO:0005488,GO:0005524,GO:0005575,GO:0005622,GO:0005623,GO:0005634,GO:0005654,GO:0005730,GO:0006325,GO:0006464,GO:0006468,GO:0006793,GO:0006796,GO:0006807,GO:0006950,GO:0006974,GO:0006996,GO:0007049,GO:0007093,GO:0007154,GO:0007165,GO:0007346,GO:0008144,GO:0008150,GO:0008152,GO:0009987,GO:0010564,GO:0016043,GO:…	2.7.11.1	ko:K20880	-	-	-	-	ko00000,ko01000,ko01001,ko03400	-	-	-	Pkinase
Spau_g18407-T1	6211.A0A068Y5N0	6.19e-138	407	Performs the first committed step in the biosynthesis of isoprenes	MVD	GO:0003674,GO:0003824,GO:0004163,GO:0005488,GO:0005515,GO:0005575,GO:0005622,GO:0005623,GO:0005737,GO:0005777,GO:0005782,GO:0005829,GO:0006066,GO:0006084,GO:0006139,GO:0006163,GO:0006464,GO:0006486,GO:0006487,GO:0006488,GO:0006489,GO:0006490,GO:0006629,GO:0006637,GO:0006644,GO:0006694,GO:0006695,GO:0006720,GO:0006725,GO:0006732,GO:0006753,GO:0006790,GO:0006793,GO:0006796,GO:0006807,GO:0008150,GO:…	4.1.1.33	ko:K01597	ko00900,ko01100,ko01110,ko01130,map00900,map01100,map01110,map01130	M00095	R01121	RC00453	ko00000,ko00001,ko00002,ko01000	-	-	-	GHMP_kinases_N
Spau_g18408-T1	6211.U6I0H9	3.76e-34	127	cerebellar neuron development	NANOS2	GO:0000003,GO:0000578,GO:0000902,GO:0000904,GO:0000932,GO:0003002,GO:0003006,GO:0003674,GO:0003676,GO:0003723,GO:0003729,GO:0005488,GO:0005515,GO:0005575,GO:0005622,GO:0005623,GO:0005634,GO:0005737,GO:0006139,GO:0006355,GO:0006378,GO:0006396,GO:0006397,GO:0006401,GO:0006402,GO:0006417,GO:0006725,GO:0006807,GO:0006928,GO:0007275,GO:0007276,GO:0007280,GO:0007281,GO:0007283,GO:0007292,GO:0007308,GO:…	-	ko:K18741,ko:K18760	-	-	-	-	ko00000,ko03019	-	-	-	zf-nanos
Spau_g18409-T1	6211.A0A068Y2A7	8.72e-118	368	sister chromatid cohesion	DSCC1	GO:0000070,GO:0000278,GO:0000280,GO:0000775,GO:0000785,GO:0000819,GO:0005575,GO:0005622,GO:0005623,GO:0005634,GO:0005654,GO:0005694,GO:0006275,GO:0006464,GO:0006473,GO:0006807,GO:0006996,GO:0007049,GO:0007059,GO:0007062,GO:0007064,GO:0008150,GO:0008152,GO:0009889,GO:0009891,GO:0009893,GO:0009987,GO:0010556,GO:0010557,GO:0010604,GO:0016043,GO:0019219,GO:0019222,GO:0019538,GO:0022402,GO:0031323,GO:…	-	ko:K11271	-	-	-	-	ko00000,ko03036	-	-	-	Dcc1
Spau_g18410-T1	6211.A0A068Y985	3.53e-80	243	protein folding in endoplasmic reticulum	EMC4	GO:0005575,GO:0005622,GO:0005623,GO:0005737,GO:0005783,GO:0005789,GO:0006457,GO:0008150,GO:0009987,GO:0012505,GO:0016020,GO:0016021,GO:0030176,GO:0031224,GO:0031227,GO:0031984,GO:0032991,GO:0034975,GO:0042175,GO:0043226,GO:0043227,GO:0043229,GO:0043231,GO:0044422,GO:0044424,GO:0044425,GO:0044432,GO:0044444,GO:0044446,GO:0044464,GO:0072546,GO:0098796,GO:0098827	-	-	-	-	-	-	-	-	-	-	DUF1077
Spau_g18411-T1	6211.A0A068YAH4	0	927	primary miRNA processing	NCBP1	GO:0000184,GO:0000245,GO:0000339,GO:0000340,GO:0000375,GO:0000377,GO:0000398,GO:0000956,GO:0001558,GO:0003674,GO:0003676,GO:0003723,GO:0003729,GO:0005488,GO:0005575,GO:0005622,GO:0005623,GO:0005634,GO:0005654,GO:0005737,GO:0005739,GO:0005829,GO:0005845,GO:0005846,GO:0006139,GO:0006351,GO:0006353,GO:0006354,GO:0006366,GO:0006368,GO:0006369,GO:0006370,GO:0006379,GO:0006396,GO:0006397,GO:0006401,GO:…	-	ko:K12882,ko:K13288	ko03008,ko03013,ko03015,ko03040,map03008,map03013,map03015,map03040	M00399	-	-	ko00000,ko00001,ko00002,ko01000,ko03009,ko03019,ko03041	-	-	-	MIF4G,MIF4G_like,MIF4G_like_2
Spau_g18412-T1	6211.A0A068Y8K7	1.33e-67	210	positive regulation of polynucleotide adenylyltransferase activity	PABPN1	GO:0000003,GO:0000165,GO:0000288,GO:0000289,GO:0000375,GO:0000377,GO:0000398,GO:0000956,GO:0002237,GO:0003008,GO:0003012,GO:0003674,GO:0003676,GO:0003723,GO:0003727,GO:0003729,GO:0005488,GO:0005515,GO:0005575,GO:0005622,GO:0005623,GO:0005634,GO:0005654,GO:0005737,GO:0005739,GO:0005740,GO:0005741,GO:0006139,GO:0006351,GO:0006353,GO:0006366,GO:0006369,GO:0006378,GO:0006396,GO:0006397,GO:0006401,GO:…	-	ko:K02163,ko:K14396	ko03015,ko05164,ko05206,map03015,map05164,map05206	-	-	-	ko00000,ko00001,ko01009,ko02000,ko03019	1.A.21.1.5	-	-	BH4,Bcl-2,RRM_1
Spau_g18414-T1	6211.A0A068Y1D5	5.35e-171	528	Solute carrier family 16 (monocarboxylic acid transporters), member 12a	-	-	-	ko:K08187,ko:K08190,ko:K11810	ko04919,ko04974,map04919,map04974	-	-	-	ko00000,ko00001,ko02000	2.A.1.13	-	-	MFS_1
Spau_g18415-T1	6211.A0A068YAC3	8.44e-171	493	aminoacylase activity	ACY1	GO:0003674,GO:0003824,GO:0004046,GO:0005488,GO:0005515,GO:0005575,GO:0005576,GO:0005615,GO:0005622,GO:0005623,GO:0005737,GO:0005829,GO:0006805,GO:0006807,GO:0008150,GO:0008152,GO:0009056,GO:0009057,GO:0009410,GO:0009987,GO:0016787,GO:0016810,GO:0016811,GO:0019538,GO:0030163,GO:0031982,GO:0042221,GO:0042802,GO:0043170,GO:0043226,GO:0043227,GO:0043230,GO:0044237,GO:0044238,GO:0044421,GO:0044424,GO:…	3.5.1.14	ko:K01436,ko:K14677	ko00220,ko01100,ko01110,ko01130,ko01210,ko01230,map00220,map01100,map01110,map01130,map01210,map01230	M00028	R00669,R10553	RC00064,RC00300	ko00000,ko00001,ko00002,ko01000,ko01002,ko04147	-	-	-	M20_dimer,Peptidase_M20,Peptidase_M28
Spau_g18417-T1	6211.A0A068Y2W1	2.75e-111	325	homolog, subfamily C, member 8	DNAJC8	GO:0000375,GO:0000377,GO:0000398,GO:0003674,GO:0005488,GO:0005515,GO:0005575,GO:0005576,GO:0005622,GO:0005623,GO:0005634,GO:0005654,GO:0005737,GO:0005829,GO:0006139,GO:0006396,GO:0006397,GO:0006725,GO:0006807,GO:0008150,GO:0008152,GO:0008380,GO:0009987,GO:0010467,GO:0016070,GO:0016071,GO:0030544,GO:0031072,GO:0031974,GO:0031981,GO:0034641,GO:0043170,GO:0043226,GO:0043227,GO:0043229,GO:0043231,GO:…	-	ko:K09528	-	-	-	-	ko00000,ko03041,ko03110	-	-	-	DnaJ
Spau_g18418-T1	9978.XP_004593068.1	2.1e-11	77.8	BAH domain and coiled-coil containing 1	BAHCC1	GO:0000785,GO:0000976,GO:0001067,GO:0002009,GO:0002165,GO:0003674,GO:0003676,GO:0003677,GO:0003682,GO:0003690,GO:0005488,GO:0005575,GO:0005622,GO:0005623,GO:0005634,GO:0005654,GO:0005677,GO:0005694,GO:0006323,GO:0006325,GO:0006333,GO:0006338,GO:0006342,GO:0006355,GO:0006996,GO:0007275,GO:0007444,GO:0007552,GO:0007560,GO:0008150,GO:0009653,GO:0009791,GO:0009886,GO:0009887,GO:0009888,GO:0009889,GO:…	-	-	-	-	-	-	-	-	-	-	BAH
Spau_g18420-T1	6211.A0A068Y9B3	5.68e-164	498	retrograde trans-synaptic signaling by lipid	DAGLA	GO:0001505,GO:0001676,GO:0003674,GO:0003824,GO:0004465,GO:0004806,GO:0005575,GO:0005622,GO:0005623,GO:0005737,GO:0005886,GO:0006082,GO:0006629,GO:0006631,GO:0006638,GO:0006639,GO:0006690,GO:0006950,GO:0006979,GO:0007154,GO:0007165,GO:0007166,GO:0007186,GO:0007215,GO:0007216,GO:0007267,GO:0007275,GO:0007399,GO:0007405,GO:0007602,GO:0008150,GO:0008152,GO:0008283,GO:0009056,GO:0009058,GO:0009314,GO:…	-	ko:K13806	ko04723,ko04745,ko04925,map04723,map04745,map04925	-	-	-	ko00000,ko00001,ko01000	-	-	-	Lipase_3
Spau_g18420-T2	6211.A0A068Y9B3	3.74e-214	631	retrograde trans-synaptic signaling by lipid	DAGLA	GO:0001505,GO:0001676,GO:0003674,GO:0003824,GO:0004465,GO:0004806,GO:0005575,GO:0005622,GO:0005623,GO:0005737,GO:0005886,GO:0006082,GO:0006629,GO:0006631,GO:0006638,GO:0006639,GO:0006690,GO:0006950,GO:0006979,GO:0007154,GO:0007165,GO:0007166,GO:0007186,GO:0007215,GO:0007216,GO:0007267,GO:0007275,GO:0007399,GO:0007405,GO:0007602,GO:0008150,GO:0008152,GO:0008283,GO:0009056,GO:0009058,GO:0009314,GO:…	-	ko:K13806	ko04723,ko04745,ko04925,map04723,map04745,map04925	-	-	-	ko00000,ko00001,ko01000	-	-	-	Lipase_3
Spau_g18421-T1	6211.A0A068Y309	1.07e-42	147	Lipid phosphate phosphohydrolase	-	-	3.1.3.4	ko:K01080	ko00561,ko00564,ko00565,ko00600,ko01100,ko01110,ko04072,ko04666,ko04975,ko05231,map00561,map00564,map00565,map00600,map01100,map01110,map04072,map04666,map04975,map05231	M00089	R02239,R04162,R06520,R06521,R06522	RC00017	ko00000,ko00001,ko00002,ko01000	-	-	-	PAP2
Spau_g18422-T1	6211.A0A068Y9L5	1.18e-15	87.8	G protein-regulated inducer of neurite outgrowth C-terminus	GPRIN3	-	-	-	-	-	-	-	-	-	-	-	GRIN_C
Spau_g18423-T1	89462.XP_006080185.1	8.16e-81	255	enoyl-CoA delta isomerase 2	ECI2	GO:0003674,GO:0003824,GO:0004165,GO:0005102,GO:0005488,GO:0005515,GO:0005575,GO:0005622,GO:0005623,GO:0005634,GO:0005654,GO:0005737,GO:0005739,GO:0005777,GO:0005782,GO:0005829,GO:0006082,GO:0006605,GO:0006625,GO:0006629,GO:0006631,GO:0006635,GO:0006810,GO:0006886,GO:0006950,GO:0006952,GO:0006996,GO:0007031,GO:0008104,GO:0008150,GO:0008152,GO:0009056,GO:0009062,GO:0009605,GO:0009607,GO:0009617,GO:…	5.3.3.8	ko:K13239,ko:K17964	ko00071,ko04146,map00071,map04146	-	R04756	RC01078	ko00000,ko00001,ko01000,ko03029	-	-	-	ACBP,ECH_1
Spau_g18426-T1	6211.A0A068Y6H2	2.9e-53	173	mitotic spindle assembly checkpoint	MAD2L1	GO:0000070,GO:0000075,GO:0000278,GO:0000280,GO:0000775,GO:0000776,GO:0000777,GO:0000779,GO:0000793,GO:0000819,GO:0000922,GO:0003674,GO:0005488,GO:0005515,GO:0005575,GO:0005622,GO:0005623,GO:0005634,GO:0005654,GO:0005694,GO:0005737,GO:0005813,GO:0005815,GO:0005819,GO:0005829,GO:0005856,GO:0006508,GO:0006511,GO:0006807,GO:0006950,GO:0006996,GO:0007049,GO:0007059,GO:0007088,GO:0007093,GO:0007094,GO:…	-	ko:K02537	ko04110,ko04111,ko04113,ko04114,ko04914,ko05166,map04110,map04111,map04113,map04114,map04914,map05166	-	-	-	ko00000,ko00001,ko03036	-	-	-	HORMA
Spau_g18428-T1	7955.ENSDARP00000108874	6.02e-13	81.3	Neuregulin 2b	NRG2	GO:0000003,GO:0000165,GO:0001667,GO:0001708,GO:0002009,GO:0002064,GO:0002065,GO:0002066,GO:0002165,GO:0003002,GO:0003006,GO:0003008,GO:0003674,GO:0003824,GO:0004672,GO:0004713,GO:0004714,GO:0004888,GO:0005006,GO:0005085,GO:0005088,GO:0005102,GO:0005154,GO:0005488,GO:0005515,GO:0005539,GO:0005575,GO:0005576,GO:0005615,GO:0005623,GO:0005886,GO:0006464,GO:0006468,GO:0006629,GO:0006644,GO:0006650,GO:…	-	ko:K05455,ko:K05456,ko:K16690	ko01521,ko04012,ko04013,ko04391,map01521,map04012,map04013,map04391	-	-	-	ko00000,ko00001,ko00536,ko04052	-	-	-	EGF,I-set,Neuregulin
Spau_g18429-T1	6211.A0A068Y9K9	3.36e-255	716	Sphingosine-1-phosphate lyase 1	SGPL1	GO:0000003,GO:0001501,GO:0001553,GO:0001568,GO:0001570,GO:0001655,GO:0001667,GO:0001822,GO:0001944,GO:0002376,GO:0002520,GO:0003006,GO:0003674,GO:0003824,GO:0005575,GO:0005622,GO:0005623,GO:0005737,GO:0005783,GO:0005789,GO:0006082,GO:0006629,GO:0006631,GO:0006643,GO:0006665,GO:0006672,GO:0006807,GO:0006915,GO:0006928,GO:0006950,GO:0006952,GO:0007154,GO:0007165,GO:0007166,GO:0007167,GO:0007169,GO:…	4.1.2.27	ko:K01634,ko:K20704	ko00600,ko01100,ko04071,map00600,map01100,map04071	M00100	R02464,R06516	RC00264,RC00721,RC01266	ko00000,ko00001,ko00002,ko01000,ko04131	-	-	-	Pyridoxal_deC
Spau_g18430-T1	6211.A0A068YA41	2.25e-118	356	peptide antigen assembly with MHC class I protein complex	CALR	GO:0000003,GO:0000122,GO:0001669,GO:0001846,GO:0001848,GO:0001849,GO:0002376,GO:0002396,GO:0002397,GO:0002474,GO:0002478,GO:0002479,GO:0002501,GO:0002502,GO:0002682,GO:0002684,GO:0002685,GO:0002687,GO:0002688,GO:0002690,GO:0003008,GO:0003674,GO:0003676,GO:0003677,GO:0003723,GO:0003729,GO:0005102,GO:0005178,GO:0005488,GO:0005506,GO:0005509,GO:0005515,GO:0005575,GO:0005576,GO:0005615,GO:0005622,GO:…	-	ko:K08057	ko04141,ko04145,ko04612,ko05142,ko05166,map04141,map04145,map04612,map05142,map05166	-	-	-	ko00000,ko00001,ko03110,ko04091	-	-	-	Calreticulin
Spau_g18431-T1	6211.A0A068Y750	0	1469	RNA helicase activity	SKIV2L2	GO:0000228,GO:0000375,GO:0000377,GO:0000398,GO:0000459,GO:0000460,GO:0000466,GO:0000467,GO:0000469,GO:0000785,GO:0000790,GO:0000792,GO:0000956,GO:0001672,GO:0002252,GO:0002376,GO:0003674,GO:0003676,GO:0003723,GO:0003724,GO:0003727,GO:0003729,GO:0003824,GO:0004004,GO:0004386,GO:0005488,GO:0005575,GO:0005622,GO:0005623,GO:0005634,GO:0005654,GO:0005681,GO:0005694,GO:0005720,GO:0005730,GO:0006139,GO:…	3.6.4.13	ko:K11593,ko:K12598	ko03018,map03018	M00393	-	-	ko00000,ko00001,ko00002,ko01000,ko03009,ko03016,ko03019,ko03036,ko03041	-	-	-	DEAD,DSHCT,Helicase_C,rRNA_proc-arch
Spau_g18431-T2	6211.A0A068Y750	0	1499	RNA helicase activity	SKIV2L2	GO:0000228,GO:0000375,GO:0000377,GO:0000398,GO:0000459,GO:0000460,GO:0000466,GO:0000467,GO:0000469,GO:0000785,GO:0000790,GO:0000792,GO:0000956,GO:0001672,GO:0002252,GO:0002376,GO:0003674,GO:0003676,GO:0003723,GO:0003724,GO:0003727,GO:0003729,GO:0003824,GO:0004004,GO:0004386,GO:0005488,GO:0005575,GO:0005622,GO:0005623,GO:0005634,GO:0005654,GO:0005681,GO:0005694,GO:0005720,GO:0005730,GO:0006139,GO:…	3.6.4.13	ko:K11593,ko:K12598	ko03018,map03018	M00393	-	-	ko00000,ko00001,ko00002,ko01000,ko03009,ko03016,ko03019,ko03036,ko03041	-	-	-	DEAD,DSHCT,Helicase_C,rRNA_proc-arch
Spau_g18432-T1	6211.A0A068Y2V4	4.34e-125	392	microtubule nucleation by interphase microtubule organizing center	TUBGCP4	GO:0000003,GO:0000212,GO:0000226,GO:0000278,GO:0000280,GO:0000578,GO:0000910,GO:0000923,GO:0000930,GO:0000931,GO:0003002,GO:0003006,GO:0003674,GO:0005198,GO:0005200,GO:0005488,GO:0005515,GO:0005575,GO:0005622,GO:0005623,GO:0005737,GO:0005768,GO:0005813,GO:0005815,GO:0005829,GO:0005856,GO:0006403,GO:0006996,GO:0007010,GO:0007017,GO:0007020,GO:0007049,GO:0007051,GO:0007052,GO:0007056,GO:0007058,GO:…	-	ko:K16571	-	-	-	-	ko00000,ko03036,ko04812	-	-	-	Spc97_Spc98
Spau_g18432-T2	6211.A0A068Y2V4	5.66e-92	303	microtubule nucleation by interphase microtubule organizing center	TUBGCP4	GO:0000003,GO:0000212,GO:0000226,GO:0000278,GO:0000280,GO:0000578,GO:0000910,GO:0000923,GO:0000930,GO:0000931,GO:0003002,GO:0003006,GO:0003674,GO:0005198,GO:0005200,GO:0005488,GO:0005515,GO:0005575,GO:0005622,GO:0005623,GO:0005737,GO:0005768,GO:0005813,GO:0005815,GO:0005829,GO:0005856,GO:0006403,GO:0006996,GO:0007010,GO:0007017,GO:0007020,GO:0007049,GO:0007051,GO:0007052,GO:0007056,GO:0007058,GO:…	-	ko:K16571	-	-	-	-	ko00000,ko03036,ko04812	-	-	-	Spc97_Spc98
Spau_g18433-T1	6211.A0A068Y283	8.4e-122	364	mRNA (adenine-N1-)-methyltransferase activity	TRMT10C	GO:0000049,GO:0000959,GO:0000963,GO:0000964,GO:0000965,GO:0000966,GO:0001510,GO:0003674,GO:0003676,GO:0003723,GO:0003824,GO:0005488,GO:0005575,GO:0005622,GO:0005623,GO:0005634,GO:0005654,GO:0005737,GO:0005739,GO:0005759,GO:0006139,GO:0006396,GO:0006399,GO:0006400,GO:0006417,GO:0006725,GO:0006807,GO:0008033,GO:0008150,GO:0008152,GO:0008168,GO:0008173,GO:0008174,GO:0008175,GO:0008757,GO:0009019,GO:…	2.1.1.221	ko:K15445,ko:K17654	-	-	-	-	ko00000,ko01000,ko03016,ko03029	-	-	-	tRNA_m1G_MT
Spau_g18433-T2	6211.A0A068Y283	4.08e-89	276	mRNA (adenine-N1-)-methyltransferase activity	TRMT10C	GO:0000049,GO:0000959,GO:0000963,GO:0000964,GO:0000965,GO:0000966,GO:0001510,GO:0003674,GO:0003676,GO:0003723,GO:0003824,GO:0005488,GO:0005575,GO:0005622,GO:0005623,GO:0005634,GO:0005654,GO:0005737,GO:0005739,GO:0005759,GO:0006139,GO:0006396,GO:0006399,GO:0006400,GO:0006417,GO:0006725,GO:0006807,GO:0008033,GO:0008150,GO:0008152,GO:0008168,GO:0008173,GO:0008174,GO:0008175,GO:0008757,GO:0009019,GO:…	2.1.1.221	ko:K15445,ko:K17654	-	-	-	-	ko00000,ko01000,ko03016,ko03029	-	-	-	tRNA_m1G_MT
Spau_g18435-T1	6183.Smp_170030.1	9.55e-26	112	SH3 domain-binding glutamic acid-rich protein	SH3BGR	GO:0003674,GO:0005070,GO:0005488,GO:0005515,GO:0005575,GO:0005622,GO:0005623,GO:0005737,GO:0008150,GO:0009966,GO:0009967,GO:0009987,GO:0010646,GO:0010647,GO:0016043,GO:0022607,GO:0023051,GO:0023056,GO:0030674,GO:0035591,GO:0043933,GO:0044085,GO:0044424,GO:0044464,GO:0048518,GO:0048522,GO:0048583,GO:0048584,GO:0050789,GO:0050794,GO:0060090,GO:0065003,GO:0065007,GO:0071840	-	ko:K22384	-	-	-	-	ko00000,ko02000	3.A.19,3.A.21	-	-	SH3BGR
Spau_g18435-T2	6183.Smp_170030.1	1.58e-25	112	SH3 domain-binding glutamic acid-rich protein	SH3BGR	GO:0003674,GO:0005070,GO:0005488,GO:0005515,GO:0005575,GO:0005622,GO:0005623,GO:0005737,GO:0008150,GO:0009966,GO:0009967,GO:0009987,GO:0010646,GO:0010647,GO:0016043,GO:0022607,GO:0023051,GO:0023056,GO:0030674,GO:0035591,GO:0043933,GO:0044085,GO:0044424,GO:0044464,GO:0048518,GO:0048522,GO:0048583,GO:0048584,GO:0050789,GO:0050794,GO:0060090,GO:0065003,GO:0065007,GO:0071840	-	ko:K22384	-	-	-	-	ko00000,ko02000	3.A.19,3.A.21	-	-	SH3BGR
Spau_g18436-T1	34740.HMEL015200-PA	1.62e-61	214	GPCR-chaperone	ANKRD13C	GO:0003674,GO:0005102,GO:0005488,GO:0005515,GO:0005575,GO:0005622,GO:0005623,GO:0005737,GO:0005783,GO:0006621,GO:0008104,GO:0008150,GO:0009889,GO:0009987,GO:0010556,GO:0010869,GO:0010941,GO:0012505,GO:0019222,GO:0031323,GO:0032507,GO:0033036,GO:0033365,GO:0034613,GO:0035437,GO:0042981,GO:0043067,GO:0043226,GO:0043227,GO:0043229,GO:0043231,GO:0044424,GO:0044444,GO:0044464,GO:0045185,GO:0048471,GO:…	-	ko:K21437	-	-	-	-	ko00000,ko04131	-	-	-	Ank_2,Ank_4,GPCR_chapero_1
Spau_g18437-T1	6211.A0A068Y7A9	2.04e-133	439	neuronal signal transduction	TMEM57	GO:0005575,GO:0005622,GO:0005623,GO:0005634,GO:0005635,GO:0005737,GO:0005783,GO:0005789,GO:0005791,GO:0006935,GO:0007154,GO:0007165,GO:0007275,GO:0007399,GO:0007417,GO:0007420,GO:0008150,GO:0009266,GO:0009605,GO:0009628,GO:0009987,GO:0012505,GO:0016020,GO:0023041,GO:0023052,GO:0030424,GO:0030867,GO:0031090,GO:0031965,GO:0031967,GO:0031975,GO:0031984,GO:0032501,GO:0032502,GO:0036477,GO:0040011,GO:…	-	-	-	-	-	-	-	-	-	-	Macoilin
Spau_g18438-T1	6211.A0A068YA97	1.58e-118	363	stress fiber assembly	ZYX	GO:0001725,GO:0002376,GO:0003674,GO:0005488,GO:0005515,GO:0005575,GO:0005622,GO:0005623,GO:0005634,GO:0005737,GO:0005829,GO:0005856,GO:0005911,GO:0005912,GO:0005913,GO:0005924,GO:0005925,GO:0006950,GO:0006952,GO:0006955,GO:0006996,GO:0007010,GO:0007015,GO:0007154,GO:0007155,GO:0007160,GO:0007165,GO:0007166,GO:0007167,GO:0007178,GO:0007179,GO:0007229,GO:0007267,GO:0008092,GO:0008150,GO:0009719,GO:…	-	ko:K06273,ko:K12792	ko04510,ko04621,map04510,map04621	-	-	-	ko00000,ko00001	-	-	-	LIM
Spau_g18439-T1	6211.A0A068Y9Q0	0	982	nuclear receptor transcription coactivator activity	CCAR1	GO:0000375,GO:0000377,GO:0000398,GO:0000976,GO:0000977,GO:0000980,GO:0001012,GO:0001047,GO:0001067,GO:0001158,GO:0003674,GO:0003676,GO:0003677,GO:0003690,GO:0003712,GO:0003713,GO:0003714,GO:0005488,GO:0005515,GO:0005575,GO:0005622,GO:0005623,GO:0005634,GO:0005635,GO:0005641,GO:0005654,GO:0006139,GO:0006396,GO:0006397,GO:0006725,GO:0006807,GO:0007044,GO:0008150,GO:0008152,GO:0008284,GO:0008380,GO:…	-	-	-	-	-	-	-	-	-	-	DBC1,S1-like,SAP
Spau_g18440-T1	6211.A0A087VZC0	2.81e-276	779	anaphase-promoting complex binding	FZR1	GO:0000003,GO:0000075,GO:0000077,GO:0000151,GO:0000152,GO:0000209,GO:0000280,GO:0001654,GO:0001745,GO:0002009,GO:0002088,GO:0002165,GO:0003674,GO:0003824,GO:0004842,GO:0005575,GO:0005622,GO:0005623,GO:0005634,GO:0005635,GO:0005654,GO:0005680,GO:0005737,GO:0005813,GO:0005814,GO:0005815,GO:0005819,GO:0005829,GO:0005856,GO:0006464,GO:0006508,GO:0006511,GO:0006807,GO:0006928,GO:0006950,GO:0006974,GO:…	-	ko:K03364	ko04110,ko04111,ko04120,ko04914,map04110,map04111,map04120,map04914	M00389	-	-	ko00000,ko00001,ko00002,ko04121	-	-	-	ANAPC4_WD40,WD40
Spau_g18441-T1	6211.A0A068Y9V6	5.21e-242	696	Hbs1-like	HBS1L	GO:0000166,GO:0000288,GO:0000291,GO:0000956,GO:0001882,GO:0001883,GO:0003674,GO:0003824,GO:0003924,GO:0005488,GO:0005515,GO:0005525,GO:0005575,GO:0005622,GO:0005623,GO:0005737,GO:0005829,GO:0006139,GO:0006401,GO:0006402,GO:0006412,GO:0006518,GO:0006725,GO:0006807,GO:0007154,GO:0007165,GO:0008150,GO:0008152,GO:0009056,GO:0009057,GO:0009058,GO:0009059,GO:0009892,GO:0009987,GO:0010467,GO:0010468,GO:…	-	ko:K14416	ko03015,ko05134,map03015,map05134	-	-	-	ko00000,ko00001,ko03019	-	-	-	GTP_EFTU,GTP_EFTU_D2,GTP_EFTU_D3,HBS1_N
Spau_g18441-T2	6211.A0A068Y9V6	6e-253	731	Hbs1-like	HBS1L	GO:0000166,GO:0000288,GO:0000291,GO:0000956,GO:0001882,GO:0001883,GO:0003674,GO:0003824,GO:0003924,GO:0005488,GO:0005515,GO:0005525,GO:0005575,GO:0005622,GO:0005623,GO:0005737,GO:0005829,GO:0006139,GO:0006401,GO:0006402,GO:0006412,GO:0006518,GO:0006725,GO:0006807,GO:0007154,GO:0007165,GO:0008150,GO:0008152,GO:0009056,GO:0009057,GO:0009058,GO:0009059,GO:0009892,GO:0009987,GO:0010467,GO:0010468,GO:…	-	ko:K14416	ko03015,ko05134,map03015,map05134	-	-	-	ko00000,ko00001,ko03019	-	-	-	GTP_EFTU,GTP_EFTU_D2,GTP_EFTU_D3,HBS1_N
Spau_g18442-T1	6211.A0A068Y6Z8	1.77e-304	854	Belongs to the cullin family	CUL5	GO:0000003,GO:0000082,GO:0000151,GO:0000209,GO:0000278,GO:0001653,GO:0001709,GO:0003002,GO:0003006,GO:0003674,GO:0003824,GO:0004842,GO:0004888,GO:0004930,GO:0005000,GO:0005215,GO:0005216,GO:0005261,GO:0005262,GO:0005488,GO:0005515,GO:0005575,GO:0005622,GO:0005623,GO:0005634,GO:0005737,GO:0005829,GO:0005886,GO:0006464,GO:0006807,GO:0006810,GO:0006811,GO:0006812,GO:0006816,GO:0006873,GO:0006874,GO:…	-	ko:K10612	ko04120,map04120	M00388	-	-	ko00000,ko00001,ko00002,ko03400,ko04121	-	-	-	Cullin,Cullin_Nedd8
Spau_g18443-T1	7370.XP_005178739.1	9.77e-09	63.5	Protein phosphatase 1 regulatory subunit	PPP1R12C	GO:0000003,GO:0000902,GO:0000904,GO:0001700,GO:0002009,GO:0002165,GO:0003006,GO:0005575,GO:0005622,GO:0005623,GO:0005737,GO:0005911,GO:0005912,GO:0005913,GO:0005938,GO:0007275,GO:0007276,GO:0007281,GO:0007292,GO:0007391,GO:0007399,GO:0007409,GO:0007444,GO:0007472,GO:0007476,GO:0007552,GO:0007560,GO:0008150,GO:0008544,GO:0009653,GO:0009790,GO:0009791,GO:0009792,GO:0009886,GO:0009887,GO:0009888,GO:…	-	ko:K06270,ko:K17457	ko04022,ko04024,ko04270,ko04510,ko04611,ko04810,ko04921,ko05205,map04022,map04024,map04270,map04510,map04611,map04810,map04921,map05205	-	-	-	ko00000,ko00001,ko01009	-	-	-	Ank_2,Ank_4,PRKG1_interact
Spau_g18444-T1	6211.A0A068YA48	2.68e-139	418	magnesium ion binding	MTG2	GO:0000313,GO:0003674,GO:0003824,GO:0003924,GO:0005575,GO:0005622,GO:0005623,GO:0005737,GO:0005739,GO:0005740,GO:0005743,GO:0005759,GO:0005761,GO:0005840,GO:0006417,GO:0008150,GO:0009889,GO:0010468,GO:0010556,GO:0010608,GO:0016020,GO:0016462,GO:0016787,GO:0016817,GO:0016818,GO:0017111,GO:0019222,GO:0019866,GO:0031090,GO:0031323,GO:0031326,GO:0031966,GO:0031967,GO:0031974,GO:0031975,GO:0032268,GO:…	-	ko:K03979	-	-	-	-	ko00000,ko01000,ko03009	-	-	-	GTP1_OBG,MMR_HSR1
Spau_g18447-T1	6211.A0A068Y946	7.34e-168	478	Arp2/3 complex-mediated actin nucleation	ARPC1A	GO:0000902,GO:0000904,GO:0001654,GO:0001700,GO:0001745,GO:0002252,GO:0002253,GO:0002376,GO:0002429,GO:0002431,GO:0002433,GO:0002682,GO:0002684,GO:0002757,GO:0002764,GO:0002768,GO:0003674,GO:0003779,GO:0005198,GO:0005200,GO:0005488,GO:0005515,GO:0005575,GO:0005622,GO:0005623,GO:0005737,GO:0005829,GO:0005856,GO:0005885,GO:0005886,GO:0006810,GO:0006886,GO:0006897,GO:0006909,GO:0006996,GO:0007010,GO:…	-	ko:K05757	ko04144,ko04666,ko04810,ko05100,ko05130,ko05131,ko05132,map04144,map04666,map04810,map05100,map05130,map05131,map05132	-	-	-	ko00000,ko00001,ko04131,ko04812	-	-	-	WD40
Spau_g18448-T1	6211.A0A068Y2Q9	1.53e-58	184	mitochondrial pyruvate transmembrane transport	MPC1	GO:0003674,GO:0005215,GO:0005342,GO:0005575,GO:0005622,GO:0005623,GO:0005737,GO:0005739,GO:0005740,GO:0005743,GO:0006082,GO:0006084,GO:0006085,GO:0006086,GO:0006090,GO:0006139,GO:0006163,GO:0006164,GO:0006637,GO:0006725,GO:0006732,GO:0006733,GO:0006753,GO:0006790,GO:0006793,GO:0006796,GO:0006807,GO:0006810,GO:0006811,GO:0006820,GO:0006839,GO:0006848,GO:0006850,GO:0008028,GO:0008150,GO:0008152,GO:…	-	ko:K22138	-	-	-	-	ko00000,ko02000,ko03029	2.A.105.1	-	-	MPC
Spau_g18448-T2	6211.A0A068Y2Q9	1.49e-68	209	mitochondrial pyruvate transmembrane transport	MPC1	GO:0003674,GO:0005215,GO:0005342,GO:0005575,GO:0005622,GO:0005623,GO:0005737,GO:0005739,GO:0005740,GO:0005743,GO:0006082,GO:0006084,GO:0006085,GO:0006086,GO:0006090,GO:0006139,GO:0006163,GO:0006164,GO:0006637,GO:0006725,GO:0006732,GO:0006733,GO:0006753,GO:0006790,GO:0006793,GO:0006796,GO:0006807,GO:0006810,GO:0006811,GO:0006820,GO:0006839,GO:0006848,GO:0006850,GO:0008028,GO:0008150,GO:0008152,GO:…	-	ko:K22138	-	-	-	-	ko00000,ko02000,ko03029	2.A.105.1	-	-	MPC
Spau_g18449-T1	6211.A0A068Y8U3	4.73e-71	229	RNA 3'-terminal phosphate cyclase	RTCA	GO:0003674,GO:0003824,GO:0003963,GO:0005575,GO:0005622,GO:0005623,GO:0005634,GO:0005654,GO:0007275,GO:0007399,GO:0008150,GO:0009975,GO:0009987,GO:0010721,GO:0010975,GO:0010977,GO:0016874,GO:0016886,GO:0022008,GO:0030154,GO:0031344,GO:0031345,GO:0031974,GO:0031981,GO:0032101,GO:0032102,GO:0032501,GO:0032502,GO:0043226,GO:0043227,GO:0043229,GO:0043231,GO:0043233,GO:0044422,GO:0044424,GO:0044428,GO:…	6.5.1.4	ko:K01974	-	-	-	-	ko00000,ko01000	-	-	-	RTC,RTC_insert
Spau_g18450-T1	6211.A0A068Y1V4	0	1130	mitochondrial protein processing	AFG3L2	GO:0000902,GO:0000904,GO:0003674,GO:0003824,GO:0004175,GO:0004222,GO:0005488,GO:0005515,GO:0005575,GO:0005622,GO:0005623,GO:0005737,GO:0005739,GO:0005740,GO:0005743,GO:0005745,GO:0006508,GO:0006807,GO:0006810,GO:0006811,GO:0006812,GO:0006816,GO:0006839,GO:0006851,GO:0006873,GO:0006874,GO:0006875,GO:0006950,GO:0006952,GO:0006996,GO:0007005,GO:0007006,GO:0007007,GO:0007272,GO:0007275,GO:0007399,GO:…	-	ko:K08956	-	-	-	-	ko00000,ko01000,ko01002,ko03110	-	-	-	AAA,FtsH_ext,Peptidase_M41
Spau_g18454-T1	6183.Smp_142120.1	1.18e-18	95.1	helix loop helix domain	ASCL5	GO:0000976,GO:0000977,GO:0000981,GO:0001012,GO:0001067,GO:0003674,GO:0003676,GO:0003677,GO:0003690,GO:0003700,GO:0005488,GO:0005575,GO:0005622,GO:0005623,GO:0005634,GO:0005667,GO:0006355,GO:0006357,GO:0008150,GO:0009889,GO:0010468,GO:0010556,GO:0019219,GO:0019222,GO:0031323,GO:0031326,GO:0032991,GO:0043226,GO:0043227,GO:0043229,GO:0043231,GO:0043565,GO:0044212,GO:0044422,GO:0044424,GO:0044428,GO:…	-	ko:K09067	-	-	-	-	ko00000,ko03000	-	-	-	HLH
Spau_g18456-T1	6211.A0A068Y924	9.61e-82	253	phospholipid scrambling	PLS1	GO:0001300,GO:0003674,GO:0005215,GO:0005319,GO:0005488,GO:0005515,GO:0005548,GO:0005575,GO:0005622,GO:0005623,GO:0005737,GO:0005739,GO:0005886,GO:0006810,GO:0006811,GO:0006820,GO:0006869,GO:0006950,GO:0006979,GO:0007009,GO:0007568,GO:0007569,GO:0008150,GO:0009266,GO:0009408,GO:0009628,GO:0009892,GO:0009894,GO:0009895,GO:0009898,GO:0009987,GO:0010256,GO:0010506,GO:0010507,GO:0010639,GO:0010821,GO:…	-	-	-	-	-	-	-	-	-	-	Scramblase
Spau_g18457-T1	6183.Smp_022610.1	1.86e-33	130	helix loop helix domain	MSC	GO:0000981,GO:0003674,GO:0003700,GO:0005488,GO:0005515,GO:0005575,GO:0005622,GO:0005623,GO:0005634,GO:0006355,GO:0006357,GO:0007275,GO:0007517,GO:0007522,GO:0008150,GO:0009889,GO:0009891,GO:0009893,GO:0010468,GO:0010556,GO:0010557,GO:0010604,GO:0010628,GO:0019219,GO:0019222,GO:0031323,GO:0031325,GO:0031326,GO:0031328,GO:0032501,GO:0032502,GO:0043226,GO:0043227,GO:0043229,GO:0043231,GO:0044424,GO:…	-	ko:K09072	-	-	-	-	ko00000,ko03000	-	-	-	HLH
Spau_g18459-T1	7955.ENSDARP00000038976	3.16e-92	289	Mitogen-activated protein kinase 15	MAPK15	GO:0000122,GO:0000165,GO:0001932,GO:0001934,GO:0002791,GO:0002792,GO:0003400,GO:0003674,GO:0003682,GO:0003824,GO:0004672,GO:0004674,GO:0004707,GO:0005488,GO:0005515,GO:0005575,GO:0005576,GO:0005622,GO:0005623,GO:0005634,GO:0005635,GO:0005737,GO:0005773,GO:0005776,GO:0005783,GO:0005789,GO:0005794,GO:0005814,GO:0005815,GO:0005819,GO:0005856,GO:0005911,GO:0005929,GO:0006275,GO:0006355,GO:0006357,GO:…	2.7.11.24	ko:K19603	ko04657,map04657	-	-	-	ko00000,ko00001,ko01000,ko01001	-	-	-	Pkinase
Spau_g18460-T1	8496.XP_006262584.1	2.1e-91	295	regulation of Golgi to plasma membrane CFTR protein transport	GOPC	GO:0000003,GO:0000139,GO:0000149,GO:0000323,GO:0001664,GO:0003006,GO:0003674,GO:0005102,GO:0005109,GO:0005488,GO:0005515,GO:0005575,GO:0005622,GO:0005623,GO:0005737,GO:0005764,GO:0005765,GO:0005773,GO:0005774,GO:0005794,GO:0005798,GO:0005802,GO:0005886,GO:0006810,GO:0006888,GO:0006892,GO:0006893,GO:0006914,GO:0006996,GO:0006997,GO:0007276,GO:0007281,GO:0007283,GO:0007286,GO:0007289,GO:0008022,GO:…	-	-	-	-	-	-	-	-	-	-	PDZ
Spau_g18461-T1	6211.A0A068Y3Z0	0	1268	DNA double-strand break processing	SMARCAD1	GO:0000018,GO:0000228,GO:0000729,GO:0000785,GO:0000792,GO:0003674,GO:0003676,GO:0003677,GO:0005488,GO:0005575,GO:0005622,GO:0005623,GO:0005634,GO:0005654,GO:0005657,GO:0005694,GO:0006139,GO:0006259,GO:0006281,GO:0006302,GO:0006325,GO:0006338,GO:0006355,GO:0006464,GO:0006476,GO:0006725,GO:0006753,GO:0006793,GO:0006796,GO:0006807,GO:0006950,GO:0006974,GO:0006996,GO:0007049,GO:0007059,GO:0008150,GO:…	3.6.4.12	ko:K14439	ko04550,map04550	-	-	-	ko00000,ko00001,ko01000,ko03036	-	-	-	Helicase_C,SNF2_N
Spau_g18462-T1	6211.A0A068YAN0	1.18e-91	304	protein phosphatase 1 regulatory	PPP1R16B	GO:0001885,GO:0001936,GO:0001938,GO:0002009,GO:0002064,GO:0002165,GO:0003158,GO:0003674,GO:0005488,GO:0005515,GO:0005575,GO:0005622,GO:0005623,GO:0005634,GO:0005654,GO:0005737,GO:0005829,GO:0005886,GO:0007275,GO:0007444,GO:0007472,GO:0007476,GO:0007552,GO:0007560,GO:0008150,GO:0008157,GO:0008284,GO:0009653,GO:0009791,GO:0009886,GO:0009887,GO:0009888,GO:0009892,GO:0009893,GO:0009966,GO:0009987,GO:…	-	ko:K17458,ko:K17459	-	-	-	-	ko00000,ko01009	-	-	-	Ank_2,Ank_4,Ank_5
Spau_g18462-T2	6211.A0A068YAN0	2.47e-31	135	protein phosphatase 1 regulatory	PPP1R16B	GO:0001885,GO:0001936,GO:0001938,GO:0002009,GO:0002064,GO:0002165,GO:0003158,GO:0003674,GO:0005488,GO:0005515,GO:0005575,GO:0005622,GO:0005623,GO:0005634,GO:0005654,GO:0005737,GO:0005829,GO:0005886,GO:0007275,GO:0007444,GO:0007472,GO:0007476,GO:0007552,GO:0007560,GO:0008150,GO:0008157,GO:0008284,GO:0009653,GO:0009791,GO:0009886,GO:0009887,GO:0009888,GO:0009892,GO:0009893,GO:0009966,GO:0009987,GO:…	-	ko:K17458,ko:K17459	-	-	-	-	ko00000,ko01009	-	-	-	Ank_2,Ank_4,Ank_5
Spau_g18463-T1	6211.A0A068Y3Z6	1.62e-210	585	peptidyl-prolyl cis-trans isomerase activity	PPIE	GO:0000375,GO:0000377,GO:0000398,GO:0000413,GO:0000737,GO:0000974,GO:0001775,GO:0002252,GO:0002263,GO:0002274,GO:0002275,GO:0002283,GO:0002366,GO:0002376,GO:0002443,GO:0002444,GO:0002446,GO:0003674,GO:0003676,GO:0003723,GO:0003727,GO:0003729,GO:0003755,GO:0003824,GO:0004518,GO:0005488,GO:0005515,GO:0005575,GO:0005576,GO:0005622,GO:0005623,GO:0005634,GO:0005654,GO:0005681,GO:0005684,GO:0005737,GO:…	5.2.1.8	ko:K09564	ko03040,map03040	M00355	-	-	ko00000,ko00001,ko00002,ko01000,ko03041,ko03110	-	-	-	Pro_isomerase,RRM_1
Spau_g18464-T1	6211.A0A068Y5S6	7.84e-130	384	programmed cell death	PDCD2	GO:0000003,GO:0002376,GO:0002520,GO:0002682,GO:0002684,GO:0003006,GO:0003674,GO:0005488,GO:0005515,GO:0005575,GO:0005622,GO:0005623,GO:0005634,GO:0005737,GO:0006417,GO:0006915,GO:0006919,GO:0007275,GO:0007276,GO:0007281,GO:0007292,GO:0008150,GO:0008219,GO:0008270,GO:0008283,GO:0008284,GO:0009790,GO:0009889,GO:0009893,GO:0009987,GO:0010468,GO:0010556,GO:0010604,GO:0010608,GO:0010941,GO:0010942,GO:…	-	ko:K14801	-	-	-	-	ko00000,ko03009	-	-	-	PDCD2_C,zf-MYND
Spau_g18465-T1	6500.XP_005094781.1	8.47e-35	130	snoRNA guided rRNA pseudouridine synthesis	GAR1	GO:0000154,GO:0000454,GO:0000723,GO:0001522,GO:0001650,GO:0001651,GO:0002376,GO:0002520,GO:0003674,GO:0003676,GO:0003723,GO:0005488,GO:0005575,GO:0005622,GO:0005623,GO:0005634,GO:0005654,GO:0005697,GO:0005730,GO:0005732,GO:0006139,GO:0006259,GO:0006278,GO:0006364,GO:0006396,GO:0006725,GO:0006807,GO:0006996,GO:0007004,GO:0007275,GO:0008150,GO:0008152,GO:0009058,GO:0009059,GO:0009451,GO:0009987,GO:…	-	ko:K11128	ko03008,map03008	M00425	-	-	ko00000,ko00001,ko00002,ko03009,ko03032	-	-	-	Gar1
Spau_g18467-T1	6500.XP_005104943.1	8.73e-16	83.2	Chromosome 7 open reading frame 57	C7orf57	-	-	-	-	-	-	-	-	-	-	-	-
Spau_g18468-T1	6211.A0A068Y9Z4	5.24e-210	599	Diacylglycerol O-acyltransferase	DGAT1	GO:0001775,GO:0002252,GO:0002263,GO:0002274,GO:0002275,GO:0002283,GO:0002366,GO:0002376,GO:0002443,GO:0002444,GO:0002446,GO:0002790,GO:0003674,GO:0003824,GO:0003846,GO:0004144,GO:0005488,GO:0005504,GO:0005575,GO:0005622,GO:0005623,GO:0005737,GO:0005783,GO:0005789,GO:0005886,GO:0006091,GO:0006139,GO:0006163,GO:0006629,GO:0006637,GO:0006638,GO:0006639,GO:0006641,GO:0006725,GO:0006732,GO:0006753,GO:…	2.3.1.20,2.3.1.75,2.3.1.76	ko:K11155	ko00561,ko00830,ko01100,ko04975,map00561,map00830,map01100,map04975	M00089	R02251,R02366,R02367,R08381	RC00004,RC00041	ko00000,ko00001,ko00002,ko01000	-	-	-	MBOAT
Spau_g18469-T1	45351.EDO43873	1.83e-71	243	gamma-aminobutyric acid:proton symporter activity	-	-	-	ko:K15015	ko04721,ko04723,ko04727,ko05032,ko05033,map04721,map04723,map04727,map05032,map05033	-	-	-	ko00000,ko00001,ko02000	2.A.18.5	-	-	Aa_trans
Spau_g18470-T1	6211.A0A068Y5Q8	7.27e-36	150	centriole replication	SASS6	GO:0000003,GO:0000226,GO:0000278,GO:0000280,GO:0003674,GO:0005488,GO:0005515,GO:0005575,GO:0005622,GO:0005623,GO:0005737,GO:0005813,GO:0005814,GO:0005815,GO:0005829,GO:0005856,GO:0006996,GO:0007010,GO:0007017,GO:0007049,GO:0007051,GO:0007052,GO:0007098,GO:0007099,GO:0007275,GO:0007276,GO:0007283,GO:0008150,GO:0009790,GO:0009987,GO:0010457,GO:0015630,GO:0016043,GO:0019953,GO:0022402,GO:0022414,GO:…	-	ko:K16487	-	-	-	-	ko00000,ko03036	-	-	-	SAS-6_N
Spau_g18471-T1	6211.A0A068Y1F8	1.08e-307	874	lipid transport	OSBPL9	GO:0003674,GO:0005215,GO:0005319,GO:0005488,GO:0005515,GO:0005516,GO:0005575,GO:0005622,GO:0005623,GO:0005737,GO:0005794,GO:0005829,GO:0006082,GO:0006629,GO:0006694,GO:0006699,GO:0006810,GO:0006869,GO:0008150,GO:0008152,GO:0008202,GO:0008206,GO:0008610,GO:0009058,GO:0009987,GO:0010876,GO:0012505,GO:0015248,GO:0015850,GO:0015918,GO:0016053,GO:0019752,GO:0032787,GO:0033036,GO:0043226,GO:0043227,GO:…	-	ko:K20465	-	-	-	-	ko00000,ko04131	-	-	-	Oxysterol_BP,PH
Spau_g18472-T1	6211.A0A068Y196	9.79e-113	340	glycerol-3-phosphate catabolic process	-	-	1.1.1.8	ko:K00006	ko00564,ko01110,ko04011,map00564,map01110,map04011	-	R00842	RC00029	ko00000,ko00001,ko01000	-	-	-	NAD_Gly3P_dh_C,NAD_Gly3P_dh_N
Spau_g18473-T1	6211.A0A068Y838	3.59e-123	403	mitotic spindle midzone assembly	CDC14A	GO:0000003,GO:0000022,GO:0000070,GO:0000075,GO:0000077,GO:0000226,GO:0000235,GO:0000278,GO:0000280,GO:0000281,GO:0000819,GO:0000910,GO:0000922,GO:0003674,GO:0003824,GO:0004721,GO:0004722,GO:0004725,GO:0005575,GO:0005622,GO:0005623,GO:0005634,GO:0005654,GO:0005730,GO:0005737,GO:0005813,GO:0005815,GO:0005818,GO:0005819,GO:0005829,GO:0005856,GO:0005874,GO:0005876,GO:0005881,GO:0006464,GO:0006470,GO:…	3.1.3.16,3.1.3.48	ko:K06639	ko04110,ko04111,ko04113,map04110,map04111,map04113	-	-	-	ko00000,ko00001,ko01000,ko01009	-	-	-	DSPc,DSPn
Spau_g18474-T1	6211.A0A068Y8E3	3.86e-256	717	WD repeat-containing protein	WDR46	GO:0000462,GO:0005575,GO:0005622,GO:0005623,GO:0005634,GO:0005654,GO:0005730,GO:0006139,GO:0006364,GO:0006396,GO:0006725,GO:0006807,GO:0008150,GO:0008152,GO:0009987,GO:0010467,GO:0016070,GO:0016072,GO:0022613,GO:0030490,GO:0030684,GO:0030686,GO:0031974,GO:0031981,GO:0032040,GO:0032991,GO:0034470,GO:0034641,GO:0034660,GO:0042254,GO:0042274,GO:0043170,GO:0043226,GO:0043227,GO:0043228,GO:0043229,GO:…	-	ko:K14768	-	-	-	-	ko00000,ko03009	-	-	-	BING4CT,WD40
Spau_g18476-T1	6183.Smp_088060.1	7.14e-142	427	Innexin	-	GO:0005575,GO:0005911,GO:0005921,GO:0030054	-	ko:K22037	-	-	-	-	ko00000,ko02000	1.A.25.1	-	-	Innexin
Spau_g18479-T1	6211.A0A068Y999	2.73e-50	159	prostate gland stromal morphogenesis	CRIP1	GO:0000003,GO:0001655,GO:0001738,GO:0002009,GO:0002064,GO:0002376,GO:0003006,GO:0003008,GO:0003674,GO:0003676,GO:0003677,GO:0003680,GO:0003690,GO:0005488,GO:0005515,GO:0005575,GO:0005622,GO:0005623,GO:0005737,GO:0006915,GO:0006950,GO:0006955,GO:0006974,GO:0007154,GO:0007165,GO:0007275,GO:0007507,GO:0007548,GO:0007586,GO:0007610,GO:0008150,GO:0008219,GO:0008270,GO:0008283,GO:0008301,GO:0008630,GO:…	-	-	-	-	-	-	-	-	-	-	LIM
Spau_g18480-T1	6211.A0A068Y222	5.66e-96	310	Serine threonine-protein kinase PINK1	PINK1	GO:0000003,GO:0000166,GO:0000266,GO:0000287,GO:0000422,GO:0000785,GO:0000902,GO:0000904,GO:0001101,GO:0001654,GO:0001666,GO:0001932,GO:0001933,GO:0001934,GO:0002020,GO:0002082,GO:0003006,GO:0003674,GO:0003824,GO:0004672,GO:0004674,GO:0005488,GO:0005515,GO:0005524,GO:0005575,GO:0005622,GO:0005623,GO:0005634,GO:0005694,GO:0005737,GO:0005739,GO:0005740,GO:0005741,GO:0005743,GO:0005758,GO:0005829,GO:…	2.3.2.27,2.7.11.1	ko:K05688,ko:K10632	ko04014,ko04137,ko05012,map04014,map04137,map05012	-	-	-	ko00000,ko00001,ko01000,ko01001,ko03029,ko04121,ko04131	-	-	-	Pkinase
Spau_g18481-T1	6211.A0A068Y913	1.84e-68	228	MAP kinase kinase kinase activity	MAP3K7	GO:0000123,GO:0000165,GO:0000166,GO:0000186,GO:0000187,GO:0001525,GO:0001568,GO:0001654,GO:0001700,GO:0001704,GO:0001706,GO:0001708,GO:0001709,GO:0001711,GO:0001714,GO:0001736,GO:0001738,GO:0001745,GO:0001817,GO:0001819,GO:0001838,GO:0001841,GO:0001932,GO:0001934,GO:0001944,GO:0002009,GO:0002165,GO:0002218,GO:0002220,GO:0002221,GO:0002223,GO:0002224,GO:0002225,GO:0002237,GO:0002252,GO:0002253,GO:…	2.7.11.25	ko:K04427	ko04010,ko04013,ko04064,ko04140,ko04152,ko04214,ko04310,ko04380,ko04520,ko04620,ko04621,ko04622,ko04624,ko04657,ko04660,ko04668,ko05140,ko05145,ko05162,ko05168,ko05169,ko05418,map04010,map04013,map04064,map04140,map04152,map04214,map04310,map04380,map04520,map04620,map04621,map04622,map04624,map04657,map04660,map04668,map05140,map05145,map05162,map05168,map05169,map05418	M00686,M00688,M00689	-	-	ko00000,ko00001,ko00002,ko01000,ko01001	-	-	-	Pkinase,Pkinase_Tyr
Spau_g18483-T1	6211.A0A068Y9N3	8.14e-43	145	Guanine Nucleotide Exchange Factor	RABIF	GO:0003674,GO:0005085,GO:0005488,GO:0005515,GO:0005575,GO:0005622,GO:0005623,GO:0005737,GO:0005829,GO:0006810,GO:0006892,GO:0008150,GO:0008270,GO:0009987,GO:0016020,GO:0016043,GO:0016192,GO:0019899,GO:0043167,GO:0043169,GO:0044424,GO:0044444,GO:0044464,GO:0046872,GO:0046914,GO:0048193,GO:0051020,GO:0051179,GO:0051234,GO:0061024,GO:0061025,GO:0065007,GO:0065009,GO:0071840,GO:0098772	-	ko:K19952	-	-	-	-	ko00000,ko04131	-	-	-	Mss4
Spau_g18485-T1	6211.A0A068Y9U5	5.01e-72	227	ubiquitin-like protein ligase activity	RNF170	GO:0007275,GO:0008150,GO:0009790,GO:0009792,GO:0032501,GO:0032502,GO:0043009,GO:0048856	2.3.2.27	ko:K15707	-	-	-	-	ko00000,ko01000,ko04121	-	-	-	DUF1232,zf-C3HC4,zf-C3HC4_3,zf-RING_UBOX
Spau_g18485-T2	6211.A0A068Y9U5	7.59e-69	219	ubiquitin-like protein ligase activity	RNF170	GO:0007275,GO:0008150,GO:0009790,GO:0009792,GO:0032501,GO:0032502,GO:0043009,GO:0048856	2.3.2.27	ko:K15707	-	-	-	-	ko00000,ko01000,ko04121	-	-	-	DUF1232,zf-C3HC4,zf-C3HC4_3,zf-RING_UBOX
Spau_g18486-T1	6211.A0A068YA05	2.08e-147	479	Cadherins are calcium-dependent cell adhesion proteins	hmr-1	GO:0000132,GO:0000226,GO:0000278,GO:0000902,GO:0000904,GO:0001558,GO:0001654,GO:0001667,GO:0001736,GO:0001738,GO:0001745,GO:0001751,GO:0001754,GO:0002009,GO:0002064,GO:0003381,GO:0003382,GO:0003383,GO:0003384,GO:0003674,GO:0005488,GO:0005509,GO:0005515,GO:0005575,GO:0005623,GO:0005886,GO:0005887,GO:0005911,GO:0005912,GO:0005913,GO:0006928,GO:0006935,GO:0006996,GO:0007010,GO:0007016,GO:0007017,GO:…	-	-	-	-	-	-	-	-	-	-	Cadherin,Cadherin_C,EGF,Laminin_G_2,hEGF
Spau_g18487-T1	6211.A0A068YA05	2.3e-277	851	Cadherins are calcium-dependent cell adhesion proteins	hmr-1	GO:0000132,GO:0000226,GO:0000278,GO:0000902,GO:0000904,GO:0001558,GO:0001654,GO:0001667,GO:0001736,GO:0001738,GO:0001745,GO:0001751,GO:0001754,GO:0002009,GO:0002064,GO:0003381,GO:0003382,GO:0003383,GO:0003384,GO:0003674,GO:0005488,GO:0005509,GO:0005515,GO:0005575,GO:0005623,GO:0005886,GO:0005887,GO:0005911,GO:0005912,GO:0005913,GO:0006928,GO:0006935,GO:0006996,GO:0007010,GO:0007016,GO:0007017,GO:…	-	-	-	-	-	-	-	-	-	-	Cadherin,Cadherin_C,EGF,Laminin_G_2,hEGF
Spau_g18491-T1	6211.A0A087W088	1.83e-43	162	positive regulation of mesenchymal stem cell differentiation	-	-	-	-	-	-	-	-	-	-	-	-	-
Spau_g18492-T1	6211.A0A087W088	1.83e-43	162	positive regulation of mesenchymal stem cell differentiation	-	-	-	-	-	-	-	-	-	-	-	-	-
Spau_g18493-T1	6211.A0A087W088	1.83e-43	162	positive regulation of mesenchymal stem cell differentiation	-	-	-	-	-	-	-	-	-	-	-	-	-
Spau_g18494-T1	6211.A0A087W088	1.83e-43	162	positive regulation of mesenchymal stem cell differentiation	-	-	-	-	-	-	-	-	-	-	-	-	-
Spau_g18495-T1	6211.A0A087W088	1.83e-43	162	positive regulation of mesenchymal stem cell differentiation	-	-	-	-	-	-	-	-	-	-	-	-	-
Spau_g18496-T1	6211.A0A087W088	9.79e-56	197	positive regulation of mesenchymal stem cell differentiation	-	-	-	-	-	-	-	-	-	-	-	-	-
Spau_g18497-T1	6211.A0A068Y3N1	4.66e-23	102	Increased sodium tolerance 1 homolog (yeast)	IST1	GO:0000323,GO:0000910,GO:0001558,GO:0001775,GO:0002252,GO:0002263,GO:0002274,GO:0002275,GO:0002283,GO:0002366,GO:0002376,GO:0002443,GO:0002444,GO:0002446,GO:0003674,GO:0005488,GO:0005515,GO:0005575,GO:0005576,GO:0005615,GO:0005622,GO:0005623,GO:0005737,GO:0005764,GO:0005766,GO:0005768,GO:0005773,GO:0005775,GO:0005793,GO:0005813,GO:0005815,GO:0005829,GO:0005856,GO:0006810,GO:0006887,GO:0006955,GO:…	-	ko:K19476	ko04144,map04144	-	-	-	ko00000,ko00001	-	-	-	Ist1
Spau_g18497-T2	6211.A0A068Y3N1	4.79e-35	135	Increased sodium tolerance 1 homolog (yeast)	IST1	GO:0000323,GO:0000910,GO:0001558,GO:0001775,GO:0002252,GO:0002263,GO:0002274,GO:0002275,GO:0002283,GO:0002366,GO:0002376,GO:0002443,GO:0002444,GO:0002446,GO:0003674,GO:0005488,GO:0005515,GO:0005575,GO:0005576,GO:0005615,GO:0005622,GO:0005623,GO:0005737,GO:0005764,GO:0005766,GO:0005768,GO:0005773,GO:0005775,GO:0005793,GO:0005813,GO:0005815,GO:0005829,GO:0005856,GO:0006810,GO:0006887,GO:0006955,GO:…	-	ko:K19476	ko04144,map04144	-	-	-	ko00000,ko00001	-	-	-	Ist1
Spau_g18498-T1	6211.A0A068Y6U7	5.44e-291	827	mitochondrial tRNA 3'-trailer cleavage, endonucleolytic	ELAC2	GO:0000003,GO:0000394,GO:0000959,GO:0000963,GO:0001558,GO:0002119,GO:0002164,GO:0003006,GO:0003674,GO:0003824,GO:0004518,GO:0004519,GO:0004521,GO:0004540,GO:0004549,GO:0005575,GO:0005622,GO:0005623,GO:0005634,GO:0005654,GO:0005737,GO:0005739,GO:0005759,GO:0005829,GO:0006139,GO:0006388,GO:0006396,GO:0006397,GO:0006399,GO:0006417,GO:0006725,GO:0006807,GO:0007049,GO:0007275,GO:0007276,GO:0007281,GO:…	3.1.26.11	ko:K00784	ko03013,map03013	-	-	-	ko00000,ko00001,ko01000,ko03016	-	-	-	Lactamase_B_2,Lactamase_B_4
Spau_g18498-T2	6211.A0A068Y6U7	1.29e-288	820	mitochondrial tRNA 3'-trailer cleavage, endonucleolytic	ELAC2	GO:0000003,GO:0000394,GO:0000959,GO:0000963,GO:0001558,GO:0002119,GO:0002164,GO:0003006,GO:0003674,GO:0003824,GO:0004518,GO:0004519,GO:0004521,GO:0004540,GO:0004549,GO:0005575,GO:0005622,GO:0005623,GO:0005634,GO:0005654,GO:0005737,GO:0005739,GO:0005759,GO:0005829,GO:0006139,GO:0006388,GO:0006396,GO:0006397,GO:0006399,GO:0006417,GO:0006725,GO:0006807,GO:0007049,GO:0007275,GO:0007276,GO:0007281,GO:…	3.1.26.11	ko:K00784	ko03013,map03013	-	-	-	ko00000,ko00001,ko01000,ko03016	-	-	-	Lactamase_B_2,Lactamase_B_4
Spau_g18501-T1	6211.A0A068Y052	6.97e-84	269	ubiquitin protein ligase activity	-	-	-	ko:K10315	-	-	-	-	ko00000,ko04121	-	-	-	F-box_4,zf-TRAF_2
Spau_g18502-T1	6211.A0A087VZC5	3.49e-58	182	chaperone-mediated protein complex assembly	PFDN6	GO:0003674,GO:0005488,GO:0005515,GO:0005575,GO:0005622,GO:0005623,GO:0005634,GO:0005737,GO:0005829,GO:0006457,GO:0008150,GO:0009987,GO:0016043,GO:0016272,GO:0022607,GO:0032991,GO:0034622,GO:0043226,GO:0043227,GO:0043229,GO:0043231,GO:0043933,GO:0044085,GO:0044424,GO:0044444,GO:0044464,GO:0051082,GO:0051087,GO:0051131,GO:0065003,GO:0071840	-	ko:K04798	-	-	-	-	ko00000,ko03110	-	-	-	Prefoldin_2
Spau_g18503-T1	6211.A0A087VZF7	1.82e-58	192	polyprenol biosynthetic process	DHDDS	GO:0002094,GO:0003674,GO:0003824,GO:0004659,GO:0005575,GO:0005622,GO:0005623,GO:0005737,GO:0005783,GO:0005789,GO:0006066,GO:0006629,GO:0006720,GO:0008150,GO:0008152,GO:0008299,GO:0008610,GO:0009058,GO:0009987,GO:0012505,GO:0016020,GO:0016093,GO:0016094,GO:0016740,GO:0016765,GO:0031984,GO:0042175,GO:0043226,GO:0043227,GO:0043229,GO:0043231,GO:0044237,GO:0044238,GO:0044249,GO:0044255,GO:0044281,GO:…	2.5.1.87	ko:K11778	ko00900,ko01110,map00900,map01110	-	R05556	RC00279,RC02839	ko00000,ko00001,ko01000,ko01006	-	-	-	Prenyltransf
Spau_g18504-T1	6211.A0A068YAB0	1.1e-187	537	transmembrane transport	-	-	-	-	-	-	-	-	-	-	-	-	MFS_1
Spau_g18504-T2	6211.A0A068YAB0	1.79e-198	565	transmembrane transport	-	-	-	-	-	-	-	-	-	-	-	-	MFS_1
Spau_g18506-T1	6211.A0A068Y9A8	4.88e-72	226	ARF-like small GTPases; ARF, ADP-ribosylation factor	-	-	-	ko:K07937	ko04072,ko04144,ko05110,ko05134,map04072,map04144,map05110,map05134	-	-	-	ko00000,ko00001,ko04031,ko04131,ko04147	-	-	-	Arf
Spau_g18507-T1	6211.A0A068Y125	1.31e-154	476	epidermal growth factor receptor	EPS15L1	GO:0001919,GO:0001921,GO:0003674,GO:0005488,GO:0005515,GO:0005575,GO:0005622,GO:0005623,GO:0005737,GO:0005768,GO:0005769,GO:0005829,GO:0005886,GO:0005905,GO:0005929,GO:0006810,GO:0006892,GO:0006895,GO:0006897,GO:0006898,GO:0006996,GO:0007154,GO:0007165,GO:0007166,GO:0007167,GO:0007169,GO:0007173,GO:0007267,GO:0007268,GO:0008150,GO:0008283,GO:0009893,GO:0009925,GO:0009966,GO:0009968,GO:0009987,GO:…	-	ko:K12472	ko04144,map04144	-	-	-	ko00000,ko00001,ko04131	-	-	-	EF-hand_4
Spau_g18507-T2	6211.A0A068Y125	7.07e-150	462	epidermal growth factor receptor	EPS15L1	GO:0001919,GO:0001921,GO:0003674,GO:0005488,GO:0005515,GO:0005575,GO:0005622,GO:0005623,GO:0005737,GO:0005768,GO:0005769,GO:0005829,GO:0005886,GO:0005905,GO:0005929,GO:0006810,GO:0006892,GO:0006895,GO:0006897,GO:0006898,GO:0006996,GO:0007154,GO:0007165,GO:0007166,GO:0007167,GO:0007169,GO:0007173,GO:0007267,GO:0007268,GO:0008150,GO:0008283,GO:0009893,GO:0009925,GO:0009966,GO:0009968,GO:0009987,GO:…	-	ko:K12472	ko04144,map04144	-	-	-	ko00000,ko00001,ko04131	-	-	-	EF-hand_4
Spau_g18507-T3	6211.A0A068Y125	9.48e-112	362	epidermal growth factor receptor	EPS15L1	GO:0001919,GO:0001921,GO:0003674,GO:0005488,GO:0005515,GO:0005575,GO:0005622,GO:0005623,GO:0005737,GO:0005768,GO:0005769,GO:0005829,GO:0005886,GO:0005905,GO:0005929,GO:0006810,GO:0006892,GO:0006895,GO:0006897,GO:0006898,GO:0006996,GO:0007154,GO:0007165,GO:0007166,GO:0007167,GO:0007169,GO:0007173,GO:0007267,GO:0007268,GO:0008150,GO:0008283,GO:0009893,GO:0009925,GO:0009966,GO:0009968,GO:0009987,GO:…	-	ko:K12472	ko04144,map04144	-	-	-	ko00000,ko00001,ko04131	-	-	-	EF-hand_4
Spau_g18507-T4	6211.A0A068Y125	4.95e-114	368	epidermal growth factor receptor	EPS15L1	GO:0001919,GO:0001921,GO:0003674,GO:0005488,GO:0005515,GO:0005575,GO:0005622,GO:0005623,GO:0005737,GO:0005768,GO:0005769,GO:0005829,GO:0005886,GO:0005905,GO:0005929,GO:0006810,GO:0006892,GO:0006895,GO:0006897,GO:0006898,GO:0006996,GO:0007154,GO:0007165,GO:0007166,GO:0007167,GO:0007169,GO:0007173,GO:0007267,GO:0007268,GO:0008150,GO:0008283,GO:0009893,GO:0009925,GO:0009966,GO:0009968,GO:0009987,GO:…	-	ko:K12472	ko04144,map04144	-	-	-	ko00000,ko00001,ko04131	-	-	-	EF-hand_4
Spau_g18509-T1	6183.Smp_080320.1	6.6e-37	145	Dynein assembly factor with WDR repeat domains 1	DAW1	GO:0000226,GO:0001539,GO:0001578,GO:0005575,GO:0005622,GO:0005623,GO:0005737,GO:0006928,GO:0006996,GO:0007010,GO:0007017,GO:0007275,GO:0007368,GO:0007389,GO:0008150,GO:0009799,GO:0009855,GO:0009987,GO:0016043,GO:0022607,GO:0030030,GO:0030031,GO:0032501,GO:0032502,GO:0034622,GO:0035082,GO:0040011,GO:0043933,GO:0044085,GO:0044424,GO:0044464,GO:0044782,GO:0048856,GO:0048870,GO:0051179,GO:0051674,GO:…	-	ko:K19760	-	-	-	-	ko00000,ko04812	-	-	-	WD40
Spau_g18510-T1	6211.A0A068Y8W9	4.52e-49	166	clathrin heavy chain binding	CLTB	GO:0000139,GO:0000278,GO:0000281,GO:0000323,GO:0000910,GO:0001505,GO:0002376,GO:0002478,GO:0002495,GO:0002504,GO:0003674,GO:0005198,GO:0005215,GO:0005326,GO:0005488,GO:0005515,GO:0005575,GO:0005622,GO:0005623,GO:0005737,GO:0005764,GO:0005765,GO:0005768,GO:0005773,GO:0005774,GO:0005794,GO:0005802,GO:0005819,GO:0005829,GO:0005856,GO:0005886,GO:0005905,GO:0005929,GO:0005938,GO:0006807,GO:0006810,GO:…	-	ko:K04644,ko:K04645,ko:K19525	ko04142,ko04144,ko04721,ko04961,ko05016,ko05100,map04142,map04144,map04721,map04961,map05016,map05100	-	-	-	ko00000,ko00001,ko04131,ko04147	-	-	-	Clathrin_lg_ch
Spau_g18511-T1	6183.Smp_132000.1	3.72e-91	332	zinc finger	-	GO:0000151,GO:0003674,GO:0005102,GO:0005488,GO:0005515,GO:0005575,GO:0005622,GO:0005623,GO:0005737,GO:0005829,GO:0007275,GO:0007399,GO:0008150,GO:0009987,GO:0010769,GO:0010975,GO:0022008,GO:0022603,GO:0022604,GO:0030154,GO:0030424,GO:0031072,GO:0031344,GO:0031461,GO:0031462,GO:0032101,GO:0032501,GO:0032502,GO:0032879,GO:0032991,GO:0036477,GO:0040012,GO:0040017,GO:0042995,GO:0043005,GO:0043025,GO:…	-	-	-	-	-	-	-	-	-	-	SWIM
Spau_g18512-T1	6211.A0A068Y1X9	2.59e-156	455	phosphatidylcholine-sterol O-acyltransferase activity	LCAT	GO:0003674,GO:0003824,GO:0004607,GO:0004620,GO:0004623,GO:0005488,GO:0005515,GO:0005575,GO:0005576,GO:0005615,GO:0006066,GO:0006629,GO:0006644,GO:0006650,GO:0006656,GO:0006793,GO:0006796,GO:0006807,GO:0006810,GO:0006869,GO:0008150,GO:0008152,GO:0008202,GO:0008203,GO:0008374,GO:0008610,GO:0008654,GO:0009058,GO:0009059,GO:0009719,GO:0009725,GO:0009987,GO:0010033,GO:0010035,GO:0010038,GO:0010876,GO:…	2.3.1.43,3.1.1.5	ko:K00650,ko:K06129	ko00564,ko04142,ko04979,map00564,map04142,map04979	-	R02114,R02746	RC00020,RC00037,RC00041,RC00055	ko00000,ko00001,ko01000	-	-	-	LCAT
Spau_g18514-T1	6211.A0A068YA71	1.22e-163	476	Galactokinase 2	GALK2	GO:0003674,GO:0003824,GO:0004335,GO:0005575,GO:0005576,GO:0005615,GO:0005622,GO:0005623,GO:0005737,GO:0005975,GO:0005996,GO:0006012,GO:0006793,GO:0006796,GO:0008150,GO:0008152,GO:0009987,GO:0016020,GO:0016301,GO:0016310,GO:0016740,GO:0016772,GO:0016773,GO:0019200,GO:0019318,GO:0031982,GO:0043226,GO:0043227,GO:0043230,GO:0044237,GO:0044238,GO:0044262,GO:0044281,GO:0044421,GO:0044424,GO:0044464,GO:…	2.7.1.157	ko:K18674	-	-	-	-	ko00000,ko01000	-	-	-	GHMP_kinases_C,GHMP_kinases_N,GalKase_gal_bdg
Spau_g18515-T1	7739.XP_002585849.1	3.26e-40	145	lactose synthase activity	B4GALT1	GO:0000003,GO:0000138,GO:0000139,GO:0000323,GO:0001525,GO:0001568,GO:0001763,GO:0001775,GO:0001944,GO:0002009,GO:0002064,GO:0002252,GO:0002263,GO:0002274,GO:0002275,GO:0002283,GO:0002366,GO:0002376,GO:0002443,GO:0002444,GO:0002446,GO:0002526,GO:0003006,GO:0003008,GO:0003674,GO:0003824,GO:0003831,GO:0003945,GO:0004461,GO:0005488,GO:0005515,GO:0005575,GO:0005576,GO:0005615,GO:0005622,GO:0005623,GO:…	2.4.1.22,2.4.1.274,2.4.1.38,2.4.1.90	ko:K07553,ko:K07966,ko:K07967,ko:K07968	ko00052,ko00510,ko00513,ko00514,ko00515,ko00533,ko00600,ko00601,ko01100,map00052,map00510,map00513,map00514,map00515,map00533,map00600,map00601,map01100	M00066,M00071,M00075	R00503,R03354,R05977,R05989,R06033,R06276,R07617,R09299	RC00005,RC00049,RC02748	ko00000,ko00001,ko00002,ko01000,ko01003,ko04131,ko04147	-	GT7	-	Glyco_transf_7C,Glyco_transf_7N
Spau_g18516-T1	6211.A0A068YES8	5.13e-187	552	Belongs to the type-B carboxylesterase lipase family	BCHE	GO:0001101,GO:0001503,GO:0001505,GO:0001507,GO:0001540,GO:0001649,GO:0001654,GO:0001919,GO:0001975,GO:0002076,GO:0002119,GO:0002164,GO:0002791,GO:0002793,GO:0003008,GO:0003674,GO:0003824,GO:0003990,GO:0004104,GO:0005488,GO:0005515,GO:0005518,GO:0005575,GO:0005576,GO:0005604,GO:0005605,GO:0005615,GO:0005622,GO:0005623,GO:0005634,GO:0005635,GO:0005641,GO:0005737,GO:0005783,GO:0005788,GO:0005791,GO:…	3.1.1.7,3.1.1.8	ko:K01049,ko:K01050	ko00564,ko04725,map00564,map04725	-	R01026	RC00020,RC00041	ko00000,ko00001,ko00537,ko01000	-	-	-	AChE_tetra,COesterase
Spau_g18517-T1	6183.Smp_211240.1	1.66e-39	139	UDP-Gal betaGlcNAc beta 1,4- galactosyltransferase, polypeptide	B4GALT3	GO:0000003,GO:0000138,GO:0000139,GO:0000323,GO:0001525,GO:0001568,GO:0001763,GO:0001775,GO:0001944,GO:0002009,GO:0002064,GO:0002252,GO:0002263,GO:0002274,GO:0002275,GO:0002283,GO:0002366,GO:0002376,GO:0002443,GO:0002444,GO:0002446,GO:0002526,GO:0003006,GO:0003008,GO:0003674,GO:0003824,GO:0003831,GO:0003945,GO:0004461,GO:0005488,GO:0005515,GO:0005575,GO:0005576,GO:0005615,GO:0005622,GO:0005623,GO:…	2.4.1.22,2.4.1.275,2.4.1.38,2.4.1.90	ko:K07966,ko:K07967,ko:K07968,ko:K07969,ko:K09905	ko00052,ko00510,ko00512,ko00513,ko00514,ko00515,ko00533,ko00601,ko01100,map00052,map00510,map00512,map00513,map00514,map00515,map00533,map00601,map01100	M00071,M00075	R00503,R05977,R05989,R06033,R07617,R07628,R09299,R09755	RC00005,RC00049,RC02748	ko00000,ko00001,ko00002,ko01000,ko01003,ko04131,ko04147	-	GT7	-	Glyco_transf_7C,Glyco_transf_7N
Spau_g18518-T1	6211.A0A068YES8	5.17e-179	529	Belongs to the type-B carboxylesterase lipase family	BCHE	GO:0001101,GO:0001503,GO:0001505,GO:0001507,GO:0001540,GO:0001649,GO:0001654,GO:0001919,GO:0001975,GO:0002076,GO:0002119,GO:0002164,GO:0002791,GO:0002793,GO:0003008,GO:0003674,GO:0003824,GO:0003990,GO:0004104,GO:0005488,GO:0005515,GO:0005518,GO:0005575,GO:0005576,GO:0005604,GO:0005605,GO:0005615,GO:0005622,GO:0005623,GO:0005634,GO:0005635,GO:0005641,GO:0005737,GO:0005783,GO:0005788,GO:0005791,GO:…	3.1.1.7,3.1.1.8	ko:K01049,ko:K01050	ko00564,ko04725,map00564,map04725	-	R01026	RC00020,RC00041	ko00000,ko00001,ko00537,ko01000	-	-	-	AChE_tetra,COesterase
Spau_g18519-T1	7918.ENSLOCP00000006018	8.1e-64	208	Si dkey-199f5.8	B4GALT3	GO:0003674,GO:0003824,GO:0006464,GO:0006486,GO:0006807,GO:0008150,GO:0008152,GO:0008194,GO:0008376,GO:0008593,GO:0009058,GO:0009059,GO:0009100,GO:0009101,GO:0009636,GO:0009966,GO:0009967,GO:0009987,GO:0010646,GO:0010647,GO:0016740,GO:0016757,GO:0016758,GO:0019538,GO:0023051,GO:0023056,GO:0033207,GO:0034645,GO:0036211,GO:0042221,GO:0043170,GO:0043412,GO:0043413,GO:0044237,GO:0044238,GO:0044249,GO:…	2.4.1.22,2.4.1.275,2.4.1.38,2.4.1.90	ko:K07966,ko:K07967,ko:K07968,ko:K07969	ko00052,ko00510,ko00513,ko00514,ko00515,ko00533,ko00601,ko01100,map00052,map00510,map00513,map00514,map00515,map00533,map00601,map01100	M00071,M00075	R00503,R05977,R05989,R06033,R07617,R09299,R09755	RC00005,RC00049,RC02748	ko00000,ko00001,ko00002,ko01000,ko01003,ko04131,ko04147	-	GT7	-	Glyco_transf_7C,Glyco_transf_7N
Spau_g18520-T1	6211.A0A068Y1X8	0	1009	E3 ubiquitin-protein ligase	2006-03-01	GO:0000151,GO:0000153,GO:0000209,GO:0000835,GO:0002020,GO:0003674,GO:0003824,GO:0004842,GO:0005488,GO:0005515,GO:0005575,GO:0005622,GO:0005623,GO:0005737,GO:0005783,GO:0005789,GO:0006464,GO:0006508,GO:0006511,GO:0006517,GO:0006807,GO:0006950,GO:0008150,GO:0008152,GO:0008270,GO:0009056,GO:0009057,GO:0009100,GO:0009987,GO:0010033,GO:0010243,GO:0010498,GO:0012505,GO:0016020,GO:0016021,GO:0016567,GO:…	2.3.2.27	ko:K10661	ko04141,map04141	-	-	-	ko00000,ko00001,ko01000,ko04121	-	-	-	RINGv
Spau_g18520-T2	6211.A0A068Y1X8	8.7e-302	868	E3 ubiquitin-protein ligase	2006-03-01	GO:0000151,GO:0000153,GO:0000209,GO:0000835,GO:0002020,GO:0003674,GO:0003824,GO:0004842,GO:0005488,GO:0005515,GO:0005575,GO:0005622,GO:0005623,GO:0005737,GO:0005783,GO:0005789,GO:0006464,GO:0006508,GO:0006511,GO:0006517,GO:0006807,GO:0006950,GO:0008150,GO:0008152,GO:0008270,GO:0009056,GO:0009057,GO:0009100,GO:0009987,GO:0010033,GO:0010243,GO:0010498,GO:0012505,GO:0016020,GO:0016021,GO:0016567,GO:…	2.3.2.27	ko:K10661	ko04141,map04141	-	-	-	ko00000,ko00001,ko01000,ko04121	-	-	-	RINGv
Spau_g18521-T1	6211.A0A068Y3S3	1.5e-76	239	DNA replication	GINS3	GO:0000228,GO:0000811,GO:0005575,GO:0005622,GO:0005623,GO:0005634,GO:0005654,GO:0005694,GO:0006139,GO:0006259,GO:0006260,GO:0006261,GO:0006271,GO:0006725,GO:0006807,GO:0008150,GO:0008152,GO:0009058,GO:0009059,GO:0009987,GO:0022616,GO:0031261,GO:0031974,GO:0031981,GO:0032991,GO:0032993,GO:0034641,GO:0034645,GO:0043170,GO:0043226,GO:0043227,GO:0043228,GO:0043229,GO:0043231,GO:0043232,GO:0043233,GO:…	-	ko:K10734	-	M00286	-	-	ko00000,ko00002,ko03032	-	-	-	Sld5
Spau_g18522-T1	6211.A0A068YFE2	6.33e-286	800	leukotriene-A4 hydrolase activity	LTA4H	GO:0001676,GO:0001775,GO:0002252,GO:0002263,GO:0002274,GO:0002275,GO:0002283,GO:0002366,GO:0002376,GO:0002443,GO:0002444,GO:0002446,GO:0003674,GO:0003824,GO:0004177,GO:0004301,GO:0004463,GO:0005488,GO:0005575,GO:0005576,GO:0005622,GO:0005623,GO:0005634,GO:0005654,GO:0005737,GO:0005829,GO:0006082,GO:0006508,GO:0006518,GO:0006629,GO:0006631,GO:0006633,GO:0006690,GO:0006691,GO:0006807,GO:0006810,GO:…	3.3.2.6	ko:K01254	ko00590,ko01100,map00590,map01100	-	R03057	RC00838	ko00000,ko00001,ko01000,ko01002	-	-	-	Leuk-A4-hydro_C,Peptidase_M1
Spau_g18523-T1	6211.A0A068Y9W4	2.9e-16	79.3	Serrate RNA effector molecule	SRRT	GO:0000375,GO:0000377,GO:0000398,GO:0003674,GO:0003676,GO:0003677,GO:0005488,GO:0005515,GO:0005575,GO:0005622,GO:0005623,GO:0005634,GO:0005654,GO:0005737,GO:0006139,GO:0006351,GO:0006355,GO:0006366,GO:0006396,GO:0006397,GO:0006725,GO:0006807,GO:0006950,GO:0006952,GO:0007275,GO:0007399,GO:0008150,GO:0008152,GO:0008283,GO:0008380,GO:0009058,GO:0009059,GO:0009301,GO:0009605,GO:0009607,GO:0009617,GO:…	-	-	-	-	-	-	-	-	-	-	ARS2,DUF3546
Spau_g18524-T1	6211.A0A068Y941	1.61e-89	295	post-chaperonin tubulin folding pathway	TBCD	GO:0000226,GO:0000278,GO:0000902,GO:0000904,GO:0003674,GO:0005096,GO:0005488,GO:0005515,GO:0005575,GO:0005622,GO:0005623,GO:0005737,GO:0005813,GO:0005815,GO:0005829,GO:0005856,GO:0005874,GO:0005886,GO:0005911,GO:0005912,GO:0005923,GO:0006457,GO:0006996,GO:0007010,GO:0007017,GO:0007021,GO:0007023,GO:0007043,GO:0007049,GO:0007162,GO:0007163,GO:0007275,GO:0007399,GO:0007405,GO:0007409,GO:0008047,GO:…	-	ko:K21767	-	-	-	-	ko00000,ko04812	-	-	-	TFCD_C
Spau_g18525-T1	6211.A0A068Y2N4	1.06e-264	833	Myeloid lymphoid or mixed-lineage leukemia (trithorax homolog, Drosophila)	MLLT4	GO:0000132,GO:0000165,GO:0000226,GO:0000278,GO:0000902,GO:0001654,GO:0001700,GO:0001736,GO:0001738,GO:0001745,GO:0001885,GO:0001932,GO:0002009,GO:0002064,GO:0002065,GO:0003158,GO:0003674,GO:0005488,GO:0005515,GO:0005575,GO:0005622,GO:0005623,GO:0005634,GO:0005654,GO:0005737,GO:0005829,GO:0005886,GO:0005911,GO:0005912,GO:0005913,GO:0005915,GO:0005924,GO:0005926,GO:0005938,GO:0006464,GO:0006468,GO:…	-	ko:K05702	ko04014,ko04015,ko04024,ko04520,ko04530,ko04670,map04014,map04015,map04024,map04520,map04530,map04670	-	-	-	ko00000,ko00001	-	-	-	DIL,FHA,PDZ,RA
Spau_g18527-T1	6211.A0A068Y229	8.94e-182	541	zinc ion binding	-	-	-	-	-	-	-	-	-	-	-	-	Hormone_recep,zf-C4
Spau_g18528-T1	6211.A0A068YBA8	1.98e-113	348	transcription-coupled nucleotide-excision repair	ERCC8	GO:0000109,GO:0000151,GO:0000209,GO:0003674,GO:0005488,GO:0005575,GO:0005622,GO:0005623,GO:0005634,GO:0005654,GO:0005737,GO:0006139,GO:0006259,GO:0006281,GO:0006282,GO:0006283,GO:0006289,GO:0006464,GO:0006508,GO:0006511,GO:0006725,GO:0006807,GO:0006950,GO:0006974,GO:0006979,GO:0008150,GO:0008152,GO:0009056,GO:0009057,GO:0009314,GO:0009411,GO:0009416,GO:0009628,GO:0009893,GO:0009987,GO:0010165,GO:…	-	ko:K10570,ko:K14538	ko03008,ko03420,ko04120,map03008,map03420,map04120	M00386	-	-	ko00000,ko00001,ko00002,ko03009,ko03400,ko04121	-	-	-	WD40
Spau_g18529-T1	6211.A0A068YBA8	1.01e-112	347	transcription-coupled nucleotide-excision repair	ERCC8	GO:0000109,GO:0000151,GO:0000209,GO:0003674,GO:0005488,GO:0005575,GO:0005622,GO:0005623,GO:0005634,GO:0005654,GO:0005737,GO:0006139,GO:0006259,GO:0006281,GO:0006282,GO:0006283,GO:0006289,GO:0006464,GO:0006508,GO:0006511,GO:0006725,GO:0006807,GO:0006950,GO:0006974,GO:0006979,GO:0008150,GO:0008152,GO:0009056,GO:0009057,GO:0009314,GO:0009411,GO:0009416,GO:0009628,GO:0009893,GO:0009987,GO:0010165,GO:…	-	ko:K10570,ko:K14538	ko03008,ko03420,ko04120,map03008,map03420,map04120	M00386	-	-	ko00000,ko00001,ko00002,ko03009,ko03400,ko04121	-	-	-	WD40
Spau_g18530-T1	6211.A0A068YBA8	3.51e-116	355	transcription-coupled nucleotide-excision repair	ERCC8	GO:0000109,GO:0000151,GO:0000209,GO:0003674,GO:0005488,GO:0005575,GO:0005622,GO:0005623,GO:0005634,GO:0005654,GO:0005737,GO:0006139,GO:0006259,GO:0006281,GO:0006282,GO:0006283,GO:0006289,GO:0006464,GO:0006508,GO:0006511,GO:0006725,GO:0006807,GO:0006950,GO:0006974,GO:0006979,GO:0008150,GO:0008152,GO:0009056,GO:0009057,GO:0009314,GO:0009411,GO:0009416,GO:0009628,GO:0009893,GO:0009987,GO:0010165,GO:…	-	ko:K10570,ko:K14538	ko03008,ko03420,ko04120,map03008,map03420,map04120	M00386	-	-	ko00000,ko00001,ko00002,ko03009,ko03400,ko04121	-	-	-	WD40
Spau_g18531-T1	6211.A0A068Y3F1	1.96e-248	735	[heparan sulfate]-glucosamine N-sulfotransferase activity	NDST1	GO:0000003,GO:0000137,GO:0000139,GO:0000271,GO:0001501,GO:0001568,GO:0001667,GO:0001704,GO:0001707,GO:0001932,GO:0001934,GO:0001944,GO:0001990,GO:0001991,GO:0002002,GO:0002009,GO:0002165,GO:0003002,GO:0003008,GO:0003013,GO:0003044,GO:0003073,GO:0003081,GO:0003205,GO:0003279,GO:0003674,GO:0003824,GO:0005575,GO:0005622,GO:0005623,GO:0005737,GO:0005783,GO:0005794,GO:0005795,GO:0005975,GO:0005976,GO:…	-	ko:K02576,ko:K02577,ko:K02578,ko:K02579	ko00534,ko01100,map00534,map01100	M00059	-	-	ko00000,ko00001,ko00002,ko01000,ko01003	-	-	-	HSNSD,Sulfotransfer_1
Spau_g18533-T1	6211.A0A068Y5L3	2.31e-198	604	cAMP biosynthetic process	acy-4	GO:0003674,GO:0003824,GO:0004016,GO:0005575,GO:0005623,GO:0005886,GO:0007154,GO:0007165,GO:0007186,GO:0008150,GO:0009975,GO:0009987,GO:0010720,GO:0016020,GO:0016829,GO:0016849,GO:0023052,GO:0043900,GO:0043902,GO:0044464,GO:0045595,GO:0045597,GO:0048518,GO:0048522,GO:0050789,GO:0050793,GO:0050794,GO:0050896,GO:0051094,GO:0051239,GO:0051240,GO:0051716,GO:0060281,GO:0060282,GO:0060284,GO:0065007,GO:…	4.6.1.1	ko:K08042,ko:K08045,ko:K08048	ko00230,ko01522,ko04015,ko04020,ko04022,ko04024,ko04062,ko04072,ko04114,ko04211,ko04213,ko04261,ko04270,ko04371,ko04540,ko04611,ko04713,ko04714,ko04720,ko04723,ko04724,ko04725,ko04726,ko04727,ko04728,ko04742,ko04750,ko04911,ko04912,ko04913,ko04914,ko04915,ko04916,ko04918,ko04921,ko04922,ko04923,ko04924,ko04925,ko04926,ko04927,ko04934,ko04970,ko04971,ko04972,ko04976,ko05012,ko05030,ko05031,ko05032…	M00695	R00089,R00434	RC00295	ko00000,ko00001,ko00002,ko01000	-	-	-	AC_N,DUF1053,Guanylate_cyc
Spau_g18534-T1	6211.A0A068Y9M0	2.36e-96	292	regulation of mitochondrial membrane permeability involved in programmed necrotic cell death	ALKBH7	GO:0005575,GO:0005622,GO:0005623,GO:0005737,GO:0005739,GO:0005759,GO:0006082,GO:0006629,GO:0006631,GO:0006810,GO:0006839,GO:0006950,GO:0006974,GO:0006996,GO:0007005,GO:0007006,GO:0008150,GO:0008152,GO:0008219,GO:0009987,GO:0010883,GO:0012501,GO:0016043,GO:0019752,GO:0031974,GO:0032787,GO:0032879,GO:0033554,GO:0043226,GO:0043227,GO:0043229,GO:0043231,GO:0043233,GO:0043436,GO:0044237,GO:0044238,GO:…	-	ko:K06085,ko:K10769	ko04520,map04520	-	-	-	ko00000,ko00001,ko01000	-	-	-	2OG-FeII_Oxy_2
Spau_g18535-T1	6211.A0A068Y310	1.67e-35	136	negative regulation of mRNA splicing, via spliceosome	-	GO:0000118,GO:0000375,GO:0000377,GO:0000398,GO:0001101,GO:0005575,GO:0005622,GO:0005623,GO:0005634,GO:0005654,GO:0005730,GO:0006139,GO:0006325,GO:0006396,GO:0006397,GO:0006464,GO:0006725,GO:0006807,GO:0006950,GO:0006970,GO:0006996,GO:0008150,GO:0008152,GO:0008380,GO:0009628,GO:0009651,GO:0009719,GO:0009725,GO:0009737,GO:0009987,GO:0010033,GO:0010467,GO:0016043,GO:0016070,GO:0016071,GO:0016569,GO:…	-	ko:K10769,ko:K14324	ko03013,ko03015,map03013,map03015	M00430	-	-	ko00000,ko00001,ko00002,ko01000,ko03019,ko03036	-	-	-	SAP18
Spau_g18535-T2	6211.A0A068Y310	3.76e-35	136	negative regulation of mRNA splicing, via spliceosome	-	GO:0000118,GO:0000375,GO:0000377,GO:0000398,GO:0001101,GO:0005575,GO:0005622,GO:0005623,GO:0005634,GO:0005654,GO:0005730,GO:0006139,GO:0006325,GO:0006396,GO:0006397,GO:0006464,GO:0006725,GO:0006807,GO:0006950,GO:0006970,GO:0006996,GO:0008150,GO:0008152,GO:0008380,GO:0009628,GO:0009651,GO:0009719,GO:0009725,GO:0009737,GO:0009987,GO:0010033,GO:0010467,GO:0016043,GO:0016070,GO:0016071,GO:0016569,GO:…	-	ko:K10769,ko:K14324	ko03013,ko03015,map03013,map03015	M00430	-	-	ko00000,ko00001,ko00002,ko01000,ko03019,ko03036	-	-	-	SAP18
Spau_g18536-T1	6211.A0A068Y9W0	1.27e-149	479	bone morphogenetic protein	BMP1	GO:0000003,GO:0000578,GO:0000902,GO:0000904,GO:0001501,GO:0001502,GO:0001568,GO:0001703,GO:0001704,GO:0001707,GO:0001885,GO:0001944,GO:0002009,GO:0002064,GO:0002165,GO:0002376,GO:0002520,GO:0003002,GO:0003006,GO:0003158,GO:0003674,GO:0003824,GO:0004175,GO:0004222,GO:0004252,GO:0005488,GO:0005515,GO:0005518,GO:0005575,GO:0005576,GO:0006355,GO:0006357,GO:0006508,GO:0006807,GO:0006928,GO:0006935,GO:…	3.4.24.19,3.4.24.21	ko:K05502,ko:K08076,ko:K09608,ko:K13045,ko:K13046,ko:K13047	-	-	-	-	ko00000,ko01000,ko01002,ko04052	-	-	-	Astacin,CUB,EGF_CA,FXa_inhibition
Spau_g18537-T1	6183.Smp_084570.1	8.32e-46	164	3-oxo-lignoceroyl-CoA reductase activity	let-767	GO:0000003,GO:0001558,GO:0001676,GO:0003006,GO:0003674,GO:0003824,GO:0005575,GO:0005622,GO:0005623,GO:0005737,GO:0005783,GO:0005938,GO:0006082,GO:0006275,GO:0006629,GO:0006631,GO:0006633,GO:0006694,GO:0007154,GO:0007163,GO:0007275,GO:0007548,GO:0008150,GO:0008152,GO:0008156,GO:0008202,GO:0008209,GO:0008210,GO:0008610,GO:0009058,GO:0009605,GO:0009790,GO:0009792,GO:0009889,GO:0009890,GO:0009892,GO:…	1.1.1.330,1.1.1.62	ko:K10251	ko00062,ko00140,ko01040,ko01100,ko01110,ko01212,map00062,map00140,map01040,map01100,map01110,map01212	M00415	R02352,R02353,R04681,R04682,R07759,R08945,R08980,R10826	RC00029,RC00103,RC00127,RC00261	ko00000,ko00001,ko00002,ko01000,ko01004	-	-	-	adh_short
Spau_g18538-T1	6183.Smp_168550.1	8.37e-45	162	3-oxo-lignoceroyl-CoA reductase activity	let-767	GO:0000003,GO:0001558,GO:0001676,GO:0003006,GO:0003674,GO:0003824,GO:0005575,GO:0005622,GO:0005623,GO:0005737,GO:0005783,GO:0005938,GO:0006082,GO:0006275,GO:0006629,GO:0006631,GO:0006633,GO:0006694,GO:0007154,GO:0007163,GO:0007275,GO:0007548,GO:0008150,GO:0008152,GO:0008156,GO:0008202,GO:0008209,GO:0008210,GO:0008610,GO:0009058,GO:0009605,GO:0009790,GO:0009792,GO:0009889,GO:0009890,GO:0009892,GO:…	1.1.1.330,1.1.1.62	ko:K10251	ko00062,ko00140,ko01040,ko01100,ko01110,ko01212,map00062,map00140,map01040,map01100,map01110,map01212	M00415	R02352,R02353,R04681,R04682,R07759,R08945,R08980,R10826	RC00029,RC00103,RC00127,RC00261	ko00000,ko00001,ko00002,ko01000,ko01004	-	-	-	adh_short
Spau_g18539-T1	6211.A0A068Y379	3.65e-69	232	Fucosyltransferase activity. It is involved in the biological process described with protein glycosylation	FUT7	GO:0000139,GO:0003674,GO:0003824,GO:0004553,GO:0004560,GO:0005575,GO:0005622,GO:0005623,GO:0005737,GO:0005794,GO:0005795,GO:0005797,GO:0006464,GO:0006486,GO:0006807,GO:0007275,GO:0007399,GO:0008150,GO:0008152,GO:0008417,GO:0009058,GO:0009059,GO:0009100,GO:0009101,GO:0009987,GO:0012505,GO:0015928,GO:0016020,GO:0016740,GO:0016757,GO:0016758,GO:0016787,GO:0016798,GO:0018392,GO:0019538,GO:0031090,GO:…	2.4.1.214	ko:K00753,ko:K07635,ko:K14464	ko00513,ko00601,ko01100,map00513,map00601,map01100	-	R06015,R06075,R09318,R09324,R11318	-	ko00000,ko00001,ko01000,ko01003	-	GT10	-	Glyco_tran_10_N,Glyco_transf_10
Spau_g18540-T1	6211.A0A068Y3K7	6.82e-175	509	negative regulation of endocytic recycling	ARHGAP1	GO:0000041,GO:0001703,GO:0001726,GO:0001932,GO:0001934,GO:0002009,GO:0002165,GO:0003674,GO:0005070,GO:0005096,GO:0005488,GO:0005515,GO:0005575,GO:0005622,GO:0005623,GO:0005737,GO:0005768,GO:0005769,GO:0005829,GO:0005886,GO:0006810,GO:0006811,GO:0006812,GO:0006826,GO:0006996,GO:0007010,GO:0007154,GO:0007165,GO:0007264,GO:0007265,GO:0007266,GO:0007275,GO:0007369,GO:0007370,GO:0007444,GO:0007478,GO:…	-	ko:K18470,ko:K20411,ko:K20633	ko04150,map04150	-	-	-	ko00000,ko00001,ko04131	-	-	-	CRAL_TRIO_2,HbrB,RhoGAP
Spau_g18540-T2	6211.A0A068Y3K7	2.48e-176	513	negative regulation of endocytic recycling	ARHGAP1	GO:0000041,GO:0001703,GO:0001726,GO:0001932,GO:0001934,GO:0002009,GO:0002165,GO:0003674,GO:0005070,GO:0005096,GO:0005488,GO:0005515,GO:0005575,GO:0005622,GO:0005623,GO:0005737,GO:0005768,GO:0005769,GO:0005829,GO:0005886,GO:0006810,GO:0006811,GO:0006812,GO:0006826,GO:0006996,GO:0007010,GO:0007154,GO:0007165,GO:0007264,GO:0007265,GO:0007266,GO:0007275,GO:0007369,GO:0007370,GO:0007444,GO:0007478,GO:…	-	ko:K18470,ko:K20411,ko:K20633	ko04150,map04150	-	-	-	ko00000,ko00001,ko04131	-	-	-	CRAL_TRIO_2,HbrB,RhoGAP
Spau_g18540-T3	6211.A0A068Y3K7	1.69e-143	426	negative regulation of endocytic recycling	ARHGAP1	GO:0000041,GO:0001703,GO:0001726,GO:0001932,GO:0001934,GO:0002009,GO:0002165,GO:0003674,GO:0005070,GO:0005096,GO:0005488,GO:0005515,GO:0005575,GO:0005622,GO:0005623,GO:0005737,GO:0005768,GO:0005769,GO:0005829,GO:0005886,GO:0006810,GO:0006811,GO:0006812,GO:0006826,GO:0006996,GO:0007010,GO:0007154,GO:0007165,GO:0007264,GO:0007265,GO:0007266,GO:0007275,GO:0007369,GO:0007370,GO:0007444,GO:0007478,GO:…	-	ko:K18470,ko:K20411,ko:K20633	ko04150,map04150	-	-	-	ko00000,ko00001,ko04131	-	-	-	CRAL_TRIO_2,HbrB,RhoGAP
Spau_g18541-T1	6211.A0A068Y2N7	8.77e-74	258	tyrosine kinase	ALK	GO:0000186,GO:0000187,GO:0000902,GO:0000904,GO:0001654,GO:0001745,GO:0001751,GO:0001754,GO:0001932,GO:0001934,GO:0002119,GO:0002164,GO:0002682,GO:0003008,GO:0003674,GO:0003824,GO:0004672,GO:0004704,GO:0004713,GO:0004714,GO:0004888,GO:0005488,GO:0005515,GO:0005575,GO:0005622,GO:0005623,GO:0005737,GO:0005886,GO:0005887,GO:0006355,GO:0006464,GO:0006468,GO:0006793,GO:0006796,GO:0006807,GO:0006928,GO:…	2.7.10.1	ko:K05088,ko:K05119	ko04013,ko05200,ko05223,map04013,map05200,map05223	-	-	-	ko00000,ko00001,ko01000,ko01001,ko01020,ko04050,ko04090	-	-	-	Gly_rich,MAM,Pkinase_Tyr
Spau_g18541-T2	6211.A0A068Y2N7	9.02e-74	258	tyrosine kinase	ALK	GO:0000186,GO:0000187,GO:0000902,GO:0000904,GO:0001654,GO:0001745,GO:0001751,GO:0001754,GO:0001932,GO:0001934,GO:0002119,GO:0002164,GO:0002682,GO:0003008,GO:0003674,GO:0003824,GO:0004672,GO:0004704,GO:0004713,GO:0004714,GO:0004888,GO:0005488,GO:0005515,GO:0005575,GO:0005622,GO:0005623,GO:0005737,GO:0005886,GO:0005887,GO:0006355,GO:0006464,GO:0006468,GO:0006793,GO:0006796,GO:0006807,GO:0006928,GO:…	2.7.10.1	ko:K05088,ko:K05119	ko04013,ko05200,ko05223,map04013,map05200,map05223	-	-	-	ko00000,ko00001,ko01000,ko01001,ko01020,ko04050,ko04090	-	-	-	Gly_rich,MAM,Pkinase_Tyr
Spau_g18542-T1	6211.A0A068Y2N7	2.14e-179	538	tyrosine kinase	ALK	GO:0000186,GO:0000187,GO:0000902,GO:0000904,GO:0001654,GO:0001745,GO:0001751,GO:0001754,GO:0001932,GO:0001934,GO:0002119,GO:0002164,GO:0002682,GO:0003008,GO:0003674,GO:0003824,GO:0004672,GO:0004704,GO:0004713,GO:0004714,GO:0004888,GO:0005488,GO:0005515,GO:0005575,GO:0005622,GO:0005623,GO:0005737,GO:0005886,GO:0005887,GO:0006355,GO:0006464,GO:0006468,GO:0006793,GO:0006796,GO:0006807,GO:0006928,GO:…	2.7.10.1	ko:K05088,ko:K05119	ko04013,ko05200,ko05223,map04013,map05200,map05223	-	-	-	ko00000,ko00001,ko01000,ko01001,ko01020,ko04050,ko04090	-	-	-	Gly_rich,MAM,Pkinase_Tyr
Spau_g18543-T1	6211.A0A068Y6W8	1.87e-306	855	magnesium ion binding	RPS6KA2	GO:0000003,GO:0001501,GO:0001556,GO:0001558,GO:0001650,GO:0001889,GO:0001932,GO:0001933,GO:0001976,GO:0001990,GO:0002009,GO:0002016,GO:0002035,GO:0002165,GO:0002218,GO:0002221,GO:0002224,GO:0002237,GO:0002253,GO:0002376,GO:0002682,GO:0002684,GO:0002757,GO:0002758,GO:0002764,GO:0003002,GO:0003006,GO:0003008,GO:0003013,GO:0003015,GO:0003044,GO:0003073,GO:0003081,GO:0003674,GO:0003824,GO:0004672,GO:…	2.7.11.1	ko:K04373	ko04010,ko04114,ko04150,ko04714,ko04720,ko04722,ko04914,ko04931,map04010,map04114,map04150,map04714,map04720,map04722,map04914,map04931	-	-	-	ko00000,ko00001,ko01000,ko01001,ko03019	-	-	-	Pkinase,Pkinase_C
Spau_g18544-T1	6183.Smp_175120.2	1.54e-111	361	Catalyzes the addition of fucose in alpha 1-6 linkage to the first GlcNAc residue, next to the peptide chains in N-glycans	FUT8	GO:0000139,GO:0001701,GO:0003674,GO:0003824,GO:0005575,GO:0005622,GO:0005623,GO:0005737,GO:0005794,GO:0005829,GO:0005975,GO:0005996,GO:0006004,GO:0006139,GO:0006464,GO:0006486,GO:0006487,GO:0006491,GO:0006725,GO:0006793,GO:0006807,GO:0006928,GO:0007154,GO:0007165,GO:0007166,GO:0007167,GO:0007178,GO:0007179,GO:0007229,GO:0007275,GO:0007585,GO:0008150,GO:0008152,GO:0008417,GO:0008424,GO:0009056,GO:…	2.4.1.68	ko:K00717	ko00510,ko00513,ko00533,ko01100,ko05202,map00510,map00513,map00533,map01100,map05202	M00075	R05988,R09319	-	ko00000,ko00001,ko00002,ko01000,ko01003	-	GT23	-	SH3_9
Spau_g18545-T1	7918.ENSLOCP00000011503	1.16e-08	67	Coiled-coil domain containing 13	CCDC13	GO:0000226,GO:0005575,GO:0005622,GO:0005623,GO:0005634,GO:0005737,GO:0005813,GO:0005815,GO:0005829,GO:0005856,GO:0006950,GO:0006974,GO:0006996,GO:0007010,GO:0007017,GO:0008150,GO:0009987,GO:0015630,GO:0016043,GO:0022607,GO:0030030,GO:0030031,GO:0031122,GO:0033554,GO:0034451,GO:0043226,GO:0043227,GO:0043228,GO:0043229,GO:0043231,GO:0043232,GO:0044085,GO:0044422,GO:0044424,GO:0044430,GO:0044444,GO:…	-	-	-	-	-	-	-	-	-	-	-
Spau_g18546-T1	1123279.ATUS01000001_gene1674	1.44e-44	157	Sulfotransferase family	-	-	-	-	-	-	-	-	-	-	-	-	-
Spau_g18547-T1	1123279.ATUS01000001_gene1674	1.16e-44	157	Sulfotransferase family	-	-	-	-	-	-	-	-	-	-	-	-	-
Spau_g18548-T1	6211.A0A068Y983	9.5e-100	348	nuclear matrix anchoring at nuclear membrane	SUN1	GO:0000003,GO:0000226,GO:0000280,GO:0000724,GO:0000725,GO:0001669,GO:0002080,GO:0002119,GO:0002164,GO:0003674,GO:0005488,GO:0005515,GO:0005521,GO:0005575,GO:0005622,GO:0005623,GO:0005634,GO:0005635,GO:0005637,GO:0005639,GO:0005737,GO:0006139,GO:0006259,GO:0006281,GO:0006302,GO:0006310,GO:0006725,GO:0006807,GO:0006810,GO:0006928,GO:0006950,GO:0006974,GO:0006996,GO:0006997,GO:0006998,GO:0007010,GO:…	-	ko:K19347	-	-	-	-	ko00000,ko03036	-	-	-	MRP,Sad1_UNC
Spau_g18549-T1	6211.A0A068Y8Y5	1.35e-295	874	U4atac snRNA binding	GEMIN5	GO:0000339,GO:0000340,GO:0000375,GO:0000377,GO:0000387,GO:0000398,GO:0003674,GO:0003676,GO:0003723,GO:0003729,GO:0003730,GO:0005488,GO:0005575,GO:0005622,GO:0005623,GO:0005634,GO:0005654,GO:0005737,GO:0005829,GO:0006139,GO:0006396,GO:0006397,GO:0006417,GO:0006725,GO:0006807,GO:0006810,GO:0006913,GO:0008150,GO:0008152,GO:0008380,GO:0009889,GO:0009987,GO:0010467,GO:0010468,GO:0010556,GO:0010608,GO:…	-	ko:K13133	ko03013,map03013	M00426	-	-	ko00000,ko00001,ko00002,ko03019,ko03041	-	-	-	ANAPC4_WD40,WD40
Spau_g18550-T1	6211.A0A068Y1Z5	1.44e-59	192	Universal stress protein family	-	-	-	-	-	-	-	-	-	-	-	-	Usp
Spau_g18551-T1	8090.ENSORLP00000012977	2.97e-56	194	Forkhead box	FOXD3	GO:0000003,GO:0000122,GO:0000228,GO:0000785,GO:0000790,GO:0000976,GO:0000977,GO:0000981,GO:0001012,GO:0001067,GO:0001227,GO:0001701,GO:0001824,GO:0001825,GO:0001829,GO:0001837,GO:0001890,GO:0001892,GO:0003006,GO:0003674,GO:0003676,GO:0003677,GO:0003690,GO:0003700,GO:0005488,GO:0005575,GO:0005622,GO:0005623,GO:0005634,GO:0005654,GO:0005667,GO:0005694,GO:0006139,GO:0006351,GO:0006355,GO:0006357,GO:…	-	ko:K09397	-	-	-	-	ko00000,ko03000	-	-	-	Forkhead
Spau_g18552-T1	6211.A0A068Y979	7.39e-203	575	cilium movement involved in cell motility	TEKT4	GO:0000003,GO:0001539,GO:0003341,GO:0005575,GO:0005622,GO:0005623,GO:0005634,GO:0005929,GO:0006928,GO:0006996,GO:0007017,GO:0007018,GO:0008150,GO:0009987,GO:0016043,GO:0022414,GO:0022607,GO:0030030,GO:0030031,GO:0030317,GO:0031514,GO:0032501,GO:0032504,GO:0036126,GO:0040011,GO:0042995,GO:0043226,GO:0043227,GO:0043229,GO:0043231,GO:0044085,GO:0044422,GO:0044424,GO:0044441,GO:0044463,GO:0044464,GO:…	-	ko:K18628,ko:K18631	-	-	-	-	ko00000,ko04812	-	-	-	Tektin
Spau_g18555-T1	136037.KDR09134	8.22e-09	65.9	Lysosomal transcription factor, NCU-G1	C1orf85	GO:0000323,GO:0000981,GO:0001067,GO:0003674,GO:0003676,GO:0003677,GO:0003700,GO:0003712,GO:0003713,GO:0004879,GO:0005488,GO:0005575,GO:0005622,GO:0005623,GO:0005634,GO:0005737,GO:0005764,GO:0005773,GO:0005829,GO:0006355,GO:0006357,GO:0007154,GO:0007165,GO:0008150,GO:0009889,GO:0009891,GO:0009893,GO:0009987,GO:0010468,GO:0010556,GO:0010557,GO:0010604,GO:0010628,GO:0016020,GO:0016021,GO:0019219,GO:…	-	-	-	-	-	-	-	-	-	-	NCU-G1
Spau_g18557-T1	6183.Smp_005350.1	1.24e-28	117	EF-hand domain pair	-	-	-	ko:K02183	ko04014,ko04015,ko04016,ko04020,ko04022,ko04024,ko04070,ko04114,ko04218,ko04261,ko04270,ko04371,ko04626,ko04713,ko04720,ko04722,ko04728,ko04740,ko04744,ko04745,ko04750,ko04910,ko04912,ko04915,ko04916,ko04921,ko04922,ko04924,ko04925,ko04970,ko04971,ko05010,ko05031,ko05034,ko05133,ko05152,ko05167,ko05200,ko05214,ko05418,map04014,map04015,map04016,map04020,map04022,map04024,map04070,map04114,map0421…	-	-	-	ko00000,ko00001,ko01009,ko03036,ko04131,ko04147	-	-	-	EF-hand_7
Spau_g18558-T1	6211.A0A068Y875	5.46e-55	176	Small nuclear ribonucleoprotein	SNRPD1	GO:0000243,GO:0000245,GO:0000375,GO:0000377,GO:0000387,GO:0000398,GO:0003674,GO:0003676,GO:0003723,GO:0005488,GO:0005575,GO:0005622,GO:0005623,GO:0005634,GO:0005654,GO:0005681,GO:0005682,GO:0005684,GO:0005685,GO:0005686,GO:0005687,GO:0005689,GO:0005737,GO:0005829,GO:0006139,GO:0006396,GO:0006397,GO:0006725,GO:0006807,GO:0006810,GO:0006913,GO:0008150,GO:0008152,GO:0008380,GO:0009987,GO:0010467,GO:…	-	ko:K11087	ko03040,ko05322,map03040,map05322	M00351,M00352,M00354,M00355,M00398	-	-	ko00000,ko00001,ko00002,ko03032,ko03041	-	-	-	LSM
Spau_g18560-T1	6211.A0A068Y5E2	0	1262	large conductance calcium-activated potassium channel activity	slo	GO:0000003,GO:0003674,GO:0005215,GO:0005216,GO:0005227,GO:0005244,GO:0005249,GO:0005261,GO:0005267,GO:0005488,GO:0005515,GO:0005575,GO:0005623,GO:0005886,GO:0005887,GO:0006810,GO:0006811,GO:0006812,GO:0006813,GO:0007610,GO:0007617,GO:0007618,GO:0007619,GO:0007622,GO:0007623,GO:0008049,GO:0008076,GO:0008150,GO:0008324,GO:0008582,GO:0009987,GO:0010646,GO:0010648,GO:0015075,GO:0015077,GO:0015079,GO:…	-	ko:K04936	ko04022,ko04270,ko04911,ko04924,ko04970,ko04972,map04022,map04270,map04911,map04924,map04970,map04972	-	-	-	ko00000,ko00001,ko04040	1.A.1.3.1,1.A.1.3.2,1.A.1.3.3	-	-	BK_channel_a,Ion_trans,Ion_trans_2
Spau_g18560-T2	6211.A0A068Y5E2	0	1251	large conductance calcium-activated potassium channel activity	slo	GO:0000003,GO:0003674,GO:0005215,GO:0005216,GO:0005227,GO:0005244,GO:0005249,GO:0005261,GO:0005267,GO:0005488,GO:0005515,GO:0005575,GO:0005623,GO:0005886,GO:0005887,GO:0006810,GO:0006811,GO:0006812,GO:0006813,GO:0007610,GO:0007617,GO:0007618,GO:0007619,GO:0007622,GO:0007623,GO:0008049,GO:0008076,GO:0008150,GO:0008324,GO:0008582,GO:0009987,GO:0010646,GO:0010648,GO:0015075,GO:0015077,GO:0015079,GO:…	-	ko:K04936	ko04022,ko04270,ko04911,ko04924,ko04970,ko04972,map04022,map04270,map04911,map04924,map04970,map04972	-	-	-	ko00000,ko00001,ko04040	1.A.1.3.1,1.A.1.3.2,1.A.1.3.3	-	-	BK_channel_a,Ion_trans,Ion_trans_2
Spau_g18561-T1	6211.A0A068Y6F4	1.15e-85	299	zinc ion binding	ZFAND4	-	-	ko:K12163	-	-	-	-	ko00000,ko04121	-	-	-	ubiquitin,zf-AN1
Spau_g18562-T1	6211.A0A068Y1P5	4.93e-124	362	Recruits TFIIH to the initiation complex and stimulates the RNA polymerase II C-terminal domain kinase and DNA-dependent ATPase activities of TFIIH. Both TFIIH and TFIIE are required for promoter clearance by RNA polymerase	GTF2E2	GO:0000428,GO:0000988,GO:0000989,GO:0001076,GO:0003674,GO:0005575,GO:0005622,GO:0005623,GO:0005634,GO:0005654,GO:0005667,GO:0005669,GO:0005673,GO:0005737,GO:0005829,GO:0006139,GO:0006351,GO:0006352,GO:0006355,GO:0006357,GO:0006366,GO:0006367,GO:0006725,GO:0006807,GO:0008150,GO:0008152,GO:0009058,GO:0009059,GO:0009301,GO:0009889,GO:0009891,GO:0009893,GO:0009987,GO:0010467,GO:0010468,GO:0010556,GO:…	-	ko:K03137	ko03022,ko05169,ko05203,map03022,map05169,map05203	-	-	-	ko00000,ko00001,ko03021	-	-	-	TFIIE_beta
Spau_g18563-T1	482537.XP_008576433.1	7.48e-36	139	histone methyltransferase activity	PRDM13	GO:0000122,GO:0000981,GO:0003674,GO:0003682,GO:0003700,GO:0003824,GO:0005488,GO:0005575,GO:0005622,GO:0005623,GO:0005634,GO:0006325,GO:0006355,GO:0006357,GO:0006464,GO:0006479,GO:0006807,GO:0006996,GO:0007275,GO:0007399,GO:0008150,GO:0008152,GO:0008168,GO:0008213,GO:0008276,GO:0009889,GO:0009890,GO:0009892,GO:0009987,GO:0010468,GO:0010556,GO:0010558,GO:0010605,GO:0010629,GO:0016043,GO:0016569,GO:…	-	-	-	-	-	-	-	-	-	-	zf-C2H2
Spau_g18564-T1	6211.A0A068Y200	1.29e-60	195	Glucose-induced degradation protein 4 homolog	GID4	GO:0003674,GO:0003824,GO:0004842,GO:0006464,GO:0006508,GO:0006511,GO:0006807,GO:0008150,GO:0008152,GO:0009056,GO:0009057,GO:0009987,GO:0010498,GO:0016567,GO:0016740,GO:0019538,GO:0019787,GO:0019941,GO:0030163,GO:0032446,GO:0036211,GO:0043161,GO:0043170,GO:0043412,GO:0043632,GO:0044237,GO:0044238,GO:0044248,GO:0044257,GO:0044260,GO:0044265,GO:0044267,GO:0051603,GO:0061630,GO:0061659,GO:0070647,GO:…	-	ko:K15684	-	-	-	-	ko00000,ko04121	-	-	-	Vac_ImportDeg
Spau_g18565-T1	6211.A0A068Y2L0	4.72e-34	132	protein deneddylation	COPS3	GO:0000003,GO:0000226,GO:0000278,GO:0000281,GO:0000338,GO:0000715,GO:0000910,GO:0001701,GO:0002009,GO:0003006,GO:0003674,GO:0005488,GO:0005515,GO:0005575,GO:0005622,GO:0005623,GO:0005634,GO:0005654,GO:0005737,GO:0005829,GO:0006139,GO:0006259,GO:0006281,GO:0006283,GO:0006289,GO:0006464,GO:0006508,GO:0006511,GO:0006725,GO:0006807,GO:0006950,GO:0006974,GO:0006996,GO:0007010,GO:0007017,GO:0007049,GO:…	-	ko:K12177	-	-	-	-	ko00000,ko04121	-	-	-	PCI
Spau_g18565-T2	6211.A0A068Y2L0	6.8e-34	132	protein deneddylation	COPS3	GO:0000003,GO:0000226,GO:0000278,GO:0000281,GO:0000338,GO:0000715,GO:0000910,GO:0001701,GO:0002009,GO:0003006,GO:0003674,GO:0005488,GO:0005515,GO:0005575,GO:0005622,GO:0005623,GO:0005634,GO:0005654,GO:0005737,GO:0005829,GO:0006139,GO:0006259,GO:0006281,GO:0006283,GO:0006289,GO:0006464,GO:0006508,GO:0006511,GO:0006725,GO:0006807,GO:0006950,GO:0006974,GO:0006996,GO:0007010,GO:0007017,GO:0007049,GO:…	-	ko:K12177	-	-	-	-	ko00000,ko04121	-	-	-	PCI
Spau_g18566-T1	6211.A0A068Y6C4	5.63e-134	424	ATP-dependent microtubule motor activity, minus-end-directed	DNAH5	GO:0000226,GO:0001578,GO:0003008,GO:0003341,GO:0003674,GO:0003774,GO:0003777,GO:0003824,GO:0005488,GO:0005515,GO:0005575,GO:0005622,GO:0005623,GO:0005737,GO:0005856,GO:0005858,GO:0005875,GO:0005929,GO:0005930,GO:0006928,GO:0006996,GO:0007010,GO:0007017,GO:0007018,GO:0007275,GO:0007368,GO:0007389,GO:0007399,GO:0007417,GO:0007420,GO:0007507,GO:0007600,GO:0007605,GO:0008150,GO:0008569,GO:0009799,GO:…	-	ko:K10408	ko05016,map05016	-	-	-	ko00000,ko00001,ko04812	-	-	-	AAA_5,AAA_6,AAA_7,AAA_8,AAA_9,DHC_N1,DHC_N2,Dynein_heavy,MT
Spau_g18567-T1	6211.A0A068Y6C4	0	4839	ATP-dependent microtubule motor activity, minus-end-directed	DNAH5	GO:0000226,GO:0001578,GO:0003008,GO:0003341,GO:0003674,GO:0003774,GO:0003777,GO:0003824,GO:0005488,GO:0005515,GO:0005575,GO:0005622,GO:0005623,GO:0005737,GO:0005856,GO:0005858,GO:0005875,GO:0005929,GO:0005930,GO:0006928,GO:0006996,GO:0007010,GO:0007017,GO:0007018,GO:0007275,GO:0007368,GO:0007389,GO:0007399,GO:0007417,GO:0007420,GO:0007507,GO:0007600,GO:0007605,GO:0008150,GO:0008569,GO:0009799,GO:…	-	ko:K10408	ko05016,map05016	-	-	-	ko00000,ko00001,ko04812	-	-	-	AAA_5,AAA_6,AAA_7,AAA_8,AAA_9,DHC_N1,DHC_N2,Dynein_heavy,MT
Spau_g18568-T1	6211.A0A068Y2G5	7.77e-64	244	Ran GTPase binding	-	-	-	ko:K14296,ko:K20282	ko03013,map03013	M00427	-	-	ko00000,ko00001,ko00002,ko03019,ko04131	1.I.1	-	-	Ran_BP1,zf-RanBP
Spau_g18573-T1	6211.A0A068Y9J9	1.98e-173	501	histone acetyltransferase activity	KAT7	GO:0000123,GO:0000981,GO:0001067,GO:0001709,GO:0002009,GO:0002165,GO:0003002,GO:0003674,GO:0003676,GO:0003677,GO:0003688,GO:0003690,GO:0003700,GO:0003712,GO:0003713,GO:0003824,GO:0004402,GO:0005488,GO:0005515,GO:0005575,GO:0005622,GO:0005623,GO:0005634,GO:0005654,GO:0005737,GO:0005829,GO:0006139,GO:0006259,GO:0006260,GO:0006325,GO:0006355,GO:0006357,GO:0006464,GO:0006473,GO:0006475,GO:0006725,GO:…	2.3.1.48	ko:K11307	-	-	-	-	ko00000,ko01000,ko03036	-	-	-	MOZ_SAS,zf-C2HC
Spau_g18574-T1	6211.A0A068Y9D1	5.93e-161	470	7 transmembrane receptor (rhodopsin family)	-	-	-	ko:K04269	ko04080,ko04750,map04080,map04750	-	-	-	ko00000,ko00001,ko04030	-	-	-	7tm_1
Spau_g18575-T1	6211.A0A068Y9D1	7.85e-183	525	7 transmembrane receptor (rhodopsin family)	-	-	-	ko:K04269	ko04080,ko04750,map04080,map04750	-	-	-	ko00000,ko00001,ko04030	-	-	-	7tm_1
Spau_g18576-T1	6211.A0A068Y8M7	4.4e-236	671	polypeptide	GALNT10	GO:0000139,GO:0003674,GO:0003824,GO:0004653,GO:0005575,GO:0005622,GO:0005623,GO:0005737,GO:0005783,GO:0005794,GO:0005795,GO:0005975,GO:0006464,GO:0006486,GO:0006493,GO:0006807,GO:0008150,GO:0008152,GO:0008194,GO:0008376,GO:0009058,GO:0009059,GO:0009100,GO:0009101,GO:0009311,GO:0009312,GO:0009987,GO:0012505,GO:0016020,GO:0016051,GO:0016266,GO:0016740,GO:0016757,GO:0016758,GO:0018193,GO:0018210,GO:…	2.4.1.41	ko:K00710	ko00512,ko01100,map00512,map01100	M00056	R05907	-	ko00000,ko00001,ko00002,ko01000,ko01003	-	GT27	-	Glyco_transf_7C,Glycos_transf_2,Ricin_B_lectin
Spau_g18577-T1	6211.A0A068Y9K1	1.6e-312	964	ankyrin 3, node of Ranvier (ankyrin G)	ANK2	GO:0000226,GO:0000278,GO:0000281,GO:0000323,GO:0000902,GO:0000904,GO:0000910,GO:0001508,GO:0002027,GO:0002028,GO:0003008,GO:0003012,GO:0003013,GO:0003015,GO:0003205,GO:0003230,GO:0003254,GO:0003279,GO:0003283,GO:0003674,GO:0005198,GO:0005200,GO:0005488,GO:0005515,GO:0005575,GO:0005622,GO:0005623,GO:0005737,GO:0005764,GO:0005773,GO:0005783,GO:0005794,GO:0005829,GO:0005856,GO:0005886,GO:0005887,GO:…	1.14.11.27	ko:K10277,ko:K10380	ko04624,ko05205,map04624,map05205	-	-	-	ko00000,ko00001,ko01000,ko03036,ko04812	-	-	-	Ank,Ank_2,Ank_3,Ank_4,Ank_5,Death,ZU5
Spau_g18577-T2	6211.A0A068Y9K1	5.22e-310	957	ankyrin 3, node of Ranvier (ankyrin G)	ANK2	GO:0000226,GO:0000278,GO:0000281,GO:0000323,GO:0000902,GO:0000904,GO:0000910,GO:0001508,GO:0002027,GO:0002028,GO:0003008,GO:0003012,GO:0003013,GO:0003015,GO:0003205,GO:0003230,GO:0003254,GO:0003279,GO:0003283,GO:0003674,GO:0005198,GO:0005200,GO:0005488,GO:0005515,GO:0005575,GO:0005622,GO:0005623,GO:0005737,GO:0005764,GO:0005773,GO:0005783,GO:0005794,GO:0005829,GO:0005856,GO:0005886,GO:0005887,GO:…	1.14.11.27	ko:K10277,ko:K10380	ko04624,ko05205,map04624,map05205	-	-	-	ko00000,ko00001,ko01000,ko03036,ko04812	-	-	-	Ank,Ank_2,Ank_3,Ank_4,Ank_5,Death,ZU5
Spau_g18577-T3	6211.A0A068Y9K1	7.5e-310	957	ankyrin 3, node of Ranvier (ankyrin G)	ANK2	GO:0000226,GO:0000278,GO:0000281,GO:0000323,GO:0000902,GO:0000904,GO:0000910,GO:0001508,GO:0002027,GO:0002028,GO:0003008,GO:0003012,GO:0003013,GO:0003015,GO:0003205,GO:0003230,GO:0003254,GO:0003279,GO:0003283,GO:0003674,GO:0005198,GO:0005200,GO:0005488,GO:0005515,GO:0005575,GO:0005622,GO:0005623,GO:0005737,GO:0005764,GO:0005773,GO:0005783,GO:0005794,GO:0005829,GO:0005856,GO:0005886,GO:0005887,GO:…	1.14.11.27	ko:K10277,ko:K10380	ko04624,ko05205,map04624,map05205	-	-	-	ko00000,ko00001,ko01000,ko03036,ko04812	-	-	-	Ank,Ank_2,Ank_3,Ank_4,Ank_5,Death,ZU5
Spau_g18577-T4	6211.A0A068Y9K1	6.03e-308	951	ankyrin 3, node of Ranvier (ankyrin G)	ANK2	GO:0000226,GO:0000278,GO:0000281,GO:0000323,GO:0000902,GO:0000904,GO:0000910,GO:0001508,GO:0002027,GO:0002028,GO:0003008,GO:0003012,GO:0003013,GO:0003015,GO:0003205,GO:0003230,GO:0003254,GO:0003279,GO:0003283,GO:0003674,GO:0005198,GO:0005200,GO:0005488,GO:0005515,GO:0005575,GO:0005622,GO:0005623,GO:0005737,GO:0005764,GO:0005773,GO:0005783,GO:0005794,GO:0005829,GO:0005856,GO:0005886,GO:0005887,GO:…	1.14.11.27	ko:K10277,ko:K10380	ko04624,ko05205,map04624,map05205	-	-	-	ko00000,ko00001,ko01000,ko03036,ko04812	-	-	-	Ank,Ank_2,Ank_3,Ank_4,Ank_5,Death,ZU5
Spau_g18579-T1	6211.A0A068Y324	4.19e-168	495	propionate transmembrane transporter activity	-	-	-	ko:K14388	-	-	-	-	ko00000,ko02000	2.A.21.5.3,2.A.21.5.4,2.A.21.5.5	-	-	SSF
Spau_g18579-T2	6211.A0A068Y324	2.2e-223	642	propionate transmembrane transporter activity	-	-	-	ko:K14388	-	-	-	-	ko00000,ko02000	2.A.21.5.3,2.A.21.5.4,2.A.21.5.5	-	-	SSF
Spau_g18580-T1	6211.A0A068Y781	1.24e-165	520	Ran GTPase binding	RANBP10	GO:0000003,GO:0000165,GO:0000226,GO:0000902,GO:0000904,GO:0001654,GO:0001932,GO:0001933,GO:0002064,GO:0002065,GO:0002066,GO:0003006,GO:0003674,GO:0005085,GO:0005087,GO:0005088,GO:0005488,GO:0005515,GO:0005575,GO:0005622,GO:0005623,GO:0005634,GO:0005737,GO:0005829,GO:0005856,GO:0005875,GO:0006464,GO:0006468,GO:0006793,GO:0006796,GO:0006807,GO:0006928,GO:0006935,GO:0006996,GO:0007010,GO:0007017,GO:…	-	-	-	-	-	-	-	-	-	-	CLTH,LisH,SPRY
Spau_g18581-T1	6211.A0A068Y9Y1	1.94e-25	95.9	DNA-directed 5'-3' RNA polymerase activity	POLR2K	GO:0000375,GO:0000377,GO:0000398,GO:0000428,GO:0003674,GO:0003824,GO:0003899,GO:0005488,GO:0005575,GO:0005622,GO:0005623,GO:0005634,GO:0005654,GO:0005665,GO:0005666,GO:0005730,GO:0005736,GO:0005737,GO:0005829,GO:0006139,GO:0006259,GO:0006281,GO:0006283,GO:0006289,GO:0006351,GO:0006352,GO:0006353,GO:0006354,GO:0006355,GO:0006356,GO:0006360,GO:0006361,GO:0006363,GO:0006366,GO:0006367,GO:0006368,GO:…	-	ko:K03009	ko00230,ko00240,ko01100,ko03020,ko04623,ko05016,ko05169,map00230,map00240,map01100,map03020,map04623,map05016,map05169	M00180,M00181,M00182	R00435,R00441,R00442,R00443	RC02795	br01611,ko00000,ko00001,ko00002,ko03021,ko03400	-	-	-	DNA_RNApol_7kD
Spau_g18582-T1	6211.A0A068Y1T5	5.66e-156	469	Ectonucleoside triphosphate diphosphohydrolase	mig-23	GO:0000003,GO:0000139,GO:0003006,GO:0003674,GO:0003824,GO:0004382,GO:0005575,GO:0005622,GO:0005623,GO:0005737,GO:0005794,GO:0006139,GO:0006152,GO:0006163,GO:0006195,GO:0006213,GO:0006220,GO:0006244,GO:0006256,GO:0006725,GO:0006753,GO:0006793,GO:0006796,GO:0006807,GO:0007275,GO:0007548,GO:0008150,GO:0008152,GO:0008406,GO:0009056,GO:0009058,GO:0009116,GO:0009117,GO:0009119,GO:0009123,GO:0009125,GO:…	3.6.1.6	ko:K12305,ko:K14643	ko00230,ko00240,ko04142,map00230,map00240,map04142	-	R00155,R00328,R00961	RC00002	ko00000,ko00001,ko01000	-	-	-	GDA1_CD39
Spau_g18582-T2	6211.A0A068Y1T5	4.32e-182	538	Ectonucleoside triphosphate diphosphohydrolase	mig-23	GO:0000003,GO:0000139,GO:0003006,GO:0003674,GO:0003824,GO:0004382,GO:0005575,GO:0005622,GO:0005623,GO:0005737,GO:0005794,GO:0006139,GO:0006152,GO:0006163,GO:0006195,GO:0006213,GO:0006220,GO:0006244,GO:0006256,GO:0006725,GO:0006753,GO:0006793,GO:0006796,GO:0006807,GO:0007275,GO:0007548,GO:0008150,GO:0008152,GO:0008406,GO:0009056,GO:0009058,GO:0009116,GO:0009117,GO:0009119,GO:0009123,GO:0009125,GO:…	3.6.1.6	ko:K12305,ko:K14643	ko00230,ko00240,ko04142,map00230,map00240,map04142	-	R00155,R00328,R00961	RC00002	ko00000,ko00001,ko01000	-	-	-	GDA1_CD39
Spau_g18582-T3	6211.A0A068Y1T5	3.4e-182	538	Ectonucleoside triphosphate diphosphohydrolase	mig-23	GO:0000003,GO:0000139,GO:0003006,GO:0003674,GO:0003824,GO:0004382,GO:0005575,GO:0005622,GO:0005623,GO:0005737,GO:0005794,GO:0006139,GO:0006152,GO:0006163,GO:0006195,GO:0006213,GO:0006220,GO:0006244,GO:0006256,GO:0006725,GO:0006753,GO:0006793,GO:0006796,GO:0006807,GO:0007275,GO:0007548,GO:0008150,GO:0008152,GO:0008406,GO:0009056,GO:0009058,GO:0009116,GO:0009117,GO:0009119,GO:0009123,GO:0009125,GO:…	3.6.1.6	ko:K12305,ko:K14643	ko00230,ko00240,ko04142,map00230,map00240,map04142	-	R00155,R00328,R00961	RC00002	ko00000,ko00001,ko01000	-	-	-	GDA1_CD39
Spau_g18583-T1	6183.Smp_167940.1	1.45e-177	534	protein kinase activity	-	-	-	-	-	-	-	-	-	-	-	-	Pkinase,Pkinase_Tyr
Spau_g18584-T1	6211.A0A068Y991	2.25e-57	202	regulator of nonsense transcripts	UPF3B	GO:0000003,GO:0000184,GO:0000375,GO:0000377,GO:0000398,GO:0000956,GO:0003006,GO:0003674,GO:0003676,GO:0003677,GO:0003723,GO:0003729,GO:0005198,GO:0005488,GO:0005575,GO:0005622,GO:0005623,GO:0005634,GO:0005654,GO:0005730,GO:0005737,GO:0005815,GO:0005829,GO:0005856,GO:0006139,GO:0006396,GO:0006397,GO:0006401,GO:0006402,GO:0006403,GO:0006405,GO:0006406,GO:0006417,GO:0006611,GO:0006725,GO:0006807,GO:…	-	ko:K14328	ko03013,ko03015,map03013,map03015	M00430	-	-	ko00000,ko00001,ko00002,ko03019	-	-	-	Smg4_UPF3
Spau_g18584-T2	6211.A0A068Y991	1.49e-44	168	regulator of nonsense transcripts	UPF3B	GO:0000003,GO:0000184,GO:0000375,GO:0000377,GO:0000398,GO:0000956,GO:0003006,GO:0003674,GO:0003676,GO:0003677,GO:0003723,GO:0003729,GO:0005198,GO:0005488,GO:0005575,GO:0005622,GO:0005623,GO:0005634,GO:0005654,GO:0005730,GO:0005737,GO:0005815,GO:0005829,GO:0005856,GO:0006139,GO:0006396,GO:0006397,GO:0006401,GO:0006402,GO:0006403,GO:0006405,GO:0006406,GO:0006417,GO:0006611,GO:0006725,GO:0006807,GO:…	-	ko:K14328	ko03013,ko03015,map03013,map03015	M00430	-	-	ko00000,ko00001,ko00002,ko03019	-	-	-	Smg4_UPF3
Spau_g18585-T1	6211.A0A068YHX3	7.78e-123	360	Partitioning defective 6 homolog	PARD6B	GO:0000003,GO:0000226,GO:0000278,GO:0000902,GO:0000904,GO:0001667,GO:0001738,GO:0001763,GO:0001932,GO:0001933,GO:0002009,GO:0002064,GO:0002065,GO:0002066,GO:0003002,GO:0003006,GO:0003674,GO:0005080,GO:0005488,GO:0005515,GO:0005575,GO:0005622,GO:0005623,GO:0005634,GO:0005737,GO:0005829,GO:0005886,GO:0005911,GO:0005923,GO:0005938,GO:0006469,GO:0006928,GO:0006996,GO:0007010,GO:0007017,GO:0007043,GO:…	-	ko:K06093	ko04015,ko04144,ko04360,ko04390,ko04391,ko04530,ko05165,map04015,map04144,map04360,map04390,map04391,map04530,map05165	-	-	-	ko00000,ko00001,ko03036	-	-	-	PB1,PDZ
Spau_g18586-T1	6211.A0A068Y6N0	3.2e-94	297	rRNA methylation	NSUN4	GO:0000154,GO:0000313,GO:0000315,GO:0001510,GO:0003674,GO:0003824,GO:0005575,GO:0005622,GO:0005623,GO:0005737,GO:0005739,GO:0005759,GO:0005761,GO:0005762,GO:0005840,GO:0006139,GO:0006364,GO:0006396,GO:0006725,GO:0006807,GO:0008150,GO:0008152,GO:0008168,GO:0008169,GO:0008173,GO:0008649,GO:0008757,GO:0009383,GO:0009451,GO:0009987,GO:0010467,GO:0015934,GO:0016070,GO:0016072,GO:0016434,GO:0016740,GO:…	-	ko:K21970	-	-	-	-	ko00000,ko01000,ko03009,ko03029	-	-	-	Methyltr_RsmB-F
Spau_g18587-T1	6211.A0A068Y2D0	9.37e-32	118	structural constituent of ribosome	MRPL9	GO:0000313,GO:0000315,GO:0003674,GO:0003676,GO:0003723,GO:0003735,GO:0005198,GO:0005488,GO:0005575,GO:0005622,GO:0005623,GO:0005737,GO:0005739,GO:0005740,GO:0005743,GO:0005759,GO:0005761,GO:0005762,GO:0005840,GO:0006412,GO:0006414,GO:0006415,GO:0006518,GO:0006807,GO:0008150,GO:0008152,GO:0009058,GO:0009059,GO:0009987,GO:0010467,GO:0015934,GO:0016020,GO:0016043,GO:0019538,GO:0019866,GO:0022411,GO:…	3.5.1.124	ko:K02939,ko:K03152,ko:K13207,ko:K21970	ko03010,map03010	M00178	-	-	br01610,ko00000,ko00001,ko00002,ko01000,ko01002,ko03009,ko03011,ko03029,ko03041	-	-	-	Ribosomal_L9_N
Spau_g18588-T1	6183.Smp_179320.1	1.24e-227	661	endoribonuclease activity, cleaving siRNA-paired mRNA	-	-	-	ko:K11593	-	-	-	-	ko00000,ko03019,ko03036	-	-	-	ArgoL1,ArgoN,PAZ,Piwi
Spau_g18589-T1	6211.A0A068Y6X2	3.7e-230	669	retrograde trans-synaptic signaling by lipid	DAGLA	GO:0001505,GO:0001676,GO:0003674,GO:0003824,GO:0004465,GO:0004806,GO:0005575,GO:0005622,GO:0005623,GO:0005737,GO:0005886,GO:0006082,GO:0006629,GO:0006631,GO:0006638,GO:0006639,GO:0006690,GO:0006950,GO:0006979,GO:0007154,GO:0007165,GO:0007166,GO:0007186,GO:0007215,GO:0007216,GO:0007267,GO:0007275,GO:0007399,GO:0007405,GO:0007602,GO:0008150,GO:0008152,GO:0008283,GO:0009056,GO:0009058,GO:0009314,GO:…	-	ko:K13806	ko04723,ko04745,ko04925,map04723,map04745,map04925	-	-	-	ko00000,ko00001,ko01000	-	-	-	Lipase_3
Spau_g18590-T2	6211.A0A068Y1R4	1.63e-190	555	Catalytic subunit of the poly(A)-nuclease (PAN) deadenylation complex, one of two cytoplasmic mRNA deadenylases involved in general and miRNA-mediated mRNA turnover. PAN specifically shortens poly(A) tails of RNA and the activity is stimulated by poly(A)-binding protein (PABP). PAN deadenylation is followed by rapid degradation of the shortened mRNA tails by the CCR4-NOT complex. Deadenylated mRN…	PAN2	GO:0000003,GO:0000175,GO:0000288,GO:0000289,GO:0000291,GO:0000932,GO:0000956,GO:0003674,GO:0003824,GO:0004518,GO:0004527,GO:0004532,GO:0004535,GO:0004540,GO:0005488,GO:0005515,GO:0005575,GO:0005622,GO:0005623,GO:0005737,GO:0005829,GO:0006139,GO:0006401,GO:0006402,GO:0006725,GO:0006807,GO:0008150,GO:0008152,GO:0008408,GO:0009056,GO:0009057,GO:0009892,GO:0009987,GO:0010468,GO:0010605,GO:0010629,GO:…	3.1.13.4	ko:K12571	ko03018,map03018	-	-	-	ko00000,ko00001,ko01000,ko03019	-	-	-	RNase_T,UCH_1
Spau_g18590-T3	6211.A0A068Y1R4	4.7e-174	511	Catalytic subunit of the poly(A)-nuclease (PAN) deadenylation complex, one of two cytoplasmic mRNA deadenylases involved in general and miRNA-mediated mRNA turnover. PAN specifically shortens poly(A) tails of RNA and the activity is stimulated by poly(A)-binding protein (PABP). PAN deadenylation is followed by rapid degradation of the shortened mRNA tails by the CCR4-NOT complex. Deadenylated mRN…	PAN2	GO:0000003,GO:0000175,GO:0000288,GO:0000289,GO:0000291,GO:0000932,GO:0000956,GO:0003674,GO:0003824,GO:0004518,GO:0004527,GO:0004532,GO:0004535,GO:0004540,GO:0005488,GO:0005515,GO:0005575,GO:0005622,GO:0005623,GO:0005737,GO:0005829,GO:0006139,GO:0006401,GO:0006402,GO:0006725,GO:0006807,GO:0008150,GO:0008152,GO:0008408,GO:0009056,GO:0009057,GO:0009892,GO:0009987,GO:0010468,GO:0010605,GO:0010629,GO:…	3.1.13.4	ko:K12571	ko03018,map03018	-	-	-	ko00000,ko00001,ko01000,ko03019	-	-	-	RNase_T,UCH_1
Spau_g18591-T1	6211.A0A068Y8N9	6.94e-107	326	elongator acetyltransferase complex subunit 4	ELP4	GO:0000123,GO:0000993,GO:0001098,GO:0001099,GO:0001932,GO:0003674,GO:0005488,GO:0005515,GO:0005575,GO:0005622,GO:0005623,GO:0005634,GO:0005654,GO:0005737,GO:0006139,GO:0006325,GO:0006351,GO:0006354,GO:0006355,GO:0006357,GO:0006366,GO:0006368,GO:0006464,GO:0006473,GO:0006475,GO:0006725,GO:0006807,GO:0006996,GO:0008023,GO:0008150,GO:0008152,GO:0008607,GO:0009058,GO:0009059,GO:0009889,GO:0009987,GO:…	-	ko:K11375	-	-	-	-	ko00000,ko03016,ko03036	-	-	-	PAXNEB
Spau_g18592-T1	6211.A0A068Y3W8	1.03e-48	169	N-terminal domain of NEFA-interacting nuclear protein NIP30	FAM192A	GO:0005575,GO:0005622,GO:0005623,GO:0005634,GO:0043226,GO:0043227,GO:0043229,GO:0043231,GO:0044424,GO:0044464	-	-	-	-	-	-	-	-	-	-	Nefa_Nip30_N
Spau_g18593-T1	6211.A0A068Y8T7	6.87e-131	402	Galactose oxidase, central domain	KLHDC10	GO:0000151,GO:0001932,GO:0001934,GO:0005575,GO:0005622,GO:0005623,GO:0005634,GO:0005654,GO:0005737,GO:0008150,GO:0009893,GO:0009966,GO:0009967,GO:0010562,GO:0010604,GO:0010646,GO:0010647,GO:0019220,GO:0019222,GO:0023051,GO:0023056,GO:0031323,GO:0031325,GO:0031399,GO:0031401,GO:0031461,GO:0031462,GO:0031974,GO:0031981,GO:0032268,GO:0032270,GO:0032872,GO:0032874,GO:0032991,GO:0042325,GO:0042327,GO:…	-	-	-	-	-	-	-	-	-	-	Kelch_1,Kelch_3,Kelch_4,Kelch_5,Kelch_6
Spau_g18594-T1	6211.A0A068Y9G8	0	2091	proteasome assembly	KIAA0368	GO:0000502,GO:0005575,GO:0005622,GO:0005623,GO:0005634,GO:0005737,GO:0005768,GO:0005769,GO:0005770,GO:0005771,GO:0005783,GO:0005798,GO:0005813,GO:0005815,GO:0005856,GO:0006508,GO:0006511,GO:0006807,GO:0006950,GO:0008150,GO:0008152,GO:0009056,GO:0009057,GO:0009987,GO:0010033,GO:0010243,GO:0010498,GO:0012505,GO:0015630,GO:0019538,GO:0019941,GO:0030134,GO:0030135,GO:0030139,GO:0030163,GO:0030433,GO:…	-	ko:K11886	-	-	-	-	ko00000,ko03051	-	-	-	Ecm29,Vac14_Fab1_bd
Spau_g18595-T1	6211.A0A068Y2T6	2.1e-110	335	lysyl-tRNA aminoacylation	Aats-lys	GO:0000003,GO:0001932,GO:0001934,GO:0003674,GO:0003824,GO:0004812,GO:0004824,GO:0005575,GO:0005622,GO:0005623,GO:0005737,GO:0005739,GO:0006082,GO:0006139,GO:0006399,GO:0006412,GO:0006418,GO:0006430,GO:0006518,GO:0006520,GO:0006725,GO:0006807,GO:0007275,GO:0007568,GO:0008150,GO:0008152,GO:0008340,GO:0009058,GO:0009059,GO:0009892,GO:0009893,GO:0009987,GO:0010259,GO:0010467,GO:0010468,GO:0010562,GO:…	6.1.1.6	ko:K04567	ko00970,map00970	M00359,M00360	R03658	RC00055,RC00523	ko00000,ko00001,ko00002,ko01000,ko01007,ko03016	-	-	-	tRNA-synt_2,tRNA_anti-codon
Spau_g18596-T1	6211.A0A068Y2T6	4.99e-178	514	lysyl-tRNA aminoacylation	Aats-lys	GO:0000003,GO:0001932,GO:0001934,GO:0003674,GO:0003824,GO:0004812,GO:0004824,GO:0005575,GO:0005622,GO:0005623,GO:0005737,GO:0005739,GO:0006082,GO:0006139,GO:0006399,GO:0006412,GO:0006418,GO:0006430,GO:0006518,GO:0006520,GO:0006725,GO:0006807,GO:0007275,GO:0007568,GO:0008150,GO:0008152,GO:0008340,GO:0009058,GO:0009059,GO:0009892,GO:0009893,GO:0009987,GO:0010259,GO:0010467,GO:0010468,GO:0010562,GO:…	6.1.1.6	ko:K04567	ko00970,map00970	M00359,M00360	R03658	RC00055,RC00523	ko00000,ko00001,ko00002,ko01000,ko01007,ko03016	-	-	-	tRNA-synt_2,tRNA_anti-codon
Spau_g18597-T1	6500.XP_005096895.1	2.48e-20	97.4	protoporphyrinogen oxidase activity	PPOX	GO:0000166,GO:0003674,GO:0003824,GO:0004729,GO:0005488,GO:0005575,GO:0005622,GO:0005623,GO:0005737,GO:0005739,GO:0005740,GO:0005743,GO:0005758,GO:0006725,GO:0006778,GO:0006779,GO:0006783,GO:0006807,GO:0008150,GO:0008152,GO:0009058,GO:0009987,GO:0016020,GO:0016021,GO:0016491,GO:0016627,GO:0016634,GO:0018130,GO:0019438,GO:0019866,GO:0031090,GO:0031224,GO:0031300,GO:0031301,GO:0031304,GO:0031305,GO:…	1.3.3.15,1.3.3.4	ko:K00231,ko:K06171	ko00860,ko01100,ko01110,ko04330,ko05010,map00860,map01100,map01110,map04330,map05010	M00121,M00682	R03222,R04178	RC00885	ko00000,ko00001,ko00002,ko01000	-	-	-	Amino_oxidase
Spau_g18598-T1	6211.A0A068Y667	1.6e-136	412	protoporphyrinogen oxidase activity	PPOX	GO:0000166,GO:0003674,GO:0003824,GO:0004729,GO:0005488,GO:0005575,GO:0005622,GO:0005623,GO:0005737,GO:0005739,GO:0005740,GO:0005743,GO:0005758,GO:0006725,GO:0006778,GO:0006779,GO:0006783,GO:0006807,GO:0008150,GO:0008152,GO:0009058,GO:0009987,GO:0016020,GO:0016021,GO:0016491,GO:0016627,GO:0016634,GO:0018130,GO:0019438,GO:0019866,GO:0031090,GO:0031224,GO:0031300,GO:0031301,GO:0031304,GO:0031305,GO:…	1.3.3.15,1.3.3.4	ko:K00231,ko:K06171	ko00860,ko01100,ko01110,ko04330,ko05010,map00860,map01100,map01110,map04330,map05010	M00121,M00682	R03222,R04178	RC00885	ko00000,ko00001,ko00002,ko01000	-	-	-	Amino_oxidase
Spau_g18599-T1	6211.A0A068Y5Z2	1.58e-159	461	Intraflagellar transport protein 52	IFT52	GO:0001838,GO:0001841,GO:0001947,GO:0002009,GO:0003002,GO:0003007,GO:0003008,GO:0003143,GO:0003674,GO:0005488,GO:0005515,GO:0005575,GO:0005622,GO:0005623,GO:0005737,GO:0005813,GO:0005814,GO:0005815,GO:0005856,GO:0005871,GO:0005875,GO:0005929,GO:0006810,GO:0006928,GO:0006935,GO:0006950,GO:0006970,GO:0006996,GO:0007017,GO:0007018,GO:0007154,GO:0007165,GO:0007166,GO:0007224,GO:0007275,GO:0007368,GO:…	-	ko:K19681	-	-	-	-	ko00000,ko03036	-	-	-	ABC_transp_aux
Spau_g18600-T1	6211.A0A068Y292	2.4e-80	260	cilium assembly	CLUAP1	GO:0000226,GO:0001578,GO:0001655,GO:0001822,GO:0001838,GO:0001841,GO:0001843,GO:0001894,GO:0001895,GO:0001947,GO:0002009,GO:0003002,GO:0003007,GO:0003143,GO:0005575,GO:0005622,GO:0005623,GO:0005634,GO:0005654,GO:0005813,GO:0005815,GO:0005856,GO:0005929,GO:0006810,GO:0006928,GO:0006935,GO:0006996,GO:0007010,GO:0007017,GO:0007018,GO:0007154,GO:0007165,GO:0007166,GO:0007224,GO:0007275,GO:0007368,GO:…	-	ko:K19684	-	-	-	-	ko00000,ko03036	-	-	-	Cluap1
Spau_g18601-T1	6211.A0A068Y617	1.86e-137	432	chromo shadow domain binding	CHAF1A	GO:0000228,GO:0000724,GO:0000725,GO:0000785,GO:0000790,GO:0003674,GO:0003682,GO:0005488,GO:0005515,GO:0005575,GO:0005622,GO:0005623,GO:0005634,GO:0005694,GO:0006139,GO:0006259,GO:0006260,GO:0006261,GO:0006281,GO:0006302,GO:0006310,GO:0006323,GO:0006325,GO:0006333,GO:0006334,GO:0006335,GO:0006725,GO:0006807,GO:0006950,GO:0006974,GO:0006996,GO:0007049,GO:0007275,GO:0007444,GO:0008150,GO:0008152,GO:…	-	ko:K10750	-	-	-	-	ko00000,ko03036	-	-	-	CAF-1_p150,CAF1-p150_C2,CAF1-p150_N,CAF1A
Spau_g18602-T1	6211.A0A068Y1Z9	0	925	atrial cardiac muscle cell development	FHL2	GO:0000122,GO:0001503,GO:0001649,GO:0003007,GO:0003205,GO:0003206,GO:0003674,GO:0003712,GO:0003713,GO:0005102,GO:0005488,GO:0005515,GO:0005575,GO:0005622,GO:0005623,GO:0005634,GO:0005654,GO:0005737,GO:0006355,GO:0006357,GO:0007154,GO:0007165,GO:0007275,GO:0007507,GO:0008134,GO:0008150,GO:0009653,GO:0009719,GO:0009725,GO:0009755,GO:0009887,GO:0009888,GO:0009889,GO:0009890,GO:0009891,GO:0009892,GO:…	-	ko:K04511,ko:K14380	ko04310,ko04380,map04310,map04380	-	-	-	ko00000,ko00001	-	-	-	LIM,PET
Spau_g18603-T1	6211.A0A068Y1E8	9.4e-292	811	Calcium calmodulin-dependent protein kinase	CAMK2G	GO:0000003,GO:0000082,GO:0000165,GO:0000278,GO:0000902,GO:0000904,GO:0001505,GO:0001558,GO:0001666,GO:0001775,GO:0001932,GO:0001934,GO:0002026,GO:0002027,GO:0002028,GO:0002029,GO:0002030,GO:0002376,GO:0002790,GO:0002931,GO:0003008,GO:0003012,GO:0003013,GO:0003015,GO:0003254,GO:0003298,GO:0003300,GO:0003301,GO:0003674,GO:0003824,GO:0004672,GO:0004674,GO:0004683,GO:0004721,GO:0004722,GO:0004723,GO:…	2.7.11.17	ko:K04515	ko04012,ko04020,ko04024,ko04066,ko04114,ko04217,ko04261,ko04310,ko04360,ko04713,ko04720,ko04722,ko04725,ko04728,ko04740,ko04745,ko04750,ko04911,ko04912,ko04916,ko04921,ko04922,ko04925,ko04934,ko04971,ko05031,ko05152,ko05200,ko05205,ko05214,map04012,map04020,map04024,map04066,map04114,map04217,map04261,map04310,map04360,map04713,map04720,map04722,map04725,map04728,map04740,map04745,map04750,map049…	-	-	-	ko00000,ko00001,ko01000,ko01001	-	-	-	CaMKII_AD,Pkinase
Spau_g18603-T2	6211.A0A068Y1E8	1.4e-297	825	Calcium calmodulin-dependent protein kinase	CAMK2G	GO:0000003,GO:0000082,GO:0000165,GO:0000278,GO:0000902,GO:0000904,GO:0001505,GO:0001558,GO:0001666,GO:0001775,GO:0001932,GO:0001934,GO:0002026,GO:0002027,GO:0002028,GO:0002029,GO:0002030,GO:0002376,GO:0002790,GO:0002931,GO:0003008,GO:0003012,GO:0003013,GO:0003015,GO:0003254,GO:0003298,GO:0003300,GO:0003301,GO:0003674,GO:0003824,GO:0004672,GO:0004674,GO:0004683,GO:0004721,GO:0004722,GO:0004723,GO:…	2.7.11.17	ko:K04515	ko04012,ko04020,ko04024,ko04066,ko04114,ko04217,ko04261,ko04310,ko04360,ko04713,ko04720,ko04722,ko04725,ko04728,ko04740,ko04745,ko04750,ko04911,ko04912,ko04916,ko04921,ko04922,ko04925,ko04934,ko04971,ko05031,ko05152,ko05200,ko05205,ko05214,map04012,map04020,map04024,map04066,map04114,map04217,map04261,map04310,map04360,map04713,map04720,map04722,map04725,map04728,map04740,map04745,map04750,map049…	-	-	-	ko00000,ko00001,ko01000,ko01001	-	-	-	CaMKII_AD,Pkinase
Spau_g18603-T3	6211.A0A068Y1E8	8.2e-299	828	Calcium calmodulin-dependent protein kinase	CAMK2G	GO:0000003,GO:0000082,GO:0000165,GO:0000278,GO:0000902,GO:0000904,GO:0001505,GO:0001558,GO:0001666,GO:0001775,GO:0001932,GO:0001934,GO:0002026,GO:0002027,GO:0002028,GO:0002029,GO:0002030,GO:0002376,GO:0002790,GO:0002931,GO:0003008,GO:0003012,GO:0003013,GO:0003015,GO:0003254,GO:0003298,GO:0003300,GO:0003301,GO:0003674,GO:0003824,GO:0004672,GO:0004674,GO:0004683,GO:0004721,GO:0004722,GO:0004723,GO:…	2.7.11.17	ko:K04515	ko04012,ko04020,ko04024,ko04066,ko04114,ko04217,ko04261,ko04310,ko04360,ko04713,ko04720,ko04722,ko04725,ko04728,ko04740,ko04745,ko04750,ko04911,ko04912,ko04916,ko04921,ko04922,ko04925,ko04934,ko04971,ko05031,ko05152,ko05200,ko05205,ko05214,map04012,map04020,map04024,map04066,map04114,map04217,map04261,map04310,map04360,map04713,map04720,map04722,map04725,map04728,map04740,map04745,map04750,map049…	-	-	-	ko00000,ko00001,ko01000,ko01001	-	-	-	CaMKII_AD,Pkinase
Spau_g18603-T4	6211.A0A068Y1E8	1.18e-300	832	Calcium calmodulin-dependent protein kinase	CAMK2G	GO:0000003,GO:0000082,GO:0000165,GO:0000278,GO:0000902,GO:0000904,GO:0001505,GO:0001558,GO:0001666,GO:0001775,GO:0001932,GO:0001934,GO:0002026,GO:0002027,GO:0002028,GO:0002029,GO:0002030,GO:0002376,GO:0002790,GO:0002931,GO:0003008,GO:0003012,GO:0003013,GO:0003015,GO:0003254,GO:0003298,GO:0003300,GO:0003301,GO:0003674,GO:0003824,GO:0004672,GO:0004674,GO:0004683,GO:0004721,GO:0004722,GO:0004723,GO:…	2.7.11.17	ko:K04515	ko04012,ko04020,ko04024,ko04066,ko04114,ko04217,ko04261,ko04310,ko04360,ko04713,ko04720,ko04722,ko04725,ko04728,ko04740,ko04745,ko04750,ko04911,ko04912,ko04916,ko04921,ko04922,ko04925,ko04934,ko04971,ko05031,ko05152,ko05200,ko05205,ko05214,map04012,map04020,map04024,map04066,map04114,map04217,map04261,map04310,map04360,map04713,map04720,map04722,map04725,map04728,map04740,map04745,map04750,map049…	-	-	-	ko00000,ko00001,ko01000,ko01001	-	-	-	CaMKII_AD,Pkinase
Spau_g18604-T1	6211.A0A068Y8M5	3.31e-100	298	Calponin family repeat	-	-	-	ko:K20526	-	-	-	-	ko00000,ko04131	-	-	-	CH,Calponin
Spau_g18605-T1	6211.A0A068Y8R9	0	907	calmodulin-dependent protein phosphatase activity	PPP3CA	GO:0000003,GO:0000082,GO:0000278,GO:0000280,GO:0000302,GO:0000902,GO:0000904,GO:0001505,GO:0001678,GO:0001775,GO:0001776,GO:0001910,GO:0001911,GO:0001914,GO:0001915,GO:0001944,GO:0001945,GO:0001946,GO:0001975,GO:0002119,GO:0002164,GO:0002260,GO:0002376,GO:0002520,GO:0002521,GO:0002682,GO:0002683,GO:0002697,GO:0002698,GO:0002703,GO:0002704,GO:0002706,GO:0002707,GO:0002709,GO:0002710,GO:0002764,GO:…	3.1.3.16	ko:K04348	ko04010,ko04020,ko04022,ko04114,ko04218,ko04310,ko04360,ko04370,ko04380,ko04650,ko04658,ko04659,ko04660,ko04662,ko04720,ko04724,ko04728,ko04921,ko04922,ko04924,ko05010,ko05014,ko05031,ko05152,ko05166,ko05167,map04010,map04020,map04022,map04114,map04218,map04310,map04360,map04370,map04380,map04650,map04658,map04659,map04660,map04662,map04720,map04724,map04728,map04921,map04922,map04924,map05010,ma…	-	-	-	ko00000,ko00001,ko01000,ko01009	-	-	-	Metallophos
Spau_g18606-T1	6211.A0A068Y8C2	1.4e-234	660	RNA binding motif protein	RBM39	GO:0000375,GO:0000377,GO:0000381,GO:0000398,GO:0003674,GO:0003676,GO:0003712,GO:0003713,GO:0003723,GO:0003729,GO:0005488,GO:0005575,GO:0005622,GO:0005623,GO:0005634,GO:0005654,GO:0005815,GO:0005856,GO:0006139,GO:0006351,GO:0006396,GO:0006397,GO:0006725,GO:0006807,GO:0008150,GO:0008152,GO:0008380,GO:0009058,GO:0009059,GO:0009889,GO:0009891,GO:0009893,GO:0009987,GO:0010467,GO:0010468,GO:0010556,GO:…	-	ko:K13091	-	-	-	-	ko00000,ko03041	-	-	-	RBM39linker,RRM_1
Spau_g18607-T1	6211.A0A068Y2J1	1.61e-211	608	Poly (ADP-ribose) polymerase	PARP2	GO:0001558,GO:0003674,GO:0003824,GO:0003909,GO:0003910,GO:0003950,GO:0005575,GO:0005622,GO:0005623,GO:0005634,GO:0005654,GO:0005730,GO:0005737,GO:0006139,GO:0006259,GO:0006260,GO:0006261,GO:0006266,GO:0006271,GO:0006273,GO:0006281,GO:0006284,GO:0006464,GO:0006471,GO:0006725,GO:0006807,GO:0006915,GO:0006950,GO:0006974,GO:0007154,GO:0007165,GO:0007166,GO:0008150,GO:0008152,GO:0008219,GO:0009058,GO:…	2.4.2.30	ko:K10798	ko03410,ko04210,ko04212,ko04214,ko04217,map03410,map04210,map04212,map04214,map04217	M00296	-	-	ko00000,ko00001,ko00002,ko01000,ko03032,ko03036,ko03400	-	-	-	PARP,PARP_reg,WGR,WWE
Spau_g18608-T1	6211.A0A068Y2J1	2.91e-214	613	Poly (ADP-ribose) polymerase	PARP2	GO:0001558,GO:0003674,GO:0003824,GO:0003909,GO:0003910,GO:0003950,GO:0005575,GO:0005622,GO:0005623,GO:0005634,GO:0005654,GO:0005730,GO:0005737,GO:0006139,GO:0006259,GO:0006260,GO:0006261,GO:0006266,GO:0006271,GO:0006273,GO:0006281,GO:0006284,GO:0006464,GO:0006471,GO:0006725,GO:0006807,GO:0006915,GO:0006950,GO:0006974,GO:0007154,GO:0007165,GO:0007166,GO:0008150,GO:0008152,GO:0008219,GO:0009058,GO:…	2.4.2.30	ko:K10798	ko03410,ko04210,ko04212,ko04214,ko04217,map03410,map04210,map04212,map04214,map04217	M00296	-	-	ko00000,ko00001,ko00002,ko01000,ko03032,ko03036,ko03400	-	-	-	PARP,PARP_reg,WGR,WWE
Spau_g18609-T1	9646.ENSAMEP00000006747	3.67e-10	70.9	Calcyphosine 2	CAPS2	GO:0003674,GO:0005215,GO:0005432,GO:0005488,GO:0005509,GO:0006810,GO:0006811,GO:0006812,GO:0006814,GO:0006816,GO:0008150,GO:0008324,GO:0015075,GO:0015077,GO:0015081,GO:0015085,GO:0015291,GO:0015297,GO:0015298,GO:0015318,GO:0015368,GO:0015491,GO:0015672,GO:0022804,GO:0022857,GO:0022890,GO:0030001,GO:0034220,GO:0035725,GO:0042592,GO:0043167,GO:0043169,GO:0046872,GO:0046873,GO:0048878,GO:0050801,GO:…	-	-	-	-	-	-	-	-	-	-	DUF1126,EF-hand_7
Spau_g18613-T1	4787.PITG_01899T0	4.8e-08	54.7	Putative transmembrane family 234	-	-	-	-	-	-	-	-	-	-	-	-	TMEM234
Spau_g18615-T1	6211.A0A068Y288	2.14e-134	426	transcriptional enhancer factor	TEAD4	GO:0000003,GO:0000976,GO:0000977,GO:0000978,GO:0000980,GO:0000981,GO:0000982,GO:0000987,GO:0000988,GO:0000989,GO:0001012,GO:0001067,GO:0001077,GO:0001085,GO:0001101,GO:0001134,GO:0001158,GO:0001221,GO:0001223,GO:0001224,GO:0001225,GO:0001228,GO:0001501,GO:0001568,GO:0001570,GO:0001654,GO:0001701,GO:0001708,GO:0001745,GO:0001824,GO:0001825,GO:0001829,GO:0001830,GO:0001838,GO:0001841,GO:0001843,GO:…	3.2.1.45	ko:K01201,ko:K09448	ko00511,ko00600,ko01100,ko04011,ko04142,ko04390,ko04391,ko04392,map00511,map00600,map01100,map04011,map04142,map04390,map04391,map04392	M00683	R01498	RC00059,RC00451	ko00000,ko00001,ko00002,ko01000,ko03000	-	GH30	-	TEA
Spau_g18616-T1	6211.A0A068Y2E0	2.73e-184	565	Ankyrin repeat	nphp-2	GO:0005575,GO:0005623,GO:0005929,GO:0008104,GO:0008150,GO:0033036,GO:0033365,GO:0034613,GO:0042995,GO:0043226,GO:0044422,GO:0044441,GO:0044463,GO:0044464,GO:0051179,GO:0051641,GO:0061512,GO:0070727,GO:0097543,GO:0120025,GO:0120038,GO:1904108	-	-	-	-	-	-	-	-	-	-	Ank_2,Ank_4
Spau_g18617-T1	6211.A0A068Y6X2	4.08e-42	154	retrograde trans-synaptic signaling by lipid	DAGLA	GO:0001505,GO:0001676,GO:0003674,GO:0003824,GO:0004465,GO:0004806,GO:0005575,GO:0005622,GO:0005623,GO:0005737,GO:0005886,GO:0006082,GO:0006629,GO:0006631,GO:0006638,GO:0006639,GO:0006690,GO:0006950,GO:0006979,GO:0007154,GO:0007165,GO:0007166,GO:0007186,GO:0007215,GO:0007216,GO:0007267,GO:0007275,GO:0007399,GO:0007405,GO:0007602,GO:0008150,GO:0008152,GO:0008283,GO:0009056,GO:0009058,GO:0009314,GO:…	-	ko:K13806	ko04723,ko04745,ko04925,map04723,map04745,map04925	-	-	-	ko00000,ko00001,ko01000	-	-	-	Lipase_3
Spau_g18618-T1	6211.A0A068Y2C2	1.73e-45	172	Belongs to the CD36 family	CD36	GO:0000003,GO:0000122,GO:0001101,GO:0001505,GO:0001540,GO:0001676,GO:0001775,GO:0001816,GO:0001817,GO:0001819,GO:0001890,GO:0001893,GO:0001932,GO:0001934,GO:0001952,GO:0001954,GO:0002218,GO:0002221,GO:0002224,GO:0002237,GO:0002252,GO:0002253,GO:0002263,GO:0002274,GO:0002275,GO:0002283,GO:0002366,GO:0002376,GO:0002443,GO:0002444,GO:0002446,GO:0002474,GO:0002478,GO:0002479,GO:0002576,GO:0002682,GO:…	-	ko:K06259,ko:K12384,ko:K13885	ko03320,ko04142,ko04145,ko04152,ko04512,ko04640,ko04913,ko04920,ko04925,ko04927,ko04931,ko04934,ko04975,ko04976,ko04977,ko04979,ko05144,ko05160,map03320,map04142,map04145,map04152,map04512,map04640,map04913,map04920,map04925,map04927,map04931,map04934,map04975,map04976,map04977,map04979,map05144,map05160	-	-	-	ko00000,ko00001,ko04090,ko04131,ko04147	9.B.39.1.1,9.B.39.1.3,9.B.39.1.4	-	-	CD36
Spau_g18619-T1	6211.A0A068Y9Y7	1.08e-59	214	Belongs to the CD36 family	CD36	GO:0000003,GO:0000122,GO:0001101,GO:0001505,GO:0001540,GO:0001676,GO:0001775,GO:0001816,GO:0001817,GO:0001819,GO:0001890,GO:0001893,GO:0001932,GO:0001934,GO:0001952,GO:0001954,GO:0002218,GO:0002221,GO:0002224,GO:0002237,GO:0002252,GO:0002253,GO:0002263,GO:0002274,GO:0002275,GO:0002283,GO:0002366,GO:0002376,GO:0002443,GO:0002444,GO:0002446,GO:0002474,GO:0002478,GO:0002479,GO:0002576,GO:0002682,GO:…	-	ko:K06259,ko:K12384,ko:K13885	ko03320,ko04142,ko04145,ko04152,ko04512,ko04640,ko04913,ko04920,ko04925,ko04927,ko04931,ko04934,ko04975,ko04976,ko04977,ko04979,ko05144,ko05160,map03320,map04142,map04145,map04152,map04512,map04640,map04913,map04920,map04925,map04927,map04931,map04934,map04975,map04976,map04977,map04979,map05144,map05160	-	-	-	ko00000,ko00001,ko04090,ko04131,ko04147	9.B.39.1.1,9.B.39.1.3,9.B.39.1.4	-	-	CD36
Spau_g18620-T1	6211.A0A068Y2J5	5.94e-121	377	Belongs to the CD36 family	CD36	GO:0000003,GO:0000122,GO:0001101,GO:0001505,GO:0001540,GO:0001676,GO:0001775,GO:0001816,GO:0001817,GO:0001819,GO:0001890,GO:0001893,GO:0001932,GO:0001934,GO:0001952,GO:0001954,GO:0002218,GO:0002221,GO:0002224,GO:0002237,GO:0002252,GO:0002253,GO:0002263,GO:0002274,GO:0002275,GO:0002283,GO:0002366,GO:0002376,GO:0002443,GO:0002444,GO:0002446,GO:0002474,GO:0002478,GO:0002479,GO:0002576,GO:0002682,GO:…	-	ko:K06259,ko:K12384,ko:K13885	ko03320,ko04142,ko04145,ko04152,ko04512,ko04640,ko04913,ko04920,ko04925,ko04927,ko04931,ko04934,ko04975,ko04976,ko04977,ko04979,ko05144,ko05160,map03320,map04142,map04145,map04152,map04512,map04640,map04913,map04920,map04925,map04927,map04931,map04934,map04975,map04976,map04977,map04979,map05144,map05160	-	-	-	ko00000,ko00001,ko04090,ko04131,ko04147	9.B.39.1.1,9.B.39.1.3,9.B.39.1.4	-	-	CD36
Spau_g18620-T2	6211.A0A068Y2J5	2.93e-121	377	Belongs to the CD36 family	CD36	GO:0000003,GO:0000122,GO:0001101,GO:0001505,GO:0001540,GO:0001676,GO:0001775,GO:0001816,GO:0001817,GO:0001819,GO:0001890,GO:0001893,GO:0001932,GO:0001934,GO:0001952,GO:0001954,GO:0002218,GO:0002221,GO:0002224,GO:0002237,GO:0002252,GO:0002253,GO:0002263,GO:0002274,GO:0002275,GO:0002283,GO:0002366,GO:0002376,GO:0002443,GO:0002444,GO:0002446,GO:0002474,GO:0002478,GO:0002479,GO:0002576,GO:0002682,GO:…	-	ko:K06259,ko:K12384,ko:K13885	ko03320,ko04142,ko04145,ko04152,ko04512,ko04640,ko04913,ko04920,ko04925,ko04927,ko04931,ko04934,ko04975,ko04976,ko04977,ko04979,ko05144,ko05160,map03320,map04142,map04145,map04152,map04512,map04640,map04913,map04920,map04925,map04927,map04931,map04934,map04975,map04976,map04977,map04979,map05144,map05160	-	-	-	ko00000,ko00001,ko04090,ko04131,ko04147	9.B.39.1.1,9.B.39.1.3,9.B.39.1.4	-	-	CD36
Spau_g18621-T1	6211.A0A068Y9I8	2.22e-119	360	Belongs to the CD36 family	CD36	GO:0000003,GO:0000122,GO:0001101,GO:0001505,GO:0001540,GO:0001676,GO:0001775,GO:0001816,GO:0001817,GO:0001819,GO:0001890,GO:0001893,GO:0001932,GO:0001934,GO:0001952,GO:0001954,GO:0002218,GO:0002221,GO:0002224,GO:0002237,GO:0002252,GO:0002253,GO:0002263,GO:0002274,GO:0002275,GO:0002283,GO:0002366,GO:0002376,GO:0002443,GO:0002444,GO:0002446,GO:0002474,GO:0002478,GO:0002479,GO:0002576,GO:0002682,GO:…	-	ko:K06259,ko:K12384,ko:K13885	ko03320,ko04142,ko04145,ko04152,ko04512,ko04640,ko04913,ko04920,ko04925,ko04927,ko04931,ko04934,ko04975,ko04976,ko04977,ko04979,ko05144,ko05160,map03320,map04142,map04145,map04152,map04512,map04640,map04913,map04920,map04925,map04927,map04931,map04934,map04975,map04976,map04977,map04979,map05144,map05160	-	-	-	ko00000,ko00001,ko04090,ko04131,ko04147	9.B.39.1.1,9.B.39.1.3,9.B.39.1.4	-	-	CD36
Spau_g18622-T1	6211.A0A068Y6H8	2.48e-56	191	protein modification by small protein conjugation	ZNRF2	GO:0000209,GO:0003674,GO:0003824,GO:0004842,GO:0005488,GO:0005575,GO:0005622,GO:0005623,GO:0005737,GO:0005829,GO:0005886,GO:0006464,GO:0006508,GO:0006511,GO:0006807,GO:0008150,GO:0008152,GO:0008270,GO:0009056,GO:0009057,GO:0009987,GO:0010498,GO:0012506,GO:0016020,GO:0016567,GO:0016740,GO:0019538,GO:0019787,GO:0019941,GO:0030163,GO:0030659,GO:0031090,GO:0031410,GO:0031982,GO:0032446,GO:0032991,GO:…	2.3.2.27	ko:K10694	-	-	-	-	ko00000,ko01000,ko04121	-	-	-	zf-RING_2
Spau_g18624-T1	6211.A0A068Y7N3	1.16e-125	427	metal ion binding	ZFYVE9	GO:0001709,GO:0003674,GO:0003824,GO:0005488,GO:0005515,GO:0005543,GO:0005545,GO:0005575,GO:0005622,GO:0005623,GO:0005737,GO:0005768,GO:0005769,GO:0005829,GO:0006508,GO:0006807,GO:0006810,GO:0006897,GO:0007154,GO:0007165,GO:0007166,GO:0007167,GO:0007178,GO:0007179,GO:0008150,GO:0008152,GO:0008157,GO:0008233,GO:0008236,GO:0008289,GO:0008356,GO:0008593,GO:0009719,GO:0009966,GO:0009987,GO:0010008,GO:…	-	ko:K04679	ko04144,ko04350,map04144,map04350	-	-	-	ko00000,ko00001,ko01009	-	-	-	DUF3480,FYVE,SARA
Spau_g18625-T1	6211.A0A068Y6X2	2.58e-158	473	retrograde trans-synaptic signaling by lipid	DAGLA	GO:0001505,GO:0001676,GO:0003674,GO:0003824,GO:0004465,GO:0004806,GO:0005575,GO:0005622,GO:0005623,GO:0005737,GO:0005886,GO:0006082,GO:0006629,GO:0006631,GO:0006638,GO:0006639,GO:0006690,GO:0006950,GO:0006979,GO:0007154,GO:0007165,GO:0007166,GO:0007186,GO:0007215,GO:0007216,GO:0007267,GO:0007275,GO:0007399,GO:0007405,GO:0007602,GO:0008150,GO:0008152,GO:0008283,GO:0009056,GO:0009058,GO:0009314,GO:…	-	ko:K13806	ko04723,ko04745,ko04925,map04723,map04745,map04925	-	-	-	ko00000,ko00001,ko01000	-	-	-	Lipase_3
Spau_g18626-T1	6211.A0A068Y6X2	2.62e-189	557	retrograde trans-synaptic signaling by lipid	DAGLA	GO:0001505,GO:0001676,GO:0003674,GO:0003824,GO:0004465,GO:0004806,GO:0005575,GO:0005622,GO:0005623,GO:0005737,GO:0005886,GO:0006082,GO:0006629,GO:0006631,GO:0006638,GO:0006639,GO:0006690,GO:0006950,GO:0006979,GO:0007154,GO:0007165,GO:0007166,GO:0007186,GO:0007215,GO:0007216,GO:0007267,GO:0007275,GO:0007399,GO:0007405,GO:0007602,GO:0008150,GO:0008152,GO:0008283,GO:0009056,GO:0009058,GO:0009314,GO:…	-	ko:K13806	ko04723,ko04745,ko04925,map04723,map04745,map04925	-	-	-	ko00000,ko00001,ko01000	-	-	-	Lipase_3
Spau_g18626-T2	6211.A0A068Y6X2	3.34e-189	557	retrograde trans-synaptic signaling by lipid	DAGLA	GO:0001505,GO:0001676,GO:0003674,GO:0003824,GO:0004465,GO:0004806,GO:0005575,GO:0005622,GO:0005623,GO:0005737,GO:0005886,GO:0006082,GO:0006629,GO:0006631,GO:0006638,GO:0006639,GO:0006690,GO:0006950,GO:0006979,GO:0007154,GO:0007165,GO:0007166,GO:0007186,GO:0007215,GO:0007216,GO:0007267,GO:0007275,GO:0007399,GO:0007405,GO:0007602,GO:0008150,GO:0008152,GO:0008283,GO:0009056,GO:0009058,GO:0009314,GO:…	-	ko:K13806	ko04723,ko04745,ko04925,map04723,map04745,map04925	-	-	-	ko00000,ko00001,ko01000	-	-	-	Lipase_3
Spau_g18628-T1	6211.A0A068Y625	2.85e-199	563	anterograde synaptic vesicle transport	AP3M2	GO:0000323,GO:0003674,GO:0005215,GO:0005488,GO:0005515,GO:0005575,GO:0005622,GO:0005623,GO:0005737,GO:0005764,GO:0005773,GO:0006605,GO:0006622,GO:0006623,GO:0006725,GO:0006726,GO:0006727,GO:0006807,GO:0006810,GO:0006886,GO:0006887,GO:0006897,GO:0006928,GO:0006996,GO:0007017,GO:0007018,GO:0007033,GO:0007034,GO:0007040,GO:0007041,GO:0007220,GO:0007275,GO:0007568,GO:0008055,GO:0008088,GO:0008089,GO:…	-	ko:K12398	ko04142,map04142	-	-	-	ko00000,ko00001,ko04131	-	-	-	Adap_comp_sub,Clat_adaptor_s
Spau_g18629-T1	6183.Smp_179320.1	2.95e-276	800	endoribonuclease activity, cleaving siRNA-paired mRNA	-	-	-	ko:K11593	-	-	-	-	ko00000,ko03019,ko03036	-	-	-	ArgoL1,ArgoN,PAZ,Piwi
Spau_g18630-T1	6211.A0A068Y9Q4	1.32e-125	370	endonucleolytic cleavage in 5'-ETS of tricistronic rRNA transcript (SSU-rRNA, 5.8S rRNA, LSU-rRNA)	RCL1	GO:0000447,GO:0000460,GO:0000462,GO:0000466,GO:0000469,GO:0000478,GO:0000479,GO:0000480,GO:0003674,GO:0003824,GO:0004518,GO:0004519,GO:0004521,GO:0004540,GO:0005575,GO:0005622,GO:0005623,GO:0005634,GO:0005654,GO:0005730,GO:0006139,GO:0006364,GO:0006396,GO:0006725,GO:0006807,GO:0008150,GO:0008152,GO:0009987,GO:0010467,GO:0016070,GO:0016072,GO:0016787,GO:0016788,GO:0022613,GO:0030490,GO:0031974,GO:…	-	ko:K11108	ko03008,map03008	-	-	-	ko00000,ko00001,ko03009	-	-	-	RTC,RTC_insert
Spau_g18630-T2	6211.A0A068Y9Q4	7.8e-178	507	endonucleolytic cleavage in 5'-ETS of tricistronic rRNA transcript (SSU-rRNA, 5.8S rRNA, LSU-rRNA)	RCL1	GO:0000447,GO:0000460,GO:0000462,GO:0000466,GO:0000469,GO:0000478,GO:0000479,GO:0000480,GO:0003674,GO:0003824,GO:0004518,GO:0004519,GO:0004521,GO:0004540,GO:0005575,GO:0005622,GO:0005623,GO:0005634,GO:0005654,GO:0005730,GO:0006139,GO:0006364,GO:0006396,GO:0006725,GO:0006807,GO:0008150,GO:0008152,GO:0009987,GO:0010467,GO:0016070,GO:0016072,GO:0016787,GO:0016788,GO:0022613,GO:0030490,GO:0031974,GO:…	-	ko:K11108	ko03008,map03008	-	-	-	ko00000,ko00001,ko03009	-	-	-	RTC,RTC_insert
Spau_g18631-T1	6211.A0A068Y7G1	1.31e-130	449	transcription, DNA-templated	-	GO:0005575,GO:0005622,GO:0005623,GO:0005634,GO:0005654,GO:0005667,GO:0006355,GO:0006357,GO:0006950,GO:0006952,GO:0008150,GO:0009605,GO:0009607,GO:0009617,GO:0009889,GO:0009894,GO:0010468,GO:0010556,GO:0016592,GO:0019219,GO:0019222,GO:0031323,GO:0031326,GO:0031974,GO:0031981,GO:0032991,GO:0042176,GO:0042742,GO:0043207,GO:0043226,GO:0043227,GO:0043229,GO:0043231,GO:0043233,GO:0044422,GO:0044424,GO:…	-	ko:K15166	-	-	-	-	ko00000,ko03021	-	-	-	Med23
Spau_g18632-T1	8010.XP_010886455.1	5.65e-24	114	Kelch-like 5 (Drosophila)	KLHL5	GO:0000151,GO:0005575,GO:0005622,GO:0005623,GO:0005737,GO:0005829,GO:0005856,GO:0006464,GO:0006807,GO:0008150,GO:0008152,GO:0009987,GO:0019538,GO:0031461,GO:0031463,GO:0032991,GO:0036211,GO:0043170,GO:0043226,GO:0043228,GO:0043229,GO:0043232,GO:0043412,GO:0043687,GO:0044237,GO:0044238,GO:0044260,GO:0044267,GO:0044424,GO:0044444,GO:0044464,GO:0071704,GO:1901564,GO:1902494,GO:1990234	-	ko:K10442	-	-	-	-	ko00000,ko04121	-	-	-	BACK,BTB,Kelch_1
Spau_g18633-T1	6211.A0A068YA64	1.14e-225	640	Germ cell associated 2 (haspin)	GSG2	GO:0000070,GO:0000166,GO:0000278,GO:0000280,GO:0000819,GO:0001965,GO:0003674,GO:0003676,GO:0003677,GO:0003824,GO:0004672,GO:0004674,GO:0005488,GO:0005515,GO:0005524,GO:0005575,GO:0005622,GO:0005623,GO:0005634,GO:0005737,GO:0005813,GO:0005815,GO:0005819,GO:0005856,GO:0006325,GO:0006464,GO:0006468,GO:0006793,GO:0006796,GO:0006807,GO:0006996,GO:0007049,GO:0007059,GO:0007062,GO:0007064,GO:0007154,GO:…	2.7.11.1	ko:K16315	-	-	-	-	ko00000,ko01000,ko01001,ko03036	-	-	-	Haspin_kinase
Spau_g18634-T1	7719.XP_009859292.1	4.58e-05	56.6	nucleic acid binding	ZKSCAN7	-	-	ko:K09228,ko:K09229	-	-	-	-	ko00000,ko03000	-	-	-	KRAB,SCAN,zf-AD,zf-C2H2,zf-C2H2_4,zf-C2H2_6,zf-met
Spau_g18635-T1	6183.Smp_009810.1	1.48e-80	265	beta-1,3-galactosyl-O-glycosyl-glycoprotein beta-1,6-N-acetylglucosaminyltransferase activity	gly-18	-	2.4.1.102,2.4.1.150	ko:K00727,ko:K00742,ko:K09662	ko00512,ko00601,ko01100,map00512,map00601,map01100	M00056	R05910,R05912,R05915,R06189	-	ko00000,ko00001,ko00002,ko01000,ko01003	-	GT14	-	Branch
Spau_g18636-T1	6183.Smp_154670.1	4.41e-80	257	beta-1,3-galactosyl-O-glycosyl-glycoprotein beta-1,6-N-acetylglucosaminyltransferase activity	gly-18	-	2.4.1.102,2.4.1.150	ko:K00727,ko:K00742,ko:K09662	ko00512,ko00601,ko01100,map00512,map00601,map01100	M00056	R05910,R05912,R05915,R06189	-	ko00000,ko00001,ko00002,ko01000,ko01003	-	GT14	-	Branch
Spau_g18637-T1	6183.Smp_154680.1	1.91e-77	249	beta-1,3-galactosyl-O-glycosyl-glycoprotein beta-1,6-N-acetylglucosaminyltransferase activity	gly-18	-	2.4.1.102,2.4.1.150	ko:K00727,ko:K00742,ko:K09662	ko00512,ko00601,ko01100,map00512,map00601,map01100	M00056	R05910,R05912,R05915,R06189	-	ko00000,ko00001,ko00002,ko01000,ko01003	-	GT14	-	Branch
Spau_g18638-T1	6183.Smp_021370.1	8.99e-67	218	UDP-Gal betaGlcNAc beta 1,4- galactosyltransferase, polypeptide	B4GALT3	GO:0000003,GO:0000138,GO:0000139,GO:0000323,GO:0001525,GO:0001568,GO:0001763,GO:0001775,GO:0001944,GO:0002009,GO:0002064,GO:0002252,GO:0002263,GO:0002274,GO:0002275,GO:0002283,GO:0002366,GO:0002376,GO:0002443,GO:0002444,GO:0002446,GO:0002526,GO:0003006,GO:0003008,GO:0003674,GO:0003824,GO:0003831,GO:0003945,GO:0004461,GO:0005488,GO:0005515,GO:0005575,GO:0005576,GO:0005615,GO:0005622,GO:0005623,GO:…	2.4.1.22,2.4.1.275,2.4.1.38,2.4.1.90	ko:K07966,ko:K07967,ko:K07968,ko:K07969,ko:K09905	ko00052,ko00510,ko00512,ko00513,ko00514,ko00515,ko00533,ko00601,ko01100,map00052,map00510,map00512,map00513,map00514,map00515,map00533,map00601,map01100	M00071,M00075	R00503,R05977,R05989,R06033,R07617,R07628,R09299,R09755	RC00005,RC00049,RC02748	ko00000,ko00001,ko00002,ko01000,ko01003,ko04131,ko04147	-	GT7	-	Glyco_transf_7C,Glyco_transf_7N
Spau_g18639-T1	6183.Smp_154680.1	5.77e-83	267	beta-1,3-galactosyl-O-glycosyl-glycoprotein beta-1,6-N-acetylglucosaminyltransferase activity	gly-18	-	2.4.1.102,2.4.1.150	ko:K00727,ko:K00742,ko:K09662	ko00512,ko00601,ko01100,map00512,map00601,map01100	M00056	R05910,R05912,R05915,R06189	-	ko00000,ko00001,ko00002,ko01000,ko01003	-	GT14	-	Branch
Spau_g18640-T1	6211.A0A068Y878	7.33e-14	73.2	acetyl-CoA carboxylase activity	ACACB	GO:0000166,GO:0000902,GO:0000976,GO:0000977,GO:0000978,GO:0000987,GO:0001012,GO:0001067,GO:0001101,GO:0001650,GO:0001894,GO:0002119,GO:0002164,GO:0003002,GO:0003674,GO:0003676,GO:0003677,GO:0003690,GO:0003824,GO:0003989,GO:0004075,GO:0005102,GO:0005488,GO:0005515,GO:0005524,GO:0005575,GO:0005622,GO:0005623,GO:0005634,GO:0005730,GO:0005737,GO:0005739,GO:0005740,GO:0005741,GO:0005783,GO:0005789,GO:…	2.1.3.15,6.3.4.14,6.4.1.2	ko:K01946,ko:K11262	ko00061,ko00254,ko00620,ko00640,ko01100,ko01110,ko01212,ko04152,ko04910,ko04920,ko04922,ko04931,map00061,map00254,map00620,map00640,map01100,map01110,map01212,map04152,map04910,map04920,map04922,map04931	M00082	R00742,R04385,R04386	RC00040,RC00253,RC00367	ko00000,ko00001,ko00002,ko01000	-	-	-	ACC_central,Biotin_carb_C,Biotin_carb_N,Biotin_lipoyl,CPSase_L_D2,Carboxyl_trans
Spau_g18641-T1	6211.A0A068Y7K4	1.94e-34	144	GTPase activity	-	-	-	ko:K07208,ko:K07827	ko01521,ko01522,ko04010,ko04012,ko04013,ko04014,ko04015,ko04062,ko04068,ko04071,ko04072,ko04137,ko04138,ko04140,ko04150,ko04151,ko04152,ko04210,ko04211,ko04213,ko04214,ko04218,ko04320,ko04360,ko04370,ko04371,ko04540,ko04550,ko04650,ko04660,ko04662,ko04664,ko04714,ko04720,ko04722,ko04725,ko04726,ko04730,ko04810,ko04910,ko04912,ko04914,ko04915,ko04916,ko04917,ko04919,ko04921,ko04926,ko04933,ko04960…	-	-	-	ko00000,ko00001,ko04031,ko04131	-	-	-	PH,Ras
Spau_g18642-T1	6211.A0A068Y3V3	2.04e-291	818	ubiquitin-like protein ligase activity	WWP1	GO:0000151,GO:0000209,GO:0001558,GO:0001664,GO:0001775,GO:0001817,GO:0001818,GO:0001932,GO:0001933,GO:0002009,GO:0002165,GO:0002218,GO:0002221,GO:0002253,GO:0002376,GO:0002520,GO:0002521,GO:0002643,GO:0002645,GO:0002664,GO:0002666,GO:0002667,GO:0002669,GO:0002682,GO:0002683,GO:0002684,GO:0002694,GO:0002695,GO:0002697,GO:0002698,GO:0002753,GO:0002757,GO:0002758,GO:0002764,GO:0002831,GO:0002832,GO:…	2.3.2.26	ko:K05632,ko:K05633	ko04120,ko04144,ko04668,ko04932,map04120,map04144,map04668,map04932	-	-	-	ko00000,ko00001,ko01000,ko04121,ko04131	-	-	-	C2,HECT,WW
Spau_g18643-T1	6211.A0A068Y9T5	2.67e-143	437	Rac GTPase-activating protein	RACGAP1	GO:0000003,GO:0000022,GO:0000070,GO:0000226,GO:0000278,GO:0000280,GO:0000281,GO:0000819,GO:0000902,GO:0000904,GO:0000910,GO:0000912,GO:0000915,GO:0001654,GO:0001709,GO:0001745,GO:0002376,GO:0002478,GO:0002495,GO:0002504,GO:0003674,GO:0005096,GO:0005488,GO:0005515,GO:0005543,GO:0005547,GO:0005575,GO:0005622,GO:0005623,GO:0005634,GO:0005654,GO:0005737,GO:0005819,GO:0005829,GO:0005856,GO:0005886,GO:…	-	ko:K16733	-	-	-	-	ko00000,ko03036,ko04131	-	-	-	C1_1,RhoGAP
Spau_g18644-T1	6211.A0A068YAJ3	1.41e-96	295	chaperone cofactor-dependent protein refolding	DNAJB12	GO:0003674,GO:0005488,GO:0005515,GO:0005575,GO:0005622,GO:0005623,GO:0005737,GO:0005783,GO:0005789,GO:0006457,GO:0006458,GO:0006508,GO:0006807,GO:0006950,GO:0008150,GO:0008152,GO:0009056,GO:0009057,GO:0009987,GO:0010033,GO:0010243,GO:0010498,GO:0012505,GO:0016020,GO:0016021,GO:0016043,GO:0019538,GO:0022607,GO:0030163,GO:0030176,GO:0030544,GO:0031072,GO:0031224,GO:0031227,GO:0031984,GO:0033554,GO:…	-	ko:K09518,ko:K09520	ko04141,map04141	-	-	-	ko00000,ko00001,ko03110	-	-	-	DUF1977,DnaJ
Spau_g18645-T1	6211.A0A068Y3V7	5.69e-111	337	(3S)-citramalyl-CoA lyase activity	CLYBL	GO:0000287,GO:0003674,GO:0003824,GO:0004474,GO:0005488,GO:0008150,GO:0009987,GO:0016043,GO:0016740,GO:0016746,GO:0016829,GO:0016830,GO:0016833,GO:0019222,GO:0022607,GO:0030656,GO:0031323,GO:0043167,GO:0043169,GO:0043933,GO:0044085,GO:0046872,GO:0046912,GO:0047777,GO:0050789,GO:0050794,GO:0051171,GO:0051193,GO:0051259,GO:0051260,GO:0062012,GO:0065003,GO:0065007,GO:0070206,GO:0070207,GO:0071840,GO:…	-	ko:K11390	-	-	-	-	ko00000,ko01000	-	-	-	HpcH_HpaI
Spau_g18645-T2	6211.A0A068Y3V7	7.26e-86	272	(3S)-citramalyl-CoA lyase activity	CLYBL	GO:0000287,GO:0003674,GO:0003824,GO:0004474,GO:0005488,GO:0008150,GO:0009987,GO:0016043,GO:0016740,GO:0016746,GO:0016829,GO:0016830,GO:0016833,GO:0019222,GO:0022607,GO:0030656,GO:0031323,GO:0043167,GO:0043169,GO:0043933,GO:0044085,GO:0046872,GO:0046912,GO:0047777,GO:0050789,GO:0050794,GO:0051171,GO:0051193,GO:0051259,GO:0051260,GO:0062012,GO:0065003,GO:0065007,GO:0070206,GO:0070207,GO:0071840,GO:…	-	ko:K11390	-	-	-	-	ko00000,ko01000	-	-	-	HpcH_HpaI
Spau_g18646-T1	6211.A0A068XU03	2.77e-32	134	zinc ion binding	-	-	-	ko:K17604	-	-	-	-	ko00000,ko01009	-	-	-	FAR1,MULE
Spau_g18646-T2	6211.A0A068XU03	5.21e-32	134	zinc ion binding	-	-	-	ko:K17604	-	-	-	-	ko00000,ko01009	-	-	-	FAR1,MULE
Spau_g18647-T1	61273.S3BQ10	1.81e-11	67	Rhodanese Homology Domain	-	-	-	-	-	-	-	-	-	-	-	-	Rhodanese
Spau_g18648-T1	6326.BUX.s01254.376	7.74e-13	78.2	Ankyrin repeat	KANK1	GO:0001726,GO:0003674,GO:0005488,GO:0005515,GO:0005575,GO:0005622,GO:0005623,GO:0005634,GO:0005737,GO:0005856,GO:0005874,GO:0005886,GO:0005911,GO:0005912,GO:0005924,GO:0005927,GO:0006996,GO:0007010,GO:0007162,GO:0007275,GO:0007399,GO:0008013,GO:0008017,GO:0008064,GO:0008092,GO:0008104,GO:0008150,GO:0009653,GO:0009790,GO:0009792,GO:0009966,GO:0009967,GO:0009968,GO:0009987,GO:0010639,GO:0010646,GO:…	-	-	-	-	-	-	-	-	-	-	Ank_2,Ank_3,Ank_4,KN_motif
Spau_g18649-T1	6211.A0A068Y878	2.08e-96	329	acetyl-CoA carboxylase activity	ACACB	GO:0000166,GO:0000902,GO:0000976,GO:0000977,GO:0000978,GO:0000987,GO:0001012,GO:0001067,GO:0001101,GO:0001650,GO:0001894,GO:0002119,GO:0002164,GO:0003002,GO:0003674,GO:0003676,GO:0003677,GO:0003690,GO:0003824,GO:0003989,GO:0004075,GO:0005102,GO:0005488,GO:0005515,GO:0005524,GO:0005575,GO:0005622,GO:0005623,GO:0005634,GO:0005730,GO:0005737,GO:0005739,GO:0005740,GO:0005741,GO:0005783,GO:0005789,GO:…	2.1.3.15,6.3.4.14,6.4.1.2	ko:K01946,ko:K11262	ko00061,ko00254,ko00620,ko00640,ko01100,ko01110,ko01212,ko04152,ko04910,ko04920,ko04922,ko04931,map00061,map00254,map00620,map00640,map01100,map01110,map01212,map04152,map04910,map04920,map04922,map04931	M00082	R00742,R04385,R04386	RC00040,RC00253,RC00367	ko00000,ko00001,ko00002,ko01000	-	-	-	ACC_central,Biotin_carb_C,Biotin_carb_N,Biotin_lipoyl,CPSase_L_D2,Carboxyl_trans
Spau_g18650-T1	10116.ENSRNOP00000026080	5.37e-08	62.4	integrin binding	CD151	GO:0001775,GO:0002009,GO:0002011,GO:0002376,GO:0003674,GO:0005102,GO:0005178,GO:0005488,GO:0005515,GO:0005575,GO:0005576,GO:0005604,GO:0005622,GO:0005623,GO:0005737,GO:0005829,GO:0005886,GO:0005887,GO:0006928,GO:0006950,GO:0007044,GO:0007154,GO:0007155,GO:0007165,GO:0007166,GO:0008150,GO:0008283,GO:0009611,GO:0009653,GO:0009888,GO:0009986,GO:0009987,GO:0016020,GO:0016021,GO:0016043,GO:0016477,GO:…	-	ko:K06537,ko:K17352	-	-	-	-	ko00000,ko04090	-	-	-	Tetraspannin
Spau_g18651-T1	6211.A0A068Y379	2.02e-72	240	Fucosyltransferase activity. It is involved in the biological process described with protein glycosylation	FUT7	GO:0000139,GO:0003674,GO:0003824,GO:0004553,GO:0004560,GO:0005575,GO:0005622,GO:0005623,GO:0005737,GO:0005794,GO:0005795,GO:0005797,GO:0006464,GO:0006486,GO:0006807,GO:0007275,GO:0007399,GO:0008150,GO:0008152,GO:0008417,GO:0009058,GO:0009059,GO:0009100,GO:0009101,GO:0009987,GO:0012505,GO:0015928,GO:0016020,GO:0016740,GO:0016757,GO:0016758,GO:0016787,GO:0016798,GO:0018392,GO:0019538,GO:0031090,GO:…	2.4.1.214	ko:K00753,ko:K07635,ko:K14464	ko00513,ko00601,ko01100,map00513,map00601,map01100	-	R06015,R06075,R09318,R09324,R11318	-	ko00000,ko00001,ko01000,ko01003	-	GT10	-	Glyco_tran_10_N,Glyco_transf_10
Spau_g18652-T1	6211.A0A068Y379	4.89e-71	235	Fucosyltransferase activity. It is involved in the biological process described with protein glycosylation	FUT7	GO:0000139,GO:0003674,GO:0003824,GO:0004553,GO:0004560,GO:0005575,GO:0005622,GO:0005623,GO:0005737,GO:0005794,GO:0005795,GO:0005797,GO:0006464,GO:0006486,GO:0006807,GO:0007275,GO:0007399,GO:0008150,GO:0008152,GO:0008417,GO:0009058,GO:0009059,GO:0009100,GO:0009101,GO:0009987,GO:0012505,GO:0015928,GO:0016020,GO:0016740,GO:0016757,GO:0016758,GO:0016787,GO:0016798,GO:0018392,GO:0019538,GO:0031090,GO:…	2.4.1.214	ko:K00753,ko:K07635,ko:K14464	ko00513,ko00601,ko01100,map00513,map00601,map01100	-	R06015,R06075,R09318,R09324,R11318	-	ko00000,ko00001,ko01000,ko01003	-	GT10	-	Glyco_tran_10_N,Glyco_transf_10
Spau_g18653-T1	6211.A0A087W0B9	1.64e-40	146	Fucosyltransferase activity. It is involved in the biological process described with protein glycosylation	FUT7	GO:0000139,GO:0003674,GO:0003824,GO:0004553,GO:0004560,GO:0005575,GO:0005622,GO:0005623,GO:0005737,GO:0005794,GO:0005795,GO:0005797,GO:0006464,GO:0006486,GO:0006807,GO:0007275,GO:0007399,GO:0008150,GO:0008152,GO:0008417,GO:0009058,GO:0009059,GO:0009100,GO:0009101,GO:0009987,GO:0012505,GO:0015928,GO:0016020,GO:0016740,GO:0016757,GO:0016758,GO:0016787,GO:0016798,GO:0018392,GO:0019538,GO:0031090,GO:…	2.4.1.214	ko:K00753,ko:K07635,ko:K14464	ko00513,ko00601,ko01100,map00513,map00601,map01100	-	R06015,R06075,R09318,R09324,R11318	-	ko00000,ko00001,ko01000,ko01003	-	GT10	-	Glyco_tran_10_N,Glyco_transf_10
Spau_g18654-T1	6211.A0A068Y324	4.76e-144	439	propionate transmembrane transporter activity	-	-	-	ko:K14388	-	-	-	-	ko00000,ko02000	2.A.21.5.3,2.A.21.5.4,2.A.21.5.5	-	-	SSF
Spau_g18655-T1	6211.A0A068Y324	2.52e-142	434	propionate transmembrane transporter activity	-	-	-	ko:K14388	-	-	-	-	ko00000,ko02000	2.A.21.5.3,2.A.21.5.4,2.A.21.5.5	-	-	SSF
Spau_g18656-T1	6211.A0A068Y324	2.8e-150	455	propionate transmembrane transporter activity	-	-	-	ko:K14388	-	-	-	-	ko00000,ko02000	2.A.21.5.3,2.A.21.5.4,2.A.21.5.5	-	-	SSF
Spau_g18656-T2	6211.A0A068Y324	1.07e-136	417	propionate transmembrane transporter activity	-	-	-	ko:K14388	-	-	-	-	ko00000,ko02000	2.A.21.5.3,2.A.21.5.4,2.A.21.5.5	-	-	SSF
Spau_g18657-T1	6211.A0A068Y324	4.45e-146	444	propionate transmembrane transporter activity	-	-	-	ko:K14388	-	-	-	-	ko00000,ko02000	2.A.21.5.3,2.A.21.5.4,2.A.21.5.5	-	-	SSF
Spau_g18658-T1	6211.A0A068Y324	6.18e-148	449	propionate transmembrane transporter activity	-	-	-	ko:K14388	-	-	-	-	ko00000,ko02000	2.A.21.5.3,2.A.21.5.4,2.A.21.5.5	-	-	SSF
Spau_g18659-T1	6211.A0A068Y324	1.77e-145	442	propionate transmembrane transporter activity	-	-	-	ko:K14388	-	-	-	-	ko00000,ko02000	2.A.21.5.3,2.A.21.5.4,2.A.21.5.5	-	-	SSF
Spau_g18660-T1	6211.A0A068Y2B6	0	1372	cortical actin cytoskeleton organization	frm-1	GO:0003674,GO:0005488,GO:0005515,GO:0005575,GO:0005623,GO:0005886,GO:0016020,GO:0044464,GO:0071944	-	ko:K06107	-	-	-	-	ko00000,ko04812	-	-	-	4_1_CTD,FA,FERM_C,FERM_M,FERM_N,SAB,SPRY
Spau_g18661-T1	6412.HelroP83983	1.74e-05	49.3	Domain of unknown function (DUF4500)	SMIM8	-	-	-	-	-	-	-	-	-	-	-	DUF4500
Spau_g18662-T1	6211.A0A068Y2U7	1.4e-148	433	oxidation-reduction process	-	-	-	-	-	-	-	-	-	-	-	-	adh_short
Spau_g18664-T1	6211.A0A068Y9P3	0	1277	cytoskeletal protein binding	-	-	-	-	-	-	-	-	-	-	-	-	fn3
Spau_g18665-T1	6211.A0A068Y959	6.99e-43	159	ATP-dependent microtubule motor activity, minus-end-directed	DNAH5	GO:0000226,GO:0001578,GO:0003008,GO:0003341,GO:0003674,GO:0003774,GO:0003777,GO:0003824,GO:0005488,GO:0005515,GO:0005575,GO:0005622,GO:0005623,GO:0005737,GO:0005856,GO:0005858,GO:0005875,GO:0005929,GO:0005930,GO:0006928,GO:0006996,GO:0007010,GO:0007017,GO:0007018,GO:0007275,GO:0007368,GO:0007389,GO:0007399,GO:0007417,GO:0007420,GO:0007507,GO:0007600,GO:0007605,GO:0008150,GO:0008569,GO:0009799,GO:…	-	ko:K10408	ko05016,map05016	-	-	-	ko00000,ko00001,ko04812	-	-	-	AAA_5,AAA_6,AAA_7,AAA_8,AAA_9,DHC_N1,DHC_N2,Dynein_heavy,MT
Spau_g18666-T1	10224.XP_006822018.1	2.24e-08	60.8	Globin	-	-	-	ko:K21893	-	-	-	-	ko00000,ko02000	1.A.107.1.4	-	-	Globin
Spau_g18667-T1	6183.Smp_022340.1	2.46e-93	286	excitatory chemical synaptic transmission	PDLIM4	GO:0001725,GO:0003674,GO:0003779,GO:0005488,GO:0005515,GO:0005575,GO:0005622,GO:0005623,GO:0005634,GO:0005737,GO:0005768,GO:0005769,GO:0005856,GO:0005884,GO:0005886,GO:0006996,GO:0007010,GO:0007154,GO:0007267,GO:0007268,GO:0007275,GO:0008092,GO:0008150,GO:0009987,GO:0010638,GO:0012505,GO:0015629,GO:0016020,GO:0016043,GO:0019899,GO:0019902,GO:0019903,GO:0023052,GO:0030027,GO:0030029,GO:0030036,GO:…	-	-	-	-	-	-	-	-	-	-	DUF4749,LIM,PDZ
Spau_g18668-T1	6211.A0A068Y2E6	1.3e-82	259	transcription coactivator activity	PDLIM1	GO:0001666,GO:0003674,GO:0003712,GO:0003713,GO:0005575,GO:0005622,GO:0005623,GO:0005667,GO:0006355,GO:0006950,GO:0006979,GO:0008150,GO:0009628,GO:0009889,GO:0009891,GO:0009893,GO:0010468,GO:0010556,GO:0010557,GO:0010604,GO:0019219,GO:0019222,GO:0031323,GO:0031325,GO:0031326,GO:0031328,GO:0032991,GO:0036293,GO:0044424,GO:0044464,GO:0045935,GO:0048518,GO:0048522,GO:0050789,GO:0050794,GO:0050896,GO:…	-	-	-	-	-	-	-	-	-	-	DUF4749,LIM,PDZ
Spau_g18669-T1	6211.A0A068Y5N4	9.37e-78	248	cell redox homeostasis	TXNDC15	GO:0003008,GO:0003674,GO:0003756,GO:0003824,GO:0005575,GO:0005622,GO:0005623,GO:0005737,GO:0005783,GO:0006457,GO:0006950,GO:0007600,GO:0008150,GO:0009266,GO:0009581,GO:0009582,GO:0009605,GO:0009628,GO:0009987,GO:0012505,GO:0016048,GO:0016853,GO:0016860,GO:0016864,GO:0019233,GO:0032501,GO:0033554,GO:0034976,GO:0043226,GO:0043227,GO:0043229,GO:0043231,GO:0044424,GO:0044444,GO:0044464,GO:0050877,GO:…	4.2.1.96	ko:K01724	ko00790,map00790	-	R04734	RC01208	ko00000,ko00001,ko01000,ko04147	-	-	-	Thioredoxin
Spau_g18670-T1	6211.A0A068YA82	3.9e-194	586	xylosyltransferase	XYLT2	GO:0000003,GO:0000139,GO:0002009,GO:0002119,GO:0002164,GO:0003674,GO:0003824,GO:0005575,GO:0005622,GO:0005623,GO:0005737,GO:0005794,GO:0005975,GO:0005996,GO:0006022,GO:0006023,GO:0006024,GO:0006029,GO:0006082,GO:0006139,GO:0006725,GO:0006790,GO:0006793,GO:0006807,GO:0006950,GO:0007275,GO:0007399,GO:0007610,GO:0008150,GO:0008152,GO:0008194,GO:0009058,GO:0009059,GO:0009100,GO:0009101,GO:0009225,GO:…	2.4.2.26	ko:K00771	ko00532,ko00534,ko01100,map00532,map00534,map01100	M00057	R05925	-	ko00000,ko00001,ko00002,ko01000,ko01003	-	GT14	-	Branch,WSC,Xylo_C
Spau_g18671-T1	6211.A0A068YA82	4.57e-12	68.9	xylosyltransferase	XYLT2	GO:0000003,GO:0000139,GO:0002009,GO:0002119,GO:0002164,GO:0003674,GO:0003824,GO:0005575,GO:0005622,GO:0005623,GO:0005737,GO:0005794,GO:0005975,GO:0005996,GO:0006022,GO:0006023,GO:0006024,GO:0006029,GO:0006082,GO:0006139,GO:0006725,GO:0006790,GO:0006793,GO:0006807,GO:0006950,GO:0007275,GO:0007399,GO:0007610,GO:0008150,GO:0008152,GO:0008194,GO:0009058,GO:0009059,GO:0009100,GO:0009101,GO:0009225,GO:…	2.4.2.26	ko:K00771	ko00532,ko00534,ko01100,map00532,map00534,map01100	M00057	R05925	-	ko00000,ko00001,ko00002,ko01000,ko01003	-	GT14	-	Branch,WSC,Xylo_C
Spau_g18671-T2	6211.A0A068YA82	5.27e-17	86.7	xylosyltransferase	XYLT2	GO:0000003,GO:0000139,GO:0002009,GO:0002119,GO:0002164,GO:0003674,GO:0003824,GO:0005575,GO:0005622,GO:0005623,GO:0005737,GO:0005794,GO:0005975,GO:0005996,GO:0006022,GO:0006023,GO:0006024,GO:0006029,GO:0006082,GO:0006139,GO:0006725,GO:0006790,GO:0006793,GO:0006807,GO:0006950,GO:0007275,GO:0007399,GO:0007610,GO:0008150,GO:0008152,GO:0008194,GO:0009058,GO:0009059,GO:0009100,GO:0009101,GO:0009225,GO:…	2.4.2.26	ko:K00771	ko00532,ko00534,ko01100,map00532,map00534,map01100	M00057	R05925	-	ko00000,ko00001,ko00002,ko01000,ko01003	-	GT14	-	Branch,WSC,Xylo_C
Spau_g18672-T1	6211.A0A068YA74	0	1052	serine-type exopeptidase activity	PREP	GO:0003674,GO:0003824,GO:0004175,GO:0004252,GO:0005488,GO:0005575,GO:0005622,GO:0005623,GO:0005634,GO:0005737,GO:0005829,GO:0006508,GO:0006807,GO:0008150,GO:0008152,GO:0008233,GO:0008236,GO:0016787,GO:0016788,GO:0017171,GO:0019538,GO:0033218,GO:0042277,GO:0043170,GO:0043226,GO:0043227,GO:0043229,GO:0043231,GO:0044238,GO:0044424,GO:0044444,GO:0044464,GO:0052689,GO:0070011,GO:0071704,GO:0140096,GO:…	3.4.21.26	ko:K01322	ko04614,map04614	-	-	-	ko00000,ko00001,ko01000,ko01002	-	-	-	Peptidase_S9,Peptidase_S9_N
Spau_g18673-T1	6211.A0A068Y948	8.93e-190	541	Cilia and flagella associated protein 52	WDR16	-	-	-	-	-	-	-	-	-	-	-	WD40
Spau_g18675-T1	6211.A7LKP5	4.15e-267	741	glucose-6-phosphate isomerase activity	GPI	GO:0001701,GO:0001704,GO:0001707,GO:0001775,GO:0002252,GO:0002262,GO:0002263,GO:0002274,GO:0002275,GO:0002283,GO:0002366,GO:0002376,GO:0002443,GO:0002444,GO:0002446,GO:0002637,GO:0002639,GO:0002682,GO:0002684,GO:0002697,GO:0002699,GO:0002700,GO:0002702,GO:0002791,GO:0002793,GO:0003008,GO:0003674,GO:0003824,GO:0004347,GO:0005488,GO:0005515,GO:0005575,GO:0005576,GO:0005622,GO:0005623,GO:0005634,GO:…	5.3.1.9	ko:K01810	ko00010,ko00030,ko00500,ko00520,ko01100,ko01110,ko01120,ko01130,ko01200,map00010,map00030,map00500,map00520,map01100,map01110,map01120,map01130,map01200	M00001,M00004,M00114	R02739,R02740,R03321	RC00376,RC00563	ko00000,ko00001,ko00002,ko01000,ko04147	-	-	-	PGI
Spau_g18675-T2	6211.A7LKP5	8.53e-314	863	glucose-6-phosphate isomerase activity	GPI	GO:0001701,GO:0001704,GO:0001707,GO:0001775,GO:0002252,GO:0002262,GO:0002263,GO:0002274,GO:0002275,GO:0002283,GO:0002366,GO:0002376,GO:0002443,GO:0002444,GO:0002446,GO:0002637,GO:0002639,GO:0002682,GO:0002684,GO:0002697,GO:0002699,GO:0002700,GO:0002702,GO:0002791,GO:0002793,GO:0003008,GO:0003674,GO:0003824,GO:0004347,GO:0005488,GO:0005515,GO:0005575,GO:0005576,GO:0005622,GO:0005623,GO:0005634,GO:…	5.3.1.9	ko:K01810	ko00010,ko00030,ko00500,ko00520,ko01100,ko01110,ko01120,ko01130,ko01200,map00010,map00030,map00500,map00520,map01100,map01110,map01120,map01130,map01200	M00001,M00004,M00114	R02739,R02740,R03321	RC00376,RC00563	ko00000,ko00001,ko00002,ko01000,ko04147	-	-	-	PGI
Spau_g18676-T1	6183.Smp_141910.1	1.81e-159	477	GKAP/Homer scaffold activity	-	GO:0003008,GO:0003674,GO:0005198,GO:0005488,GO:0005515,GO:0005575,GO:0005623,GO:0006996,GO:0007275,GO:0007399,GO:0007416,GO:0007528,GO:0007588,GO:0007610,GO:0007622,GO:0008150,GO:0009966,GO:0009987,GO:0010646,GO:0014069,GO:0016043,GO:0022607,GO:0023051,GO:0030111,GO:0030159,GO:0030160,GO:0030421,GO:0030424,GO:0031594,GO:0032279,GO:0032501,GO:0032502,GO:0032947,GO:0033267,GO:0040007,GO:0042995,GO:…	-	ko:K15009	ko04724,map04724	-	-	-	ko00000,ko00001	-	-	-	Ank_2,Ank_4,FERM_f0,PDZ,SAM_1,SH3_2
Spau_g18677-T1	6211.A0A068Y674	2.61e-166	474	tRNA dihydrouridine synthase activity	DUS1L	GO:0002943,GO:0003674,GO:0003824,GO:0006139,GO:0006396,GO:0006399,GO:0006400,GO:0006725,GO:0006807,GO:0008033,GO:0008150,GO:0008152,GO:0009451,GO:0009987,GO:0010467,GO:0016070,GO:0016491,GO:0016627,GO:0017150,GO:0034470,GO:0034641,GO:0034660,GO:0043170,GO:0043412,GO:0044237,GO:0044238,GO:0046483,GO:0055114,GO:0071704,GO:0090304,GO:0140098,GO:0140101,GO:1901360	1.3.1.88	ko:K05542	-	-	-	-	ko00000,ko01000,ko03016	-	-	-	DUF702,Dus
Spau_g18678-T1	53485.EFQ92535	5.99e-07	55.8	Translation machinery-associated protein 16	TMA16	GO:0005575,GO:0005622,GO:0005623,GO:0005634,GO:0043226,GO:0043227,GO:0043229,GO:0043231,GO:0044424,GO:0044464	-	ko:K14860	-	-	-	-	ko00000,ko03009	-	-	-	Tma16
Spau_g18679-T1	6211.A0A068Y9R7	4.27e-117	344	regulation of microtubule plus-end binding	MAPRE2	GO:0000022,GO:0000070,GO:0000079,GO:0000086,GO:0000226,GO:0000235,GO:0000278,GO:0000280,GO:0000775,GO:0000776,GO:0000819,GO:0001700,GO:0001932,GO:0001934,GO:0002252,GO:0002376,GO:0003008,GO:0003674,GO:0005488,GO:0005515,GO:0005575,GO:0005622,GO:0005623,GO:0005694,GO:0005737,GO:0005794,GO:0005813,GO:0005815,GO:0005818,GO:0005819,GO:0005829,GO:0005856,GO:0005874,GO:0005875,GO:0005876,GO:0005881,GO:…	-	ko:K10436	-	-	-	-	ko00000,ko03036,ko04812	-	-	-	CH,EB1
Spau_g18680-T1	6211.A0A068Y9T1	9.15e-176	523	Cdc42 protein signal transduction	NTN1	GO:0000003,GO:0000768,GO:0000902,GO:0000904,GO:0001558,GO:0001667,GO:0001764,GO:0002009,GO:0003006,GO:0003674,GO:0005102,GO:0005488,GO:0005515,GO:0005575,GO:0005576,GO:0005604,GO:0005622,GO:0005623,GO:0005737,GO:0006355,GO:0006810,GO:0006928,GO:0006929,GO:0006930,GO:0006935,GO:0006949,GO:0007097,GO:0007154,GO:0007155,GO:0007165,GO:0007166,GO:0007264,GO:0007265,GO:0007266,GO:0007275,GO:0007399,GO:…	-	ko:K06843	ko04360,map04360	-	-	-	ko00000,ko00001,ko00536,ko04516	-	-	-	Laminin_EGF,Laminin_N,NTR
Spau_g18682-T1	6211.A0A068Y5J8	0	3182	actin filament reorganization	fry	GO:0000003,GO:0000902,GO:0000904,GO:0001654,GO:0001745,GO:0001751,GO:0001754,GO:0001932,GO:0001934,GO:0002009,GO:0002165,GO:0003006,GO:0003674,GO:0005488,GO:0005515,GO:0005575,GO:0005622,GO:0005623,GO:0005737,GO:0005938,GO:0006355,GO:0006996,GO:0007010,GO:0007015,GO:0007275,GO:0007276,GO:0007281,GO:0007292,GO:0007399,GO:0007423,GO:0007444,GO:0007455,GO:0007469,GO:0007472,GO:0007476,GO:0007552,GO:…	-	-	-	-	-	-	-	-	-	-	MOR2-PAG1_C,MOR2-PAG1_N,MOR2-PAG1_mid
Spau_g18683-T1	9646.ENSAMEP00000010544	1.26e-242	681	Belongs to the Glu Leu Phe Val dehydrogenases family	GLUD1	GO:0000166,GO:0001882,GO:0001883,GO:0002791,GO:0002793,GO:0003008,GO:0003674,GO:0003824,GO:0004352,GO:0004353,GO:0005488,GO:0005515,GO:0005525,GO:0005575,GO:0005622,GO:0005623,GO:0005737,GO:0005739,GO:0005740,GO:0005743,GO:0005759,GO:0006082,GO:0006103,GO:0006106,GO:0006116,GO:0006139,GO:0006520,GO:0006536,GO:0006537,GO:0006538,GO:0006541,GO:0006725,GO:0006732,GO:0006733,GO:0006734,GO:0006753,GO:…	1.4.1.3	ko:K00261	ko00220,ko00250,ko00471,ko00910,ko01100,ko01200,ko04217,ko04964,map00220,map00250,map00471,map00910,map01100,map01200,map04217,map04964	M00740	R00243,R00248	RC00006,RC02799	ko00000,ko00001,ko00002,ko01000,ko04147	-	-	-	ELFV_dehydrog,ELFV_dehydrog_N
Spau_g18683-T2	7918.ENSLOCP00000015312	1.58e-203	578	Belongs to the Glu Leu Phe Val dehydrogenases family	GLUD1	GO:0000166,GO:0001882,GO:0001883,GO:0002791,GO:0002793,GO:0003008,GO:0003674,GO:0003824,GO:0004352,GO:0004353,GO:0005488,GO:0005515,GO:0005525,GO:0005575,GO:0005622,GO:0005623,GO:0005737,GO:0005739,GO:0005740,GO:0005743,GO:0005759,GO:0006082,GO:0006103,GO:0006106,GO:0006116,GO:0006139,GO:0006520,GO:0006536,GO:0006537,GO:0006538,GO:0006541,GO:0006725,GO:0006732,GO:0006733,GO:0006734,GO:0006753,GO:…	1.4.1.3	ko:K00261	ko00220,ko00250,ko00471,ko00910,ko01100,ko01200,ko04217,ko04964,map00220,map00250,map00471,map00910,map01100,map01200,map04217,map04964	M00740	R00243,R00248	RC00006,RC02799	ko00000,ko00001,ko00002,ko01000,ko04147	-	-	-	ELFV_dehydrog,ELFV_dehydrog_N
Spau_g18684-T1	6211.A0A068Y8H1	5e-248	694	Belongs to the Glu Leu Phe Val dehydrogenases family	Gdh	GO:0003674,GO:0003824,GO:0004352,GO:0004353,GO:0005488,GO:0005515,GO:0005575,GO:0005622,GO:0005623,GO:0005737,GO:0005739,GO:0005759,GO:0006082,GO:0006103,GO:0006106,GO:0006116,GO:0006139,GO:0006520,GO:0006536,GO:0006538,GO:0006725,GO:0006732,GO:0006733,GO:0006734,GO:0006753,GO:0006793,GO:0006796,GO:0006807,GO:0008150,GO:0008152,GO:0009056,GO:0009063,GO:0009064,GO:0009065,GO:0009117,GO:0009987,GO:…	1.4.1.3	ko:K00261	ko00220,ko00250,ko00471,ko00910,ko01100,ko01200,ko04217,ko04964,map00220,map00250,map00471,map00910,map01100,map01200,map04217,map04964	M00740	R00243,R00248	RC00006,RC02799	ko00000,ko00001,ko00002,ko01000,ko04147	-	-	-	ELFV_dehydrog,ELFV_dehydrog_N
Spau_g18685-T1	6211.A0A068Y2N0	1.92e-145	417	Catalyzes the reversible phosphorylation of S-methyl-5'- thioadenosine (MTA) to adenine and 5-methylthioribose-1-phosphate. Involved in the breakdown of MTA, a major by-product of polyamine biosynthesis. Responsible for the first step in the methionine salvage pathway after MTA has been generated from S- adenosylmethionine. Has broad substrate specificity with 6- aminopurine nucleosides as prefer…	MTAP	GO:0000096,GO:0000097,GO:0003674,GO:0003824,GO:0004645,GO:0004731,GO:0005575,GO:0005622,GO:0005623,GO:0005737,GO:0005829,GO:0006082,GO:0006139,GO:0006520,GO:0006555,GO:0006725,GO:0006790,GO:0006807,GO:0007154,GO:0007165,GO:0007166,GO:0008150,GO:0008152,GO:0008652,GO:0009058,GO:0009066,GO:0009067,GO:0009086,GO:0009987,GO:0010033,GO:0016053,GO:0016740,GO:0016757,GO:0016758,GO:0016763,GO:0017061,GO:…	2.4.2.28	ko:K00772	ko00270,ko01100,map00270,map01100	M00034	R01402	RC00063,RC02819	ko00000,ko00001,ko00002,ko01000	-	-	-	PNP_UDP_1
Spau_g18688-T1	6211.A0A068YAB9	1.58e-271	798	Histone-lysine N-methyltransferase	SETD2	GO:0000003,GO:0000018,GO:0000122,GO:0000226,GO:0000278,GO:0001501,GO:0001525,GO:0001568,GO:0001570,GO:0001701,GO:0001704,GO:0001706,GO:0001763,GO:0001817,GO:0001819,GO:0001838,GO:0001841,GO:0001843,GO:0001890,GO:0001892,GO:0001944,GO:0002009,GO:0002164,GO:0002165,GO:0002168,GO:0002252,GO:0002376,GO:0003006,GO:0003674,GO:0003824,GO:0005488,GO:0005515,GO:0005575,GO:0005622,GO:0005623,GO:0005634,GO:…	2.1.1.43	ko:K11423	ko00310,map00310	-	R03875,R03938,R04866,R04867	RC00003,RC00060,RC00181,RC00496	ko00000,ko00001,ko01000,ko03036	-	-	-	SET,SRI,WW
Spau_g18690-T1	6211.A0A068Y3W2	2.16e-102	302	trafficking protein particle complex	TRAPPC4	GO:0003674,GO:0005085,GO:0005088,GO:0005488,GO:0005515,GO:0005575,GO:0005622,GO:0005623,GO:0005737,GO:0005794,GO:0005795,GO:0005829,GO:0005886,GO:0006810,GO:0006888,GO:0006900,GO:0006901,GO:0006903,GO:0006996,GO:0007275,GO:0007399,GO:0008021,GO:0008150,GO:0008152,GO:0009058,GO:0009059,GO:0009987,GO:0012505,GO:0016020,GO:0016043,GO:0016050,GO:0016192,GO:0016358,GO:0017016,GO:0017112,GO:0017137,GO:…	-	ko:K20303	-	-	-	-	ko00000,ko04131	-	-	-	Sybindin
Spau_g18691-T1	6211.A0A068Y114	0	1023	ERCC excision repair 4, endonuclease catalytic subunit	ERCC4	GO:0000003,GO:0000014,GO:0000109,GO:0000110,GO:0000228,GO:0000280,GO:0000428,GO:0000712,GO:0000722,GO:0000723,GO:0000724,GO:0000725,GO:0000726,GO:0000781,GO:0000784,GO:0001085,GO:0001091,GO:0001094,GO:0001098,GO:0001099,GO:0001709,GO:0003674,GO:0003676,GO:0003677,GO:0003684,GO:0003697,GO:0003824,GO:0004518,GO:0004519,GO:0004520,GO:0004536,GO:0005488,GO:0005515,GO:0005575,GO:0005622,GO:0005623,GO:…	-	ko:K10848	ko03420,ko03460,map03420,map03460	-	-	-	ko00000,ko00001,ko01000,ko03032,ko03400	-	-	-	ERCC4
Spau_g18691-T2	6211.A0A068Y114	0	974	ERCC excision repair 4, endonuclease catalytic subunit	ERCC4	GO:0000003,GO:0000014,GO:0000109,GO:0000110,GO:0000228,GO:0000280,GO:0000428,GO:0000712,GO:0000722,GO:0000723,GO:0000724,GO:0000725,GO:0000726,GO:0000781,GO:0000784,GO:0001085,GO:0001091,GO:0001094,GO:0001098,GO:0001099,GO:0001709,GO:0003674,GO:0003676,GO:0003677,GO:0003684,GO:0003697,GO:0003824,GO:0004518,GO:0004519,GO:0004520,GO:0004536,GO:0005488,GO:0005515,GO:0005575,GO:0005622,GO:0005623,GO:…	-	ko:K10848	ko03420,ko03460,map03420,map03460	-	-	-	ko00000,ko00001,ko01000,ko03032,ko03400	-	-	-	ERCC4
Spau_g18692-T1	6183.Smp_126350.1	5.2e-19	88.6	NMDA glutamate receptor activity	GRIN1	GO:0000003,GO:0000165,GO:0001101,GO:0001661,GO:0001964,GO:0001967,GO:0001975,GO:0003008,GO:0003674,GO:0004888,GO:0004970,GO:0004972,GO:0005085,GO:0005088,GO:0005102,GO:0005215,GO:0005216,GO:0005230,GO:0005244,GO:0005261,GO:0005262,GO:0005488,GO:0005509,GO:0005515,GO:0005516,GO:0005575,GO:0005576,GO:0005622,GO:0005623,GO:0005737,GO:0005783,GO:0005886,GO:0005887,GO:0006355,GO:0006357,GO:0006464,GO:…	-	ko:K05208	ko04014,ko04015,ko04020,ko04024,ko04080,ko04713,ko04720,ko04724,ko05010,ko05014,ko05016,ko05030,ko05031,ko05033,ko05034,map04014,map04015,map04020,map04024,map04080,map04713,map04720,map04724,map05010,map05014,map05016,map05030,map05031,map05033,map05034	-	-	-	ko00000,ko00001,ko04040	1.A.10.1.12,1.A.10.1.6	-	-	ANF_receptor,CaM_bdg_C0,Lig_chan,Lig_chan-Glu_bd,SBP_bac_3
Spau_g18693-T1	6183.Smp_126350.1	1.59e-17	84.3	NMDA glutamate receptor activity	GRIN1	GO:0000003,GO:0000165,GO:0001101,GO:0001661,GO:0001964,GO:0001967,GO:0001975,GO:0003008,GO:0003674,GO:0004888,GO:0004970,GO:0004972,GO:0005085,GO:0005088,GO:0005102,GO:0005215,GO:0005216,GO:0005230,GO:0005244,GO:0005261,GO:0005262,GO:0005488,GO:0005509,GO:0005515,GO:0005516,GO:0005575,GO:0005576,GO:0005622,GO:0005623,GO:0005737,GO:0005783,GO:0005886,GO:0005887,GO:0006355,GO:0006357,GO:0006464,GO:…	-	ko:K05208	ko04014,ko04015,ko04020,ko04024,ko04080,ko04713,ko04720,ko04724,ko05010,ko05014,ko05016,ko05030,ko05031,ko05033,ko05034,map04014,map04015,map04020,map04024,map04080,map04713,map04720,map04724,map05010,map05014,map05016,map05030,map05031,map05033,map05034	-	-	-	ko00000,ko00001,ko04040	1.A.10.1.12,1.A.10.1.6	-	-	ANF_receptor,CaM_bdg_C0,Lig_chan,Lig_chan-Glu_bd,SBP_bac_3
Spau_g18695-T1	7719.XP_002119668.2	2.41e-13	78.2	protein transport	SIL1	GO:0003674,GO:0005488,GO:0005515,GO:0005575,GO:0005622,GO:0005623,GO:0005737,GO:0005783,GO:0006457,GO:0006605,GO:0006612,GO:0006613,GO:0006614,GO:0006616,GO:0006810,GO:0006886,GO:0008104,GO:0008150,GO:0009987,GO:0012505,GO:0015031,GO:0015833,GO:0033036,GO:0033365,GO:0034613,GO:0042886,GO:0043226,GO:0043227,GO:0043229,GO:0043231,GO:0044424,GO:0044444,GO:0044464,GO:0045047,GO:0045184,GO:0046907,GO:…	-	ko:K14001	ko04141,map04141	-	-	-	ko00000,ko00001,ko03029	-	-	-	Fes1
Spau_g18696-T1	885580.XP_010612085.1	8.09e-25	111	protein transport	SIL1	GO:0003674,GO:0005488,GO:0005515,GO:0005575,GO:0005622,GO:0005623,GO:0005737,GO:0005783,GO:0006457,GO:0006605,GO:0006612,GO:0006613,GO:0006614,GO:0006616,GO:0006810,GO:0006886,GO:0008104,GO:0008150,GO:0009987,GO:0012505,GO:0015031,GO:0015833,GO:0033036,GO:0033365,GO:0034613,GO:0042886,GO:0043226,GO:0043227,GO:0043229,GO:0043231,GO:0044424,GO:0044444,GO:0044464,GO:0045047,GO:0045184,GO:0046907,GO:…	-	ko:K14001	ko04141,map04141	-	-	-	ko00000,ko00001,ko03029	-	-	-	Fes1
Spau_g18698-T1	6211.A0A068Y2P2	3.42e-114	339	Belongs to the short-chain dehydrogenases reductases (SDR) family	HSDL1	GO:0005575,GO:0005622,GO:0005623,GO:0005737,GO:0005739,GO:0043226,GO:0043227,GO:0043229,GO:0043231,GO:0044424,GO:0044444,GO:0044464	1.1.1.330,1.1.1.62	ko:K10251	ko00062,ko00140,ko01040,ko01100,ko01110,ko01212,map00062,map00140,map01040,map01100,map01110,map01212	M00415	R02352,R02353,R04681,R04682,R07759,R08945,R08980,R10826	RC00029,RC00103,RC00127,RC00261	ko00000,ko00001,ko00002,ko01000,ko01004	-	-	-	adh_short
Spau_g18699-T1	6183.Smp_094760.1	2.32e-215	604	cyclin-dependent kinase 9	CDK9	GO:0000307,GO:0000976,GO:0000977,GO:0000978,GO:0000987,GO:0001012,GO:0001067,GO:0001221,GO:0001223,GO:0001932,GO:0001934,GO:0002230,GO:0002682,GO:0002697,GO:0002831,GO:0003674,GO:0003676,GO:0003677,GO:0003682,GO:0003690,GO:0003723,GO:0003824,GO:0004672,GO:0004674,GO:0004693,GO:0005488,GO:0005515,GO:0005575,GO:0005622,GO:0005623,GO:0005634,GO:0005654,GO:0005694,GO:0005700,GO:0005703,GO:0005737,GO:…	2.7.11.22,2.7.11.23	ko:K02211	ko05202,map05202	-	-	-	ko00000,ko00001,ko01000,ko01001,ko03021	-	-	-	Pkinase
Spau_g18701-T1	6211.A0A068YAJ8	3.35e-142	428	amidase activity	FAAH	GO:0000139,GO:0001676,GO:0003008,GO:0003013,GO:0003018,GO:0003674,GO:0003824,GO:0004040,GO:0005488,GO:0005515,GO:0005543,GO:0005575,GO:0005622,GO:0005623,GO:0005737,GO:0005739,GO:0005740,GO:0005743,GO:0005783,GO:0005789,GO:0005794,GO:0006082,GO:0006629,GO:0006631,GO:0006690,GO:0007275,GO:0007399,GO:0008015,GO:0008150,GO:0008152,GO:0008289,GO:0009056,GO:0009062,GO:0009987,GO:0010720,GO:0010975,GO:…	3.5.1.99	ko:K15528,ko:K19176	ko04723,map04723	-	-	-	ko00000,ko00001,ko01000	-	-	-	Amidase
Spau_g18702-T1	6211.A0A068YAJ8	9.37e-116	359	amidase activity	FAAH	GO:0000139,GO:0001676,GO:0003008,GO:0003013,GO:0003018,GO:0003674,GO:0003824,GO:0004040,GO:0005488,GO:0005515,GO:0005543,GO:0005575,GO:0005622,GO:0005623,GO:0005737,GO:0005739,GO:0005740,GO:0005743,GO:0005783,GO:0005789,GO:0005794,GO:0006082,GO:0006629,GO:0006631,GO:0006690,GO:0007275,GO:0007399,GO:0008015,GO:0008150,GO:0008152,GO:0008289,GO:0009056,GO:0009062,GO:0009987,GO:0010720,GO:0010975,GO:…	3.5.1.99	ko:K15528,ko:K19176	ko04723,map04723	-	-	-	ko00000,ko00001,ko01000	-	-	-	Amidase
Spau_g18703-T1	6211.A0A068YAI8	9.31e-47	157	Uncharacterised protein family (UPF0172)	EMC8	GO:0003674,GO:0005488,GO:0005515,GO:0005575,GO:0005622,GO:0005623,GO:0005634,GO:0005737,GO:0005739,GO:0005783,GO:0005789,GO:0005829,GO:0012505,GO:0016020,GO:0016021,GO:0030176,GO:0031224,GO:0031227,GO:0031984,GO:0032991,GO:0042175,GO:0043226,GO:0043227,GO:0043229,GO:0043231,GO:0044422,GO:0044424,GO:0044425,GO:0044432,GO:0044444,GO:0044446,GO:0044464,GO:0072546,GO:0098796,GO:0098827	-	-	-	-	-	-	-	-	-	-	UPF0172
Spau_g18703-T2	6211.A0A068YAI8	3.15e-46	155	Uncharacterised protein family (UPF0172)	EMC8	GO:0003674,GO:0005488,GO:0005515,GO:0005575,GO:0005622,GO:0005623,GO:0005634,GO:0005737,GO:0005739,GO:0005783,GO:0005789,GO:0005829,GO:0012505,GO:0016020,GO:0016021,GO:0030176,GO:0031224,GO:0031227,GO:0031984,GO:0032991,GO:0042175,GO:0043226,GO:0043227,GO:0043229,GO:0043231,GO:0044422,GO:0044424,GO:0044425,GO:0044432,GO:0044444,GO:0044446,GO:0044464,GO:0072546,GO:0098796,GO:0098827	-	-	-	-	-	-	-	-	-	-	UPF0172
Spau_g18704-T1	6211.A0A068YAA6	7.63e-74	243	zinc finger	-	-	-	-	-	-	-	-	-	-	-	-	-
Spau_g18705-T1	6211.A0A068Y399	2.92e-190	552	heparin binding	COMP	GO:0000187,GO:0000302,GO:0000902,GO:0001501,GO:0001503,GO:0001525,GO:0001568,GO:0001666,GO:0001786,GO:0001817,GO:0001818,GO:0001819,GO:0001932,GO:0001934,GO:0001936,GO:0001937,GO:0001938,GO:0001944,GO:0001952,GO:0001953,GO:0001968,GO:0002020,GO:0002040,GO:0002376,GO:0002544,GO:0002576,GO:0002577,GO:0002578,GO:0002580,GO:0002581,GO:0002604,GO:0002605,GO:0002682,GO:0002683,GO:0002684,GO:0002685,GO:…	-	ko:K04659,ko:K16857	ko04015,ko04115,ko04145,ko04151,ko04350,ko04510,ko04512,ko05144,ko05165,ko05205,ko05206,ko05219,map04015,map04115,map04145,map04151,map04350,map04510,map04512,map05144,map05165,map05205,map05206,map05219	-	-	-	ko00000,ko00001,ko00536,ko04131,ko04147,ko04516	-	-	-	COMP,EGF_3,EGF_CA,TSP_1,TSP_3,TSP_C,VWC
Spau_g18706-T1	6211.A0A068Y1C3	1.25e-128	387	m7G(5')pppN diphosphatase activity	DCP2	GO:0000003,GO:0000288,GO:0000290,GO:0000291,GO:0000932,GO:0000956,GO:0002119,GO:0002164,GO:0003674,GO:0003676,GO:0003723,GO:0003824,GO:0004518,GO:0004527,GO:0004532,GO:0004534,GO:0004540,GO:0005488,GO:0005515,GO:0005575,GO:0005622,GO:0005623,GO:0005634,GO:0005654,GO:0005737,GO:0005829,GO:0006139,GO:0006401,GO:0006402,GO:0006725,GO:0006807,GO:0006950,GO:0006979,GO:0007275,GO:0007568,GO:0008150,GO:…	3.6.1.62	ko:K12613	ko03018,map03018	M00395	R10815	RC00002	ko00000,ko00001,ko00002,ko01000,ko03019	-	-	-	DCP2,NUDIX
Spau_g18707-T1	6183.Smp_195150.1	8.64e-43	159	K02A2.6-like	-	-	-	-	-	-	-	-	-	-	-	-	RVT_1,gag-asp_proteas,rve,zf-CCHC,zf-H2C2
Spau_g18708-T1	6211.A0A087VXV8	3.04e-41	144	ankyrin repeat	ANKRD39	-	-	-	-	-	-	-	-	-	-	-	Ank_2,Ank_4,Ank_5
Spau_g18709-T1	6211.A0A068Y1K7	1.05e-08	60.1	Armadillo repeat containing 2	ARMC2	-	-	-	-	-	-	-	-	-	-	-	KAP
Spau_g18710-T1	6211.A0A068Y1K7	4.72e-17	93.6	Armadillo repeat containing 2	ARMC2	-	-	-	-	-	-	-	-	-	-	-	KAP
Spau_g18711-T1	6183.Smp_104790.1	5.3e-75	247	cell differentiation	LRRC34	-	-	-	-	-	-	-	-	-	-	-	LRR_6
Spau_g18711-T2	6183.Smp_104790.1	3.32e-72	238	cell differentiation	LRRC34	-	-	-	-	-	-	-	-	-	-	-	LRR_6
[truncated: 23,034 more rows]

## Sheet: Table S6 InterPro
TABLE S6 InterProScan annotation for individual proteins encoded in the triploid genome (ComA) of Spirometra (isolate Spiro_Aus1).
[truncated: 27,341 more rows]
